# Supplementary material for: Differential expression of pyroptosis-related genes in the hippocampus of patients with Alzheimer’s disease
Source: BMC Med Genomics. 2023 Mar 14;16:56. doi: 10.1186/s12920-023-01479-x (PMC10012531; doi:10.1186/s12920-023-01479-x)
Supplement: Supplementary file 1 — Supplementary Material 1 [file 12920_2023_1479_MOESM1_ESM.xlsx]

## Sheet: GSE1297
Tag	GSM21203	GSM21204	GSM21205	GSM21206	GSM21207	GSM21208	GSM21209	GSM21210	GSM21211	GSM21212	GSM21213	GSM21214	GSM21215	GSM21216	GSM21217	GSM21218	GSM21219	GSM21220	GSM21221	GSM21222	GSM21223	GSM21224	GSM21225	GSM21226	GSM21227	GSM21228	GSM21229	GSM21230	GSM21231	GSM21232	GSM21233
HTR4	169.533	237.733	306.733	86.1333	308.767	273.9	256.367	208.4	243.667	152.767	117.7	167.967	126.167	196.5	201.4	111.267	190.167	162.133	141.133	181.033	204.8	132.433	115.433	138.533	188.533	230.767	78.6333	235.9	239.5	270.533	174.9
CRHBP	159.6	178.9	52.9	146.4	303.7	32.1	274.7	100.6	166.2	181.5	275.2	166.2	155.1	98.4	78.6	113.3	56.3	160.9	183.6	171	23.4	123.1	145.5	171.8	205.5	113.7	212.6	177.3	121.7	52.2	138.6
HTR6	373	411.5	580.2	184.7	455.8	267.7	365.7	261	288.8	165.1	476.6	285.9	229.2	144	152.1	142.6	183.9	168	212	91.3	312.8	216.3	103.6	415	263.8	248.6	201.1	202.4	104.2	224.6	281.2
HTR7	13.8	14.6	48.15	4.6	23.6	20.4	15.85	7.3	68.3	14	18.65	14.05	7.45	6.95	58.4	11.05	37.15	33.9	28.5	34.95	6.5	11.6	5.9	16.35	19.2	25.9	6.35	22.05	10.65	15.95	36.8
APITD1 /// APITD1-CORT	175.6	191.1	180.2	214.4	217.1	276.9	125.2	173	171.2	245.5	322.4	293.4	282.6	223	232	145.9	232.1	158.4	246.5	243.9	196	175.5	208.3	264.8	169.7	185.6	197.3	247.6	219.5	303.6	175.3
BBX	917.25	809.65	762.55	1075.65	2017.4	947.55	1488.15	802.7	1350.2	2084.05	1209.8	953.35	512.3	911.75	1153.75	623.5	1186.25	879.8	720.35	820.85	1105.2	1083.85	1735.2	1051.6	1401.55	1132.75	854.15	886.4	1112.35	849.8	814.4
GSTK1	690.8	553.7	639.8	487.1	1090.7	525.3	1063.6	915.5	838.6	958.9	776.2	868.6	321.4	546.2	511.7	787.7	962.1	634.1	533.1	644.8	563.4	850.2	759.7	653.3	695.8	475.9	530.6	909.1	696.3	813.4	811.6
WDR83OS	1446.8	917.4	663.3	1729.1	675.2	927.9	812.7	1199	788.3	811.5	992.2	1077.9	1065.9	1079.1	926.4	1120.6	991.8	1306.7	1333.1	1110.2	1089.8	1501	1556.5	1453.7	1214.5	1493.1	1312.6	894.4	1392.3	1151.6	1060.5
SAA2-SAA4 /// SAA4	103	166.3	219.9	124.3	209.8	263.5	130.1	152.9	135.3	227.8	187.9	129.2	128.9	141.2	116.7	129.4	138.7	106.1	156.2	123	127	140.8	56.1	201.3	82.5	167.1	158.6	311.1	257.2	177	152.9
BCR	226.55	265.3	892.9	428.85	486.45	516.6	586.6	792	974.9	610.85	391.45	578.55	251.8	1084	382.15	421.75	739.55	762.35	880.05	833	870.35	750.45	438.4	555.25	732.8	607.25	597.75	681.05	842.05	686.45	627.1
ORAI3	1093.9	768.4	1993.1	415	1504.6	961.4	1222.1	777	836.9	1482.3	925.4	729.7	585.9	665.5	712.3	425	850.3	491.5	507.1	729.9	787.3	780.6	561	921.5	799.6	770.8	669.7	937.1	570	850.8	727.6
AGTR1	114.45	105.15	131	121.05	224.5	168.75	144.25	109.75	87.3	108.65	163.25	79.6	57.7	70.8	64.15	34.45	75.2	52.75	70.6	91	71.15	108.5	81.55	63.75	134.1	77.5	102.05	113.5	62.95	168.35	129.05
ORAI2	206.233	188.6	367.867	96.5333	334.933	376	348.833	292.9	289.767	334.767	208.833	176.2	127.867	273.567	269.467	197.167	216.133	137.167	225.933	223.4	372.233	196.867	159.267	171.2	175.1	157	167.2	277.967	195.833	164.7	163.667
VOPP1	1941.2	1467.2	2043.3	2557.5	1662.9	2517.9	1762.1	2787.8	2670	2093.4	1583.6	2224.3	1616.3	1912.3	2075.4	2197.5	2454.1	2170.5	2135.3	1513.3	1955.2	2398.2	1884.4	2350.5	2087.2	2259.1	1074.1	1817.9	1879	1778	1912.1
AGTR2	24	52.5	83.1667	55.9	43.6333	100.433	71.1333	72.5	28.6667	53.3667	220.333	48.4333	101.667	24.9333	30.5333	39.6	48.8333	32.4667	39.8	104.467	33.6	16.4333	42.2333	88.9	67.5667	54.7667	65.0333	90.0333	86.7333	78.3667	47.4
COL13A1	58.8667	80.9667	36.2667	58.2667	44.1333	48.2667	44.7	29.8	50.5333	87.0667	38.5667	51.9333	41.2333	44.9	34.4667	53.5333	67.9667	33.0667	75.8667	65.9667	76.3	50.6	47.9333	42.4	57.1333	56	52.6	59.2333	49.1	54.9	55.0667
SHMT2	430.5	329.767	578.067	632.8	482.433	289.567	514.533	344.6	400.733	379.633	256.967	323.367	220.267	349.167	392.4	266.533	752.233	375.5	341.767	291	518.333	274.267	358.8	357.367	318.867	284.433	232.567	433.567	393.267	356.5	339.467
SHMT1	68.4	163.8	142.2	51.8	153.9	107.2	190.3	96.6	44.4	130.6	150	76.5	71.9	75.2	110.6	78.3	97.7	91.6	55.8	55	109.8	100.2	103.2	111.7	141.8	168.4	89	170.2	128.4	132.5	76.3
ORM1 /// ORM2	12.05	27.7	31.4	29	41.8	26.8	15.7	10.85	7.05	43.2	28.55	6.95	10.1	9.1	11.95	4.9	14.9	12.15	10.2	18.7	11.7	7.85	19.45	14.35	27.35	24.65	7.45	21.85	24.2	47.65	51.8
T	94.6	48	242	55.3	138.4	59	102.7	56.8	71.3	54.9	51.6	57.9	51.8	81.1	56.8	35.1	59.2	232.8	47.6	63.4	75.7	50.6	48.3	77.9	38	282.7	37.5	91.6	53.1	187.6	46.5
RDH11	793.2	1086.5	556.3	881.867	431.5	945.033	568.867	934.067	738.267	519.433	829.767	754.2	1240.33	814.633	826.5	902.067	773.467	830.733	1017.27	1116.2	973.4	859.167	1039.33	804.433	830.533	921.467	948.933	1044.7	1125.83	910.233	866.567
KRT8P17 /// KRT8P17	9	12.4	50	8.7	21.3	15.7	65.6	9.3	20.4	13.4	18.1	15.7	10.1	9.5	8.8	12.8	10.3	15.5	7.2	15.5	86.4	37.5	8	25.2	12.9	11.2	9	12.4	4.2	10.9	20.5
RDH16	75.4	43.5	72.3	26.5	73.2	79.3	109.2	60.6	29.4	24.5	77.3	37.6	33.1	42.8	54.5	20.9	44	42.7	27.3	43.1	51.7	28	33.8	39.1	37	42.7	28.3	128.2	22	68.8	78.7
GTF2IRD2B	71.6	158.3	148.3	94.8	77.5	267	140.1	112.3	101.5	202	160.2	137.6	97.9	70.3	110.6	109.6	196	91.6	103.8	143.1	126.7	156.8	219.2	125.1	121.2	105.9	182.2	174.5	134.3	202.1	147.7
GSTM4	312.3	234.65	326.45	385.1	299.3	356.1	267.35	278.5	349.25	297.1	403.15	335.65	242.3	267.55	162.45	370.4	386.5	310.45	361	362.9	277.85	460.25	296.25	366.3	223.35	312.4	374.45	307.1	275.05	320.05	409.45
GSTM3	699.8	1079.6	1421.8	1029.2	694.8	1690.9	684.8	2252.1	830.6	1848.4	1310.7	998.7	1141.4	1153.9	614.4	1617.2	1176.2	1137.1	2819.4	2544.9	1324.7	3381.2	1081.4	1687.4	1065.1	2145.5	1170.7	775.5	1454.2	1925.9	963
GSTM2	1191	1661.9	3705.5	1770.3	3492.5	1622.3	2049.6	2294.9	3236.1	5836.1	2440.2	1670.1	1190.4	1748	969.9	1312.8	2761	1394.9	3229.5	3542.5	1572.1	3254.2	1444	2405.4	1596.1	3171.7	1848.5	1186.6	1437	3203.5	1447
GSTM1	817.3	995.25	2534.05	1360.8	1872.3	910.55	1392.9	1381.35	1913.6	3551.55	1271.65	1375.55	760.3	1186.3	493.8	823.35	2038.85	943.05	2840.1	2872.1	1192.65	2647.65	1076	1819.45	1086	2590.85	1524.95	954.85	1058.6	2337.6	1197.55
NEBL	1967.44	1978.58	1205.68	3189.1	1030.24	2522.96	1623	1788.34	2460.76	2211.24	2400.6	1542.04	1358.3	1545.44	1442.52	1523.3	1520.86	1560.46	1511.22	2046.24	2649.6	2869.26	1372.16	1744.94	1191.78	2257.84	1608.8	1742.52	1847.44	2112.24	1653.48
DHFR	414.8	240.6	405.575	271.25	453.675	477.85	277.9	213.3	282.275	315.05	272.775	235.75	273.9	140.175	275.6	197.025	299.025	252.025	203.025	291.7	377.825	296.675	353.6	249.05	421.925	292.375	354.275	471.35	268.775	245.35	192.75
PKIA	2422.5	1979.6	1657.8	2467	1353.8	2662.9	2093.4	2084.3	1917.3	1651.9	2044.7	2110.3	2226.9	2276.3	2962.7	2202.6	1685.2	2676	2399.3	2595.3	2372.2	2594.4	1516.9	2243.9	1587.3	2003.6	1457.6	1306.7	2083.8	2044.6	1811
L1TD1	34.8	198.4	53.7	94.2	53.8	43.8	99.2	156.3	148	113.1	64	87.6	84.9	60.3	100.1	115.9	67.2	60	99.5	140.9	92	159.3	23.9	216.8	111.4	126.8	76.8	181.5	190.8	159.3	229.2
STRN	368.5	314.35	295.05	139.3	529.75	282.1	202.5	207.1	233.05	309	273.35	267.2	158.75	205.5	271.05	238.65	231.35	160.75	165.45	204.7	174.45	165.45	224.45	195.9	203.15	244.85	223.6	298.05	211.2	220.45	231.85
PKIG	1715.5	1692.6	1587.6	1848.8	1133.5	2251.6	1551.8	1929.7	1685.5	1710.3	1972.3	1703.3	2020.1	1444.5	2172.7	1566.5	1527.1	1700	1859.7	1858.8	1677.3	2144.1	1246.9	1053.9	1463.2	1592.6	1662.1	1780.3	1464.2	2015.2	1315.8
GSTM5	1898	843.6	3949.6	1556.5	2499.9	1514.8	1431.2	1886.1	1966.6	3184.3	2012.8	1114.3	1121.8	821.6	825.6	609.2	895.7	473.2	1128.2	1335.6	950.1	1468	756.9	1789.4	721.1	1268.7	815.4	1057.9	661.7	1844.9	954.5
KCNC1	175.1	302.1	304.4	148.4	693.5	286.7	388.3	346.9	224.7	259.4	372.8	418.6	217.9	286.4	636.5	343.8	209.8	231.6	276.9	182.1	248.1	168.2	226.9	348.6	321.5	105.5	271.5	238.3	315.7	397.2	719.2
KCNC2	23.8	13.1	70.2	12.7	25.8	68.2	25.5	18.9	23.5	23.5	33.5	18.4	12.1	17.1	33.5	12	24	23.1	46.8	17.5	21.7	19	24	21.4	18.9	27	17.9	22.6	16.3	22.5	22.8
KCNC3	244.9	121.4	286.5	33.5	213.9	357.6	196	236.9	78.8	232.3	58.1	135.5	165.4	57.3	150.5	51.4	62.1	102.2	83.6	103	87.9	158.1	40	206.3	33.5	162	223.3	264.6	95.9	46.2	214.2
KCNC4	297.4	129.1	153.8	133.5	80	113.2	272.6	194.1	187.6	180.9	243.8	86	240.5	179.2	119.7	170.4	190.7	108.5	181.6	177.3	274.4	194.9	138.5	177.2	113	112.4	193	165.8	149.5	60.4	227.6
LOC79999	120.9	94.1	93.5	33.2	71.6	145.4	43.6	34.4	39.8	121.5	82.7	33.8	29	32.3	31.8	108.2	45.7	31.5	11.9	43.5	115.4	49.8	28.8	28.5	50.5	29.5	38.5	223.5	33.1	55.4	101.1
LOC643733	18.3	7.4	33.1	14.1	40.7	83.7	14.2	24.4	17.1	67.8	37.5	52.6	9.4	39.5	5.9	18.9	6.9	19.8	29.3	6.8	29	11.3	46.4	98.1	86.4	20.1	14.2	21.8	48	38.4	25.3
NPAP1	238.3	356.3	339.2	280.8	411.3	319	287	275.5	197.4	386.6	365	165.5	143.9	192.3	153.2	187.8	208.8	215.9	154.2	262.5	528.4	214.8	142.8	294.7	149.3	339.8	284.5	327.8	307	376.8	307.5
NEFL	1379.77	3181.97	1315.9	1548.3	452.433	2098.7	2005.77	4263.37	2355	443.333	905.767	4941.83	8245.5	4924.17	4940.77	5949.1	1553.3	3673.17	6139.5	2906.2	1830.87	2411.17	2173.97	1950.3	1749.8	1940.2	2945.2	655.3	2022.43	2143.3	6843.9
NEFM	1708.6	2964.2	1943.5	1743.1	679.7	1745.9	2036.9	5024	2616.7	706	861.3	5770.3	6612.8	5339.9	5939.6	4230.7	1766.3	4111.1	6570.1	2978.5	2242.5	1900.3	3096.4	1787.4	1987.8	2741.3	1797.2	1037.8	2623	2906.2	9298.2
NEFH	691	2453.85	960	303.25	304.15	1058.75	963.8	2545.4	2276.4	215.05	653.55	3307	2761.95	1380.7	2408.25	1552.5	1024.65	1880.4	2383.85	1095.15	767	486.35	1067.2	818.35	776.65	559.35	1112.45	336.45	1066.7	763.45	6342.2
MYBPC3	170.7	85.4	174.3	156.3	111.3	217	36	52.5	129.9	43.3	91.1	27.3	109.9	104.2	31.3	108.6	68.5	51.4	35.3	152.3	122.8	35	127.1	99.8	126.4	138.5	55.6	91.5	108.6	98.3	142
MYBPC1	3880.6	1547.5	1258.3	3227.6	1061.1	966.9	1697.7	1403.9	2998.2	1988.9	2029.9	1677.5	623.2	927.9	982.3	1429.3	880.8	1405.6	1066.1	1374.8	3344.7	2200.6	1498.1	2617.4	1565.3	1820.1	922.8	2095.3	1221.2	3027.5	1260.6
KCND1	53.6	17.2	61.4	73.5	56.2	46.3	29.4	21.1	82.7	47.7	49.3	28.3	41.9	13.1	34.4	21	14.8	22.7	18.3	22.7	28.2	40.1	18.8	43.8	20.6	34.2	30	29.4	31.3	37.2	54.7
MYBPC2	28	10.7	20.5	6.2	13.8	8.8	12.5	7.1	7.4	8.3	12.7	5.4	7.4	9.5	7.9	4	6.8	7.3	5.9	9	6.4	13.8	5.4	6.6	18.6	6	8.5	22.1	15.5	11.2	6.2
KCND2	475.2	560.7	235.1	385.3	192.7	436.5	263.2	436.3	393.3	158.6	176.3	533.9	1022.4	630.1	865.1	529.7	343.2	524	771	436.9	265.5	229.2	357.2	449	351.9	369.8	284.1	199.1	414.5	475.6	747.5
KCND3	320.275	475.425	434.775	514.675	293.175	662.675	497.125	611.625	521.4	329.45	284.35	687.425	502.925	839.875	666.975	766.925	555.15	432.1	601.725	501.25	632.05	349	362.575	572.775	511	380.625	537.675	295.9	560.425	451.625	474.2
GSTO1	2492	2680.8	1988.3	1919.4	1794.3	2445.4	2474.9	2837.9	1659.6	1634.9	2055.4	2513.5	2815	3074.8	2591.3	2890.8	2719.2	2679.9	2824.3	2022.2	2087.3	2141.5	2795.5	2032.7	2071.2	2123.6	2915.3	1652.5	2659.4	1967.6	2683.8
BGN	601.833	548.033	828.667	350.7	762.567	518.033	998.9	370.1	500.033	801.633	567.133	277.4	251.4	318.467	352.967	222.767	587.733	349.067	244.5	401.1	394.267	395.833	352	409.167	422.8	447.533	346	623.1	335.733	440.133	481.167
LINC00921 /// ZNF263	246.2	574.2	450	727.8	511.5	510.1	454.6	469.3	449.7	304.2	594.2	417.6	473.1	384.5	673.6	494.3	511.8	410.9	441.3	424.2	491.3	301.7	370.2	543	396.6	485.2	759.1	486.7	368.6	672.4	388.1
GTF2H2B	473.9	375.5	493	609.3	358.2	187.5	530.6	444.6	1573.5	518.9	535.7	508.7	127.6	358.6	136.2	878.7	421.3	189.9	144.6	234.3	239.2	146.3	482.3	340.4	454.3	719	188.5	673.1	244.2	824.7	710.3
LEFTY1 /// LEFTY2	70.8	164.4	155.8	204.4	609.3	103.6	122.6	36.6	61.9	261.8	237.1	141.3	113.4	80.3	36.6	129.2	102.5	145.1	143.7	261.7	399.5	86.4	117.6	79.2	167.8	154.1	56.3	7.5	219.5	203.7	30.7
KCNA1	234.3	208	457.8	206.6	144.9	330.4	127.8	85.7	218.1	223.6	226	236.8	152.9	256.4	224.6	200.6	91.1	193.5	108.8	112.1	145.3	11.8	28.9	56.1	31.3	101.1	220.1	171.8	145.8	261.5	50.7
GSTP1	1110.5	853.8	1159.7	1751.2	938.9	987.1	1487.7	1199	970.1	1428.4	1212.9	1328.2	766	1155.3	697.4	1046.1	1406	1221.2	916.3	1161.6	1152.8	1217.9	1885.2	1550.5	1238.1	1149.4	1359.6	1385.5	1324.9	1123.6	1091.2
PTAFR	351.45	274.4	92.05	186.5	321.55	345.9	350.35	232.65	196.25	200.8	288.5	156.6	145.7	150.8	131	95.85	199.65	150.65	163.65	201.8	237.8	186.5	219.4	236.2	159.8	288.15	192.5	186.3	169.15	114.8	165.25
KCNA2	173.7	102.1	48.7	65.2	14.1	14.1	56	10.1	14.5	20.1	14.8	60.5	51.9	8.3	11.6	40.3	10	9.5	8.9	59.7	8.6	49.1	7	13.9	19.7	17.6	9.9	12.8	56.1	31.4	16.6
ADAM22	302.6	260.85	269.15	282.25	322.517	347.7	268.367	265.733	207.517	216.917	262.05	431.983	375.183	466.05	305.25	363.767	272.633	296.3	406.05	272.317	250.767	257.567	206.117	251.117	246.3	223.417	244.167	203.4	284.317	468.017	391.45
KCNA3	19.1	75.2	54.1	23.5	48.8	56.9	31.5	26.9	23.1	44.8	233.6	38.6	23	98.2	27.1	44.8	31.6	47	22	51.2	83.2	70.5	27.9	161.5	128.6	37.5	90.5	99.8	14.9	35.1	75.3
ADAM21	310.2	413.3	414.3	203.8	432.9	357.1	150.5	238.6	306.4	382.3	426.2	225.6	165.8	218.6	157.6	179.5	170.8	215.1	169.2	234.2	253.2	145.8	199.5	336.6	283.4	172.9	222.4	350.3	214.3	312.3	315.9
KCNA4	69.6	77	67	44.9	80.9	139.9	44.7	72.5	22.2	79	90.2	21.2	74	15.6	21.9	66.6	44.7	57.6	91.6	133	68.5	6.4	48.4	17.6	14.3	84	78.9	12.9	41.2	37.8	39.2
KCNA5	173.7	32.4	20.9	100.5	220.2	197.1	259	60.5	39.2	34.4	104.8	93.4	20.7	68.9	14.8	22.7	227.6	22.1	74.1	97.7	128.6	86.9	15	69.4	16.3	96.1	86.9	22.9	32	54	32.9
ADAM20	91.75	97.1	245	119.45	432.5	230.8	212.25	123.2	117.8	140.1	308.7	30.2	125.5	122.45	46.6	94.65	53.05	55.05	103	154.8	155.45	148.45	126.85	241.65	124.85	152.35	79.95	167.45	180.3	60.15	258.4
SDAD1	1272	1029.7	1324.3	1180.6	1021.6	1082.5	1201.2	1004.5	963.5	1013.8	1041.7	1165.3	1111.7	1122.2	1259.4	1039.9	1077.7	992.2	1494.8	997.4	951.4	775.6	918.7	891	1097.8	964.3	794	1141.4	950.6	1062.2	1034.4
ADAM28	84.5667	64.6667	224.867	60.8333	56.4	136.1	176.533	173.267	47.2667	135.933	108.067	54.5	122.367	177.733	97.4333	74.4	194.733	63.5	222.9	175.933	151.333	101.133	223.367	85.4	62.2	245.967	144.7	159.6	73.9667	66.7667	91.6
INO80B /// INO80B-WBP1	174.7	223.8	198.5	67.2	125.55	228.05	108.85	202.75	177.75	203.55	121.9	138.15	317.6	181	405.25	131.1	208.4	114.7	126.05	163.65	97.25	118.3	159.25	82.1	210.65	108.9	117.25	154.9	79.85	145.9	159.15
ADAM23	349.25	413.7	487.85	322.25	400.4	300.6	322.4	405.85	377.6	328.75	262.8	544.15	563.7	515.9	541.8	726.25	258.55	588.4	565.25	350.3	410.25	319.8	278.1	408.2	307.95	345.55	314.65	262.75	301.55	474.9	682.55
STX6	538.4	722.833	661.933	605.567	579.933	733.8	746.633	617.133	580.933	725.933	634.1	572.7	668.9	667.767	442.533	491.633	624.533	790.533	706.7	689.267	812.133	546.233	740.5	637.667	628.333	643.233	643.1	660.633	603.967	673.2	637.433
FLJ21369	79.4	98	63.4	16.2	68.9	70.4	115.7	102.4	92	76	98	114.2	37.4	72	56.4	32.6	44.3	63	39.3	6.6	41.8	41.9	43.7	63.1	150.7	24.3	36.4	77.3	18.7	23.9	85
STX5	237.5	191.3	294.2	258.5	68.9	230.5	159.1	161.7	187.1	230.4	249.7	140.4	93.3	189.5	246.7	154	237.4	173.6	179.6	198.1	218.1	252.5	258.3	175.3	301.8	222.9	275.1	258.2	199.8	249.9	248.1
STX4	276.5	425.5	506	467	656	375.8	436.2	400.8	462.2	573.8	523.2	512	296.6	397	356.9	486.2	767.9	408.7	377.9	317.6	366.7	399.5	588	436.1	317.7	360.8	410.5	420.9	517.4	246.6	570.1
STX3	358.75	317.1	279.65	229.65	205.1	358.25	309.15	272.9	261.65	264.9	290.2	328.75	265.75	271.2	303.35	292.85	302.05	230.1	258.85	265.05	229.55	261.65	242.15	220.1	197.25	246.15	223.6	198.45	223.6	331.95	311.2
STX2	276.85	351.95	165.05	167.75	334.75	264.15	217.55	225.35	193.35	305.45	404	232.85	256.1	192.85	292.4	209.55	318.65	256.9	183.65	284.7	305.65	262.1	217.45	333.55	276.7	269	147	221.5	252.9	243.75	375.1
BID	374.1	331.25	243.9	516.1	260.6	374.3	231.85	279.95	362.7	284.4	407.9	405.4	560.1	286.6	376.9	338.3	314.45	414.5	317.55	349.65	278.7	401.05	284	352.4	253.95	288.9	238.85	293.25	449.95	237.5	513.6
SPDEF	153.46	86	327.7	117.64	401.38	83.64	227.92	108.92	127.42	122.16	138.22	78.42	104.78	73.86	124.36	80.88	150.18	90.24	113.68	138.62	136.02	138.48	76.94	105.36	99.86	106.36	162.76	139.56	95.78	201.18	102.24
MBD3	915.2	728.567	1472.63	692.133	1746.13	932.1	1016.53	973.133	1171.57	1115.5	889.667	802.967	498.633	626.2	716.233	586.6	1005.53	643.933	609.367	545.067	599.933	509.2	604.867	788.4	936.3	735.767	440.533	1147.87	781.967	773.2	678.733
MBD4	421.775	364.675	377.7	339.025	990.625	297.85	457.85	380.725	556.525	459.65	358.7	421.15	339.5	422.125	547.85	370.625	445.75	332.125	398.8	371.2	419.15	358.8	481.025	379.05	443.475	396.9	357.1	402.625	358.075	361.925	278.225
MBD5	352.5	275.3	490.4	486.6	444.1	379.7	306.5	229.9	332.5	412.6	656.2	272.2	266.3	178.3	214.7	222.8	277.1	274	283.5	212.2	331.7	185.9	342.1	473.7	299.7	245.3	274.5	336.6	401.7	377	328.9
PKLR	33.0667	38	53.6333	15	40.7333	21.0667	39.3667	17.7667	19.4333	21	47.4	50.7333	15.2333	17.7333	19.4667	18.9667	36.4333	23.4	20.8333	31.6667	31.8667	39.8	17.4	29.4	28.1333	47.0333	38.4333	26.5667	36.8333	27.6333	21.7333
BIK	32.3	24.1	39.8	15.7	27.5	72.6	20.6	30.5	37.8	18.5	16.4	24.4	20.4	14.6	18.1	14.6	18.5	18.2	16.4	17.1	17.3	14.4	15.8	19	20.1	40.2	16	26.1	23.5	33	20.5
KCNB1	864.25	1013.6	967.7	596.9	1050.9	1284.1	880.6	1046.55	992.65	584.1	660.45	1238.45	761.2	735.15	1193.75	1187.8	813.65	863.5	825.55	714.85	693.95	621.95	623.15	772.75	789.55	567.7	443.5	646.75	767.45	999.45	1391.7
KCNB2	120.55	217.4	324.15	75.1	241.7	146	202.7	141.1	145.9	204.75	174.75	191.15	130.8	117.55	137.2	123.4	152.3	145.9	165.15	153.1	136.25	115.85	123.9	194.15	97.25	168	167.05	143.35	114.45	228.65	258.6
MBD1	413.5	447.8	537.45	642.2	313.85	534.4	427.65	514.65	387.2	431.9	479.7	468.9	521.2	484.85	508.8	454.5	505.65	416	439.05	469.9	505.2	403.4	389.6	507.65	465.75	426.95	330.4	487.3	455.85	472.5	477.35
MBD2	200.45	198.65	196	169.3	198.6	309.65	192.525	132.75	226.125	199.275	270.9	139.125	170.175	105.625	148.65	136.25	185.475	151.125	143.875	162.975	167.525	197.625	200.425	234.45	208.25	172.025	188.5	226.5	205	162.9	202.45
ADAM30	258.9	56.9	427.7	196.8	150.8	183.8	25.3	78.2	121.6	179.2	60.5	126	97.4	64.9	121.2	112.9	138.3	155.5	69.1	107.3	217	44.9	19.8	126.2	110	40.3	171.7	32.8	42.4	105.2	167.1
HNRNPA1P3 /// HNRNPA1P3	415.4	388.2	473.1	366.7	726.9	334.2	634.4	398.1	405.1	397.9	350	557	406.5	532	453.1	417.8	521.2	478.3	543	532.9	559	611.8	668.9	395.6	710.4	598.4	942.2	697.3	498.1	497.4	534.5
PRKRIR	781.6	810.4	1012	1049.2	883.1	708.7	929.9	970.6	916.3	1247.2	896.5	1517.6	987.4	841.1	953.3	1006.6	1137.1	801.3	911.8	758.7	1252.2	1505.2	1029	743.1	1468.3	707	946.2	778.2	780.3	580.9	995.7
PKN2	347.133	361.6	528.8	460.467	619.2	388.2	432.733	409.4	392.733	530.4	335	421.133	244.3	312	399.033	308.967	527.833	363.633	345.5	416.533	474.967	422.6	448.133	467.967	563.367	466.667	322.367	446.9	385.167	491.4	418.533
ADAM3A	166	78.7	11.4	26.6	26.6	35.8	8.4	4.5	11.4	82.1	14.4	32.3	39.4	38.2	6.7	44.2	52.1	2.4	4.8	65.8	79.7	17.7	86.6	113.8	10.8	3.4	27.2	20.4	4	96.7	70
PKN1	37.1	779.5	485.9	427.8	741.8	580.6	517.7	466	572.5	563	966.1	418.3	537.2	329.4	312.4	308.2	342.1	242.9	299.7	307	297.7	267	380.1	370.5	505.6	301.1	285.2	456.5	264.4	336.2	364
FAM45A /// FAM45B	1890.5	2340.6	1875.3	2101.8	1789.1	2403.1	2116.3	1771.7	2475	2262	2342.3	1998.8	2433.7	2037.4	3625.9	1558.4	2523.6	2017.5	1871	2030.2	2615.7	1914.3	1612.2	1777.6	2166.5	1851	1815.8	2229.7	1686.5	1659.1	2463.3
KCNG1	98.9	153.3	51.85	133.95	62.35	94	40.4	12.9	135.25	23.2	22.85	28.85	14.3	75.45	26.8	16.05	100.55	31.6	35.1	20.2	25.6	42.25	17.55	12	89.75	20.6	48.25	26.2	25.6	75.3	103
MED24 /// MIR6884	661.4	522	778.8	574.5	871.9	635.6	794.9	545.9	892.9	909.3	850.8	779.9	433.4	599.4	491	733.7	725.7	590.2	447.9	469.6	570.5	415.4	556.8	572.9	483.4	566.5	450.1	509.6	634.3	693.9	524.1
KCNG2	31.6	28.1	29.3	14.5	20.5	36.9	29.3	16.7	23.3	17.8	39.3	19.6	76.4	50	14.8	7.7	18.5	18.7	19.1	11.8	18.7	8.9	11	23.3	12	16	24.4	23.9	34.9	19.6	24.8
RASL11B	57.9	538.6	292.2	220.1	557.9	464.6	403.4	346.1	332	312.1	226	762.7	841	409.9	445.1	670.6	215.7	368	422.6	492.1	251.9	233.8	228.4	493.9	104.5	358.4	222	338.8	471.9	385.5	411.7
FBXO28	751.45	636.8	474.05	722.15	449.9	800.1	474.85	521.5	598.9	562.1	596.35	550.6	652	533.9	606.2	688.05	708.1	629.2	594.8	653.6	557.05	749.9	619.6	666.25	655.55	468.85	680.8	643.25	597.8	531.7	658.25
GOLIM4	85.35	106.2	108.05	176.35	372.7	109.4	197.8	105.65	134.8	214.65	108.75	102.95	69.2	97.1	81.65	60.1	133.2	139.9	153.1	109.8	105.75	156.2	44.35	340.75	133.25	240.4	71.7	242.25	79.85	113.8	107.3
LOC100289473	234.5	99	459.6	176.6	513.9	128.5	261.6	176.6	187.6	126.8	127.6	173.7	133.7	124.3	140.2	135.9	152.6	40.6	63.5	115.9	200.2	94.9	56.4	341.9	72.7	86.5	60.1	213.9	59.2	186.7	105.3
FBXO24	9.6	17.8	32.4	13	146.8	32.1	9.1	58.8	50.5	70.6	93.1	24.4	35.5	4	16.4	7.9	22.6	48.8	34.8	21.9	50.7	55.6	7.5	18.6	13.2	16.4	39.5	26.3	52.9	68.1	40.2
FBXO21	622.933	678.033	908.867	1110.57	589.2	1184.57	780.167	950.3	892.533	986.9	681.5	1396.9	1145.37	1491.27	1287.43	1353.5	987.633	1020.7	1377.83	1525.5	1231.93	897.6	968.267	930.633	810.7	983.033	1231.47	918.967	995.7	895.033	1035.87
FBXO22	18.5	16	17.7	12.8	43	30	16.3	11.3	23.4	50.1	11.6	117.8	25.6	10.5	22.9	18.4	11.2	14.5	63.1	26	11	17	11.8	65.2	17.6	31.2	21.3	53.6	42.2	20.4	13.1
FADS3	464.05	334.15	570.1	448.5	500.7	283.55	314.15	430.55	458.9	522.05	392.85	474.7	318.9	452.75	270.4	547.6	335.55	492.65	400.3	341.65	294.4	449.35	337.3	453.65	353.05	332.2	505.55	364.45	437.1	407.3	314.9
FADS2	429.8	415.5	1887.2	859	1584.6	454.7	1207.2	1149.5	1002.4	1250.9	544.7	781.8	259.7	844.7	408.4	640.8	896.3	685.1	758.6	1253.5	1758.3	1216.9	1449.8	1094	922.3	1211.4	1088.9	1023.9	1359.8	1007.3	788.3
POFUT2	174.933	199.4	378.833	142.833	299.3	271.667	243.867	146.4	182.8	220.333	269.633	138.3	145.633	149.633	171.233	131.533	208.567	176.3	144.667	199.833	180.8	132.1	169.267	202.767	200.733	202.467	141.133	223.067	192.9	228.433	205.133
FNTA	1680.45	1814.85	1062.15	1933.4	1395.55	1475.35	1518.6	1432.05	1415.5	1773.75	1530.65	1327.2	1626.8	1162.5	1064.4	1211.75	1582.5	1719.35	1268.75	1252.5	1258.3	1493.45	2541.55	1494.35	1548.3	1592.7	1826.7	1328.9	1504.8	1155.55	1179.15
POFUT1	59.75	27.2	22.5	6.5	63.2	15.75	26.75	17.05	65.55	27.1	20.55	61.5	22.35	22.2	75.75	24.85	24	17.1	9.75	20.5	14.75	86.65	13.9	20.95	22.75	61.9	56.5	17.55	15.35	29.8	27.15
NEK1	227.525	232.775	329.5	278.65	335.425	188.55	274.475	224.45	192.6	295.6	254.725	281.275	151.275	169.975	214.2	206.2	206.3	222.05	195.3	268.8	271.5	278.9	171.7	240	264.075	262.225	228.7	259.55	258.025	218.025	214.8
TNFRSF8	154.1	179.5	275.9	83.4	510.3	20	146.8	112.9	174.5	146	248.9	117.6	110.5	94.9	159.3	101.3	141.1	121.3	113.8	107.6	192.3	147	127.4	274.4	186.7	137.2	122.4	212.8	187.2	241.4	177.2
NEK2	178.05	33.55	31.25	28.9	134.6	62.25	92.3	50.1	40.15	78.9	109.25	77.45	92.05	94.85	92.9	44.4	72.9	74.8	70.8	49.5	44.6	5.4	47.35	61.6	37.9	67.6	90.4	44.9	32.9	91.8	63.35
RPL36A /// RPL36A-HNRNPH2	4493.6	6362.6	3801.4	5904.1	3271.6	3455.9	3647.1	4581.3	3632.4	3486.8	3942.5	4832	4539.6	5096.9	4246.4	5448.4	5770.7	6091.4	4973.8	5030.5	3954.5	5490.4	5623.9	5986.1	7000.8	5662.9	6147.8	4867.6	5360.1	4241.7	4270.6
NEK3	341.05	203.8	350.8	170.5	347.4	281.45	522.8	253.45	244.3	312.85	291.15	225.15	213.95	240.35	212.95	192.85	250.95	335.05	254.65	220.25	242.7	360	484.1	383.05	468.1	315	353.4	230.65	210.75	283.15	244
TNFRSF4	69.95	34.95	127	28.8	117.2	128.6	14.65	25.15	17.5	101.6	32.5	18.7	22.75	66.4	17.2	53.15	38.85	96.2	48.6	43.95	28.2	52.95	43.65	46.3	16.7	56.9	49.15	25.55	18.5	89.2	23.7
KCNH1	43.4	20.3	150.6	8.8	77.8	18.5	13.9	6.9	17.3	11.9	28.2	8.7	6.2	5.9	7.5	7.8	17.9	10.7	30.1	9.4	12.5	25.6	9.7	8.6	76.9	25.6	43.6	36.7	6.9	12.7	10
PIAS4	317.65	402.85	374.75	192.85	564.5	306.45	267.5	169.45	375.95	325.05	496.15	195.35	202.25	107.15	224.05	146.7	196.5	157	95.6	122.2	164	157.2	200.6	221.3	260.8	189.9	152.6	316.65	141.4	238.35	150
KCNH2	771.85	862.7	889.05	470.2	821.05	887.6	698.8	581.85	705.25	587.3	939.65	580.7	815.1	510.95	1083.75	525.85	524.8	428.5	537.75	542.8	373.3	353.7	430.65	507.45	508.65	573	338.5	439.45	527.7	498.3	531.2
PIAS3	469	516.6	747.9	334.4	358.1	346	543.2	461.6	518.3	558.4	423.7	550	305.2	385.1	440.4	370.1	512.8	413.4	311.8	391.7	444.2	466.2	348.4	526.8	425.9	408.4	453.4	417.3	410.7	575.7	484.6
KCNH4	201.5	212.5	318.8	162.8	343.4	281.5	215.5	232.4	146.4	281.6	238.6	184.5	154.9	106	196.7	158.6	186	136	201.6	139.4	153.4	153.8	119.1	210.4	246	160.6	130.2	239.9	131.3	193.9	247.6
KCNH6	84.3333	29.3333	40.3333	9.46667	19.9	70.1	41.5667	19.2333	52.7667	20.0333	15.4	45.9667	22.1333	7.56667	54.1667	34.1333	43.4	12.2667	18.5333	7.33333	30.4667	23.8667	20.7	23.3667	38.4	10.5667	33.6667	74.3667	8.96667	36.7	43.1333
DGAT1	297.8	221.3	111.2	146.4	320.2	110.8	155.7	120.1	446.6	147	295.6	219	160.3	184	99.4	207.7	298.9	153.2	184.5	138.6	173.2	33.3	176.1	158.5	206.8	136.4	40.3	307.9	204.2	91.4	239.4
STX8	606.4	514.3	761.1	1035.1	838.6	633.2	991.2	795.5	886.6	766.6	679.3	977.3	428.2	762	695.9	931	914.2	738.5	789.7	792.4	802.1	933.1	874.1	851.3	916.6	781.5	605.2	885.1	820.9	697.4	811.6
FBXO17	23.1	20.5	22.3	41.5	44.7	75.2	30.1	17.1	29.1	28.1	23	22.2	15.5	26.7	51.6	19.6	31.1	16.6	13.7	9.4	16.8	16.6	14.2	19.4	12.5	15.5	14.8	23	21.4	22.6	21.9
STX7	757.033	792.533	600.833	1107.2	673.1	713.3	557.7	922.7	838.233	649.4	893.433	844.867	817.667	868.8	823.933	1004.7	791.3	892.333	942.5	920.3	821.333	761.967	890.767	699.167	954.9	699.367	837.633	671.567	791.433	673.3	871.9
FBXO11	814.6	1153.97	476.567	612.833	906.533	541.5	704.833	570.667	739.467	753.6	631.633	628.733	649.433	503.733	1034.83	592.633	656.633	562.033	537.133	463.6	768.433	677.933	450.5	549.233	715.4	567.867	517.267	790.867	434.467	742.867	589.067
PIAS2	141.833	128.8	129.667	143.267	201.967	138.133	147.8	158.6	123.4	166.733	130.467	162	139.167	171.833	157.233	154.7	126.833	157.867	195.667	137.233	125.667	158.867	160.1	222.833	132.733	139.3	134.167	190.8	148.667	148.733	181.067
PIAS1	886.2	1067.2	977.033	903.5	680.7	1046.2	853.5	846.067	951.567	853.433	860.367	784.267	786.333	882.367	884.4	913.333	875.4	865.633	881.267	1006.63	958.333	909.733	615.033	838.2	726.833	968.067	829.567	902.867	748.333	942.333	1010.07
LENEP	140.7	277.1	115.6	164.1	231.9	54.7	52	104.9	195.8	121.3	222.4	221	136.9	75.3	342.9	80.6	189.9	136.8	102.2	211.6	101.3	244.3	64.3	76	82.9	84.5	117.5	430.5	240.7	177.5	47.3
MINPP1	264.2	275.5	215	407.1	131.4	318.5	197.4	307.8	297.1	247.1	244.9	345.1	298.9	317.4	365.1	370	341.7	361.8	285.8	365.3	332.5	350.7	370.4	303.5	411.2	239.1	191.8	268.4	264.7	281	303.7
DMTF1	1442	2227.8	1261.4	939.6	1036.5	1053.6	1541.5	1563	1288.4	1826.4	1032.5	1023.1	1328	1066.8	1104	999.6	1402	1357.9	958.9	1292.7	1527.9	1694.5	1452.3	1143.9	1426.3	1373	1515	1517.7	899.5	1247.6	1170.8
PKP2	83.8	56	153.7	138	116.15	54.45	62.75	109	75.3	66.8	134.9	57.75	197.4	233.4	137.7	32.9	82.75	111.1	245.35	185.1	83.2	107.8	97.85	79.2	105.45	157.8	201.1	109.4	96.6	83.8	112.95
PKP1	124.35	103.55	170.5	80.95	128.25	111.85	140.25	110.2	72.7	135.25	179.4	120.7	74.55	68.7	23.95	69.15	60.3	45.75	96.55	90.35	84.4	23.75	59.6	156.05	48.85	128.45	99.35	74.6	128.75	82.5	111.35
PKP4	965.425	1154.88	865.375	1199.47	1863.17	832	1180.85	1368.05	1209.97	1272.35	1059.75	1242.28	1386.45	1338.95	1127.52	1071.1	1706.12	1785.75	1215	1243.25	1168.88	1129.3	2287.93	1683.15	2791.47	1615.88	983.175	1846.8	1244.35	1250.08	1053.05
PKP3	66.15	168.25	237.55	94.3	238.8	211.8	68.4	161.1	65	161.1	228.25	170.55	138.2	109.4	84.45	68.55	128.35	82.1	141.55	143.5	131.05	81.15	150.1	259.85	66.3	98.65	90.4	123.3	160.8	213.45	201.2
BLK	143.3	125	65.3	106.75	129.1	60	97.65	133.5	181.85	72.15	100.35	71.55	75.15	76.5	26	127.45	77.3	74.55	115.15	74.55	73.45	110.2	76.45	187.8	29.85	116.4	97.4	89.6	92.2	82.5	132.4
KCNE1	205	130.9	90.3	30.8	90.8	38.2	86.4	53.1	154.3	134.9	149.8	98.7	84.8	37.9	135.4	28.8	92.2	70.5	118.3	109.1	141.1	70.5	100.8	145.2	33.5	121	149.1	31.6	112.4	19.5	93.4
BLM	375.9	434.9	586.6	452.1	613.8	514.8	504.3	354.1	313.4	569.1	665.3	383.3	239.2	210.6	326.4	305.2	552.4	388.2	243.6	357.6	465.7	369.4	411.5	442.3	498.9	315.3	174.2	566.4	371.4	412.9	523.1
KCNE2	54.7	59.2	152.2	42.7	107.7	69.2	55.3	46.2	51.8	50.1	54.9	55	46.4	27.5	22.3	35.9	55.9	45.6	30.6	57.5	65.1	55.5	36.2	55.9	60.7	41.4	35.2	81.5	39.5	86	89.3
KCNE4	245.6	252	277.5	1166.5	346.3	399.6	349.8	94.6	459	279.6	551.1	243	89.8	331.6	118.8	143.3	514.9	230.8	26.4	165.1	386	262.3	161.1	228.2	298.8	137.4	88.7	401.4	453	334.7	433
ZC4H2	362.3	275.4	95.1	210.9	486.8	138.4	253.8	298.5	146.6	383.6	257.8	291.9	309.8	177.3	317.7	226.9	294.1	264.2	188.1	190.7	248.1	280.2	102.7	175.7	293.5	270.4	257.9	280.7	227.4	279.7	111.4
IREB2	66.4	49.9	62.3	49.8	74.2	7.9	6.4	15	95.9	20.4	8.6	31.6	68.1	41.2	53	73	10.6	62.4	51.1	74.7	79.3	62.6	62.9	7.8	52.2	78.3	66.3	111.1	69.3	93.9	79.7
GSTT2	94.7	284.8	84	218.1	242.2	217.3	102.3	126.4	155.2	228.9	245.5	178.1	94	87.1	82	269.1	94.4	76.6	143.2	132.8	54.1	135.9	214.6	164.1	288	74.4	120.3	20.1	173.2	31	148.3
GSTT1	27.1	9	100	357.1	63.2	158.9	593	277.1	223.2	181.7	113.4	377.4	318.4	466.6	418	18.8	142.9	447.4	290.6	280.7	539.9	558.8	213.7	390.5	479.2	520.9	219.1	392.7	142.7	280.6	284.6
C6orf25	49	33	99.1	60.1	166.6	75.4	46.1	71	35.8	90.7	145.2	77.6	58.9	16	46.5	64.6	14.1	76.1	57.7	14.1	107.4	76	56.4	27.8	13.8	73	56.2	63.7	141.5	51.7	78.1
FBXO46	479.2	407.1	771.1	284.9	668.8	459.1	321.6	265.3	393.3	725.6	494.8	420.4	307.7	214.1	295.7	324.6	477.4	287.3	289.7	231.7	349.2	233.3	280.3	544.9	266.1	168.4	229.5	443.2	281.8	332.6	474.7
NPAS1	13.5	58.7	15.3	7.8	33.6	162.55	32.25	38.25	67.8	34.9	34.55	70.4	99.55	66.2	141.6	50.25	20.75	29.15	68.2	22.25	71.5	14.1	26.95	35.9	29.65	29.65	14.6	13.95	99.5	23.9	26.7
NPAS2	291.08	438.68	386.4	269.04	149.96	429.12	331.76	360.06	384.2	225.86	216.3	336.16	404.08	294.92	347.9	367.54	319.42	356.68	354.56	344.9	373.84	324.22	200.1	286.7	284.72	315.82	217.96	294.4	245.28	377	322.92
CCDC144A	17.7	27.2	75.8	4.1	33.9	16.5	8.2	65.8	33.5	27.7	43.1	8.8	3.9	37.1	15.8	27.5	1.6	4	15.1	6.5	78.2	9.7	56	10.7	26.3	6.8	3.1	4.6	49.9	50.9	50.4
FBXO42	551.8	604.233	538.2	372.467	478.3	505.233	444.733	379.433	659.333	390.567	421.2	520.133	354.567	344	581.733	408.667	404.5	434.133	433.267	232.3	499.367	320.7	369.233	464.9	462.733	260.633	223.8	443.233	286.5	429.5	378.667
NPAS3	542.8	299.5	349.6	264.6	367.75	533.6	332.5	381.5	425.8	628.85	495.5	322.6	265.6	207.75	441.05	212.5	202.25	213.05	278.4	309.15	363.75	287.35	381.35	283.45	379.95	332.5	228.6	320.85	259.25	277.2	259.35
FBXO40	139.7	75.5	165.1	39	46.8	28.6	170.7	16.9	20.7	42.7	43.4	32.8	20.9	33.8	19.6	75.1	31.3	22.2	25.4	66.7	25.9	35.8	19.5	35.5	16.5	95.3	95.3	35.8	30.1	153.4	41.2
MBIP	464.9	396.2	352.1	232.4	202.1	433.4	328.6	341.9	206.1	399.1	463.8	419.5	350.7	166.1	298.7	385.4	188.8	298.7	288	361.5	355	341.2	415.1	264.8	582	530.7	430.5	431.5	309	513	543.9
KIR2DL5A	255.9	84.9	130.8	98.2	144.5	216.1	204	64.5	110.5	141.7	351.5	92.7	69	67.4	55.7	80.5	92.6	55.6	67.4	52	61.3	71.5	91.8	72.5	86.2	101.7	80.5	122.1	178.1	75.8	101.1
NEK9	532.7	596.1	219.4	582.9	516.9	395.85	449.3	299.5	455	626.2	475.45	431.35	183.5	278.45	332.45	400.2	456.4	480.55	277.15	346.5	464.05	356.65	468.8	439.75	638.8	403.45	294.35	308.25	313.55	379.95	319.8
KCNF1	198.3	256.2	294.8	216.9	117.1	271.6	295.1	350.7	329.9	86.4	232	496.2	462.7	462.6	383.4	422.9	194.7	315.7	388.4	191.2	163.3	80.5	175.3	154.5	158.8	256.5	30.7	306.2	223.4	176.6	351.7
SDF2L1	478.9	385.2	156.3	293.5	368.6	390.2	543.9	434.4	304.6	284.6	457.2	202.8	450.8	357	342	158.2	375.8	406.7	227	210.1	247.4	232.5	314.8	465.5	551	407.1	283.7	391.8	417.5	444.6	292
HTR1E	70.5	248.1	124.7	109.9	36.4	20.6	78.8	76.4	66.4	88.4	161.8	425.2	180.4	104.9	82.8	493.1	109.2	87.6	129.5	125.8	116.8	109.2	86.8	133.3	81.8	176.2	103.9	33.9	179.4	368.9	291.8
NEK4	631.1	755.5	657.1	784.7	545.6	763.3	559.4	556.6	630.9	849	618.6	736.1	608.6	437.4	591	756.3	673.6	589.7	527.6	640.1	669.7	806.9	561.8	948.7	569.8	750.2	460.7	788.2	739.5	711.4	725.9
RASL10A	1167	1516	1941.7	253.2	1312.1	848.5	1225.9	1088.4	773.4	792.9	1559.2	900.1	2174.5	1205.6	4298	620.5	940.7	933.2	969.6	1026	1236.1	771.3	735.4	1060	654.4	589.4	413.9	640.3	953.4	1162.5	1165.9
HTR1F	116.3	200.2	348.9	141.4	576	158.3	176.5	126.8	153.8	203.6	260.8	171.7	140.3	114.9	173.5	156.4	148.6	169	130.4	140.4	133.9	130.8	166.3	230.3	119.7	179.8	137.1	195.4	219.7	329.2	253.5
TNFRSF9	168.15	104.3	254.4	86.8	249.85	150	98.3	96.2	91.2	144.1	105.95	94.5	82.85	78	105.3	66.15	151.6	61.5	77.7	80.4	71.55	87.7	98.55	78.05	75.55	105.4	59.95	149.1	58.3	111.2	144.45
FBXO38	462.95	468.2	252.9	318.7	286.45	329.8	292.3	305.2	276.65	346.75	360.45	470.15	474.1	503.35	553.35	603.75	571.9	400.6	412.15	378.1	445.35	370.45	483.65	354.4	408.2	364.95	431.8	407.5	350.65	324.3	382.45
NEK7	1853.3	1659.1	1273.7	1984.9	1772.9	1002.3	1057.3	1073	1374.1	2186.1	1849.8	1467.2	964.3	691.3	1117.8	1042.6	2078.7	1321.2	749.9	1214.9	1461.2	2253	1668.7	1533.5	2644.4	2124.2	1163	2993.3	1272.1	1578.6	1339.3
DCTN1 /// SLC4A5	433.4	396.9	1066.4	1579.5	1501.2	410.6	1559.3	2274.4	2154	1332.2	248.9	2253.9	582.2	2432.6	1043	2359.9	1392.1	1987.2	2232.1	1485.5	1458.4	1366.2	1752.3	1508	1638.8	1588.7	2129.8	1219.9	1338.9	1591.5	1942.2
HTR1D	11.3	24.4	22.2	11.6	16.2	15.7	12.6	7.9	9.2	14.7	19.3	14.6	18.5	5.9	7.4	6	10.7	34.3	10.1	9.1	28.7	9.6	8.8	12.4	12.5	10.7	10	14.4	17.6	18	15.7
ACTG1P4 /// AMY1A /// AMY1B /// AMY1C /// AMY2A /// AMY2B	182.6	354.3	409.8	125.4	229.1	314.3	314.7	322	228.9	325.1	223.1	669.3	171	433.6	461.3	443.7	343.4	279.7	330.2	339.4	294.3	391	336.3	248	218.8	212.6	431.3	220.8	236.4	361.4	351.3
HTR1A	13.5	44	36	10.3	28.6	29.2	20.4	17.2	16.3	12.9	59.5	26.8	12.7	14.9	29.5	6	9.6	23.1	29.5	29.7	24.7	11.4	61.3	16	15	17.9	19.5	27.2	64.1	14.4	23
HTR1B	341.3	103.3	406.3	28.5	83.9	236.8	94.5	123.5	24.9	98.3	179.5	66.8	113.5	114.7	124.3	156.1	54.2	29.1	103.2	138.8	252	30	46.4	154.5	36.9	17.1	204.9	141.1	29.9	325	197.7
FBXO34	932.1	1009.6	1188.2	1543.4	863.1	1496.4	690.5	873.6	579.4	771	1008.3	1090.2	1526.5	1877	1415	1274.2	1007.4	1098.9	1868.9	1372.6	1158.5	962.4	924.2	1065.5	699.5	889.6	1096.8	810.5	1433.9	1006.7	1395.7
IGH /// IGHA1 /// IGHG1 /// IGHG2 /// IGHG3 /// IGHM /// LOC102725526	87.6	8.3	97.9	5	41.7	8.5	35.7	8.6	5.9	59.3	42.4	27.3	25.2	20.8	13.2	32.6	23.6	26	22.9	26.7	17.6	5	3.6	6.1	49	21.6	4.4	41.4	69.1	109.6	28.7
BMX	41	55.3	73.7	26.3	39.4	50.5	44.4	30.1	17.4	43	64.7	34.1	21.4	26.5	25	21.4	29.5	34.3	22.4	30.3	30.3	27.9	31.5	31.3	30.3	32.5	126.5	17.4	26.8	41.2	37.4
C6orf15	27.6	55.3	108.1	53	178.8	66.8	43.1	39	52.1	46.8	48.4	56.1	41.4	38.5	40.8	20.9	58.5	21.2	56.3	51.8	33.3	50.1	23.4	73.6	44.8	66.6	45.4	69.9	68.8	35.5	78.7
SMR3A /// SMR3B	61.3	43.7	146.9	22.5	53.5	61.5	33.4	19.5	23.5	19.6	136.2	28	14.8	8.2	24.6	16.2	26.4	18.8	9.7	29	45.3	15.8	21.3	35.2	101.9	12.4	21.1	33.5	21.1	38.3	71
FAM90A1	25.4	23.6	26.1	21.7	35	16	23.2	21.8	26.8	14.7	30.7	25.2	16.8	22.5	12.6	12.3	20.9	20.3	21.3	13.2	30.6	11	14.1	27.7	32.7	15.5	23	22.6	30.5	26.1	10.5
FBXO31	429.2	239.6	392.2	269.9	464.2	540.6	304.8	291.6	356.9	386.1	95.3	236.6	153.3	251.8	339.6	94.7	271.5	171	123.4	274.5	329	123.9	168.5	303.2	291.4	169.7	196	281.8	206.4	281.9	222.1
DRAP1	176.8	240.1	326.1	563.2	399.3	198.7	356.8	627.2	439.6	437.8	349.6	670.9	470.2	748.1	275	703.1	749.5	818.9	998.7	562.1	488.4	884.6	883.6	771.3	531.2	551.6	805.8	582.3	731.3	849.8	1007
GLULP4 /// GLULP4	67.6	92.7	164.5	36.4	84.9	142.4	99.9	37.6	100.9	83.1	70.3	111.2	23.1	68.3	25	144.9	57.5	50.1	31.3	155.2	109.7	60.9	88.4	94.4	153.1	198.3	10.3	283.8	22.1	15.8	131.5
C6orf10	30.8	136.5	235.4	77.2	245.5	77.7	103.9	26.3	99.7	44.6	53	47.4	20.5	40.6	102.6	46.9	76.4	112	12.1	124.8	17.8	98.3	27.5	113.6	18.5	83.2	46.6	178.1	118.1	101.1	48.3
LOC220077	95.75	35.7	92.05	29.8	39.2	79.65	38.15	33.45	72.45	43.3	71.35	54.2	50.05	31.05	48.65	32.1	30.35	27.55	26.15	42.1	32.7	28.05	30.5	47.55	54.3	22.4	24.15	37.05	30.25	38.15	57.9
CELP	56	33.4	59.8	9	312.5	26.7	45.9	28	27.1	48.2	61.8	46.6	23.1	16.3	27.9	16.5	16.8	26.2	36.4	34	38.8	13.3	21.5	56.5	124.8	21.4	67.8	117.4	15.7	19.8	19.2
MNAT1	34.7	228.8	47.5	317.7	40.5	179.5	84.6	200.5	19.5	51.3	53.2	186.5	237.4	215.1	179.1	307.1	177.6	178.3	189.5	248.9	209.6	244.4	248.4	176.2	121.6	125.1	182.4	108.5	247	122.3	200.9
PIWIL2	122.9	88.6	187.3	57.55	182.5	143.25	87	66.45	90.25	75.75	263.2	58.55	72.95	85.85	100.15	76.8	121.7	69.1	68.3	70.6	84.3	85.85	74.65	147.25	65.4	113.5	56.4	135.45	83.15	144.25	104.15
BCAR3	157.4	205.8	102.5	777.8	41	154	147.6	141.3	284.9	223.7	215.3	162.8	76.4	113.1	170.1	113.9	149.8	260.9	135.8	326.4	356.1	351.3	153.5	170	167.7	278.1	281.9	195.7	156.2	238.5	120.8
KCNK5	273.1	181.4	307.2	146	305.1	287.4	176.8	115.4	206.7	200.3	334.4	113.6	154	57	108.4	102.3	123.3	85.2	68.9	87.8	124.4	99	107.4	96.7	138.6	90.1	126.3	154.7	114.6	187.9	76.3
PIWIL1	106.8	21.1	94.5	59	96.3	228.3	45.1	49.6	148.6	46.7	93.1	39	25.6	73	43.9	87.5	28	40.6	21.9	34.9	45.2	49.3	53	72.3	69.3	16.4	18.8	73.4	48.7	36.6	57.9
ALAS2	12.9	11.9	26	14	28.9	13.2	11.2	11.4	15.4	14.7	25.5	16.6	6.4	7	21.5	7.3	14.6	10.7	10.4	13.9	16.1	8.8	20.9	17	18.3	15.4	12.5	28.3	16.4	20.9	16.1
KCNK7	23.4	36.2	32.4	15.9	21.7	30.3	19.1	19.8	17.3	14.5	24.8	23.5	22.7	14	17.5	18.9	19.5	31.4	49	45.9	13.1	20.7	12.4	9.6	15.2	17.9	27.5	19.1	26.7	23.7	16.2
ALAS1	477.8	435.1	104.6	448.1	158.2	379.7	254.2	344	329.5	267.3	253.6	492.9	693.1	500.1	429.2	605.7	323.2	269.1	521.7	323.4	255.8	334	406.7	423.6	181.5	339.5	501.9	285.8	536.8	264.2	594.5
ONECUT2	106.3	90.5	68.6	54.7	384.1	53.3	92	117.6	135.1	213.1	47.2	43.9	64	47.1	86.1	57.4	68.9	148.6	108.1	171.7	140.2	113.6	77.2	164.5	125.9	17.7	118.5	120.6	53.5	90.5	50.1
LRRC37BP1	169.1	216	68.9	39.6	226	184.9	131.7	218	124.4	17.3	36.7	185	304.9	166.4	245	87.1	100.6	127.7	150.6	202.2	71.7	107.4	106.7	172.3	84.5	137.2	106.9	135.4	107.9	121.1	174.1
ONECUT1	350.8	130.9	83.1	62.9	215.8	158	104.6	124.3	27.5	105.3	205.6	124.8	98.5	90.2	16.2	10.8	22.3	24.3	106.2	73.6	16	52.8	55.2	88	136.3	113.7	27.4	32.4	19.1	160	298.7
HTR2B	41.4	18.1	18	22.8	23.5	15	7.1	11.4	15.4	11.4	10.2	6.9	33.3	3.9	5.2	2.5	13	5.2	4.9	3.8	17.8	39	28.7	38.8	6.4	5	3.2	5	7.5	5.4	11
HTR2C	160.95	146.9	175.85	334.7	191	55.85	163.75	222.55	264.7	112.45	171.1	314.1	250.65	416.25	391.5	195.2	210.5	404.4	385.9	178.95	100.8	118.5	96.4	199.65	235.55	163.8	1071.85	40.35	153.15	86.7	656.95
PPWD1	278.6	248.4	209	320.7	102.9	268.4	177.1	212.9	183.9	217.8	311.4	275.9	339.4	243	202.3	320.2	244.8	293	230	264.1	223.5	376	290.9	267.2	323.6	218.4	315.5	363	294.3	270.9	248.7
NENF	729.533	726.167	537.783	303.567	592	686.6	569.283	457.5	435.333	459.8	929.683	421.7	650.15	362.133	556.633	308.1	445.567	512.983	437.067	406.317	421.917	397.883	526.617	559.85	465.55	474.3	422.783	465.083	326.783	437.85	490.483
HTR2A	496.45	582	645.7	164.85	372.15	280.95	495.35	373.7	424.4	330.8	268.2	693.9	552.2	874.2	1120.65	999.95	401.1	447.2	533.4	377.8	423.5	304.15	433.9	374.85	407.75	548.25	185.25	293.85	373	360.9	245
SPDL1	151.6	133.4	34.2	11.7	114.8	201.9	63.7	153.8	91	129.1	172.1	97.7	86.7	91.7	103.5	136.1	45.9	58.8	170.8	125.7	110.3	85.7	14.1	158.4	97.2	87.8	104.7	114.5	213.6	12.3	87.2
NEO1	1273.9	538.5	811.5	1075.2	891.4	485	717.8	672.7	762.2	754.5	669.4	738.9	551.5	506	412.8	577.4	1088	959.5	749.1	685.9	945.3	610.3	1128.1	857.9	1043	716.2	626.3	1002.3	963.4	642.9	785.2
RP3-497J21.1	198.5	10.5	274.7	63.3	206.3	149.1	59.5	68.9	46.3	78.1	21.3	18.7	56.5	70	42.7	46.7	16.3	14.8	8.5	15.5	9	8.4	46.7	127.1	48.2	94.8	48.5	58.1	11.6	25.8	19.4
BCAS2	392.2	543.1	418.8	891.2	536	456.6	527.8	536.9	373.1	445.1	284.3	504.7	1075.1	903.5	605.6	1249.1	328.6	831.9	1121.2	1042.2	427.5	1004.7	680.5	451.4	543	698.6	984	317.2	740.6	599.2	635.9
BCAS1	616.3	805.5	1788.4	218.8	5586.8	603.3	1654.3	449.9	1587.6	1258	857.6	617.9	601.2	582.4	1656.5	845.1	1685.1	885	427.2	939.9	827.2	1181.4	1395.7	1033.8	3255.9	2067.6	1246.1	1787.2	1041.5	1350.3	1034.2
MBL2	14.4	2.4	15	5.4	20.3	15.1	8.8	16.3	10.5	28.6	3.1	5.7	31.4	12.9	21.1	4	2	16.1	9.7	2.3	7.8	8.2	5.6	4.6	4.8	5.5	50.4	9.8	56.6	8.2	2
SLC36A1	524.8	458.9	438.8	277.5	727.9	444.4	584.1	388.3	751.3	329.3	87.2	360	351.5	81.7	301	344.5	454.5	348.7	196.5	218.4	298.6	142.3	227.9	318.9	314.8	303.8	250	402.2	311.2	219.6	357.9
BCAS4	60.2	101.9	224.4	155	281.9	21.1	21.5	178.1	45	72.2	68.7	51.2	209.5	155.7	24.8	174.3	116.2	107.6	122.5	152.7	45.6	67.1	41.8	56.8	38.8	125.4	204.9	74.3	157.7	71.4	51.9
BCAS3	453.5	443.6	718.9	346.3	542.4	631.7	677.9	628.1	522.3	543	369.6	688.9	598.1	613.3	522.2	696.8	473.9	501.5	760.4	579.9	519.9	405.2	514	469.6	597.6	450.9	465.3	404.7	589.3	479.5	602.9
VPS13C	708.35	1061.1	354.8	947.9	410.05	684.95	529.85	746.5	701.1	740.15	813.45	792.3	547.8	505.85	563.8	844.6	829.15	781.45	543.85	733.2	941.05	912.6	936.8	1166.7	1039.05	946.8	724.9	1130.35	626.3	861.65	915.2
VPS13D	356.15	547.875	360.1	304.75	453.175	625.05	489.075	418.775	510.2	533.85	460.025	436.95	471.85	397.775	550.025	506.1	417	401.175	432.2	496.65	488.35	409.7	338.9	506.925	391.675	468.4	395.575	377.15	373.575	491.625	479.9
DHPS	129.233	149.733	127.633	453.933	125.533	131.067	279.867	421.967	393.633	253.933	84	476.367	254.667	453.4	219.733	464.767	414	323.533	422.467	351.967	243.167	297.833	372	252.367	320.1	270.167	375.367	293.967	381.7	251.933	385.533
VPS13A	370.533	446.633	344.633	340.467	381.4	455.6	280.933	264.433	332.333	323.267	398.167	411.267	368.3	283.867	382.233	400.7	334.933	311	311.133	305.967	370.3	281.567	195.467	310.167	344.9	317.633	296.233	293.033	337.833	378.067	385.1
VPS13B	300.75	320.9	460.55	306	283.7	327.65	238.25	291	267.35	271.05	288.65	362.95	376.95	311.1	474.3	316	248.7	355.1	336.15	241.95	309.65	358.95	406.6	276.1	342.2	360.4	289.25	197.3	239	280.8	277.95
HTR3A	316.25	297.1	453.65	194.85	493.35	317.1	292.4	212.75	168.95	328.4	318.65	234.15	166.55	166.75	219.95	137.7	275.6	173.15	196.4	257.35	273.05	206.65	164.8	380.1	164.55	234.55	220.95	300.15	219.4	343.8	289.3
HTR3B	148.3	54.3	333.8	92.8	114.7	263.4	101.1	91.8	137.6	62.6	55.5	161.6	102.2	31.7	49.8	38.5	77.5	82.4	35.3	42.1	49	35.2	30.9	67.5	47.1	46.8	107.2	123.7	42.9	139.1	61
RABGGTB	434	292.8	294.2	603.3	304.2	334	328.1	250.3	234.9	340.3	385.6	254.1	526.2	372.3	211.6	423.3	343.7	538.5	538.7	448.1	360.3	544.7	400.9	345.9	531.3	398	459.4	460.4	355.6	359.1	282.8
RABGGTA	270.8	316	274.6	239.5	442.5	295.7	289.8	250.7	277.4	296.5	336.5	420.3	234	344.3	210.7	339.4	312.5	275.8	281.7	262.7	201.1	219	379.9	409.2	398.4	232.1	253.1	221.8	340.2	274.5	391.7
NEMF	1558	1413	349.6	1165.5	519.6	917.6	569.6	764.2	708.4	776.6	799.1	971.6	1247.9	1031.4	1576.1	1651.8	962.3	779.4	898.8	942.8	845.9	1275.2	1731.5	857.5	1186.4	1122.2	876.4	840.1	799.5	1241.2	785.6
C1D	355.8	230.6	192.9	340.4	98.4	315	145.5	250.3	268.8	151	303.8	246.7	731.6	448.5	343.6	558.2	303.6	355.7	513.7	574.4	321	637.8	412.6	198.9	374.2	444.2	703.6	266.2	291.2	266	345.9
BCAT1	56.6	21.4	131.4	49.8	40.3	63	62.1	22.35	14.95	62.25	82.15	64.75	58.35	27.65	61.75	38.05	67.1	35.5	39.45	41.35	42.9	55.45	41.45	61.05	39.35	66.85	70.1	43.25	66.95	41.6	59.65
BCAT2	306.35	281.15	258.55	307.5	562.1	250.55	356.8	265.9	392.7	521.85	350.7	382.95	124.8	189.45	216.9	222.45	231.6	262.25	202.3	176.5	240.55	353.4	282.45	438.1	246.15	340.9	241.25	239.45	253.65	310.1	304
IGH /// IGHA1 /// IGHA2 /// IGHD /// IGHG1 /// IGHG3 /// IGHG4 /// IGHM /// IGHV3-23 /// IGHV4-31	21.9	22.3	39.1	11.5	26.3	15	28.4	15.6	18.8	21.5	19.8	11.6	12.5	11.8	24.8	15.1	17.7	13.6	14.6	12.7	13.2	13.1	12.9	18.9	17	22.8	9.6	21.4	13.7	24.3	12.3
C1S	653.2	378.9	245.6	1329.2	275.9	654.4	1550.4	632.2	655.5	879.3	698.2	320.8	183.7	375.4	253.5	400.5	454.6	469.1	350.2	626.9	571.2	1518.2	360.9	571.6	652	621	681.1	440.2	660.5	636.8	360.5
C1R	363.2	144.6	399.2	563.9	117	320.6	632.2	329	272.7	541.3	480.7	168.6	109.5	137.1	87.7	249	358.8	260.9	177.7	389.5	324.3	404.3	285.1	385.7	217.7	269.6	345	265.7	479.6	473	197.3
LRTM1	141.45	143.25	337.2	113.2	316.3	215.9	153.55	122.1	90.45	120.95	245.4	197.25	124.7	106.1	108.2	102	84.3	121.3	79.4	159.2	123.65	68.05	83.45	180.25	247.55	168.5	146.2	123.7	158.45	213.05	194.9
U2AF1	815	923.5	648.2	976.5	694.9	650.9	1124.7	1201.2	1046.4	623.7	1647.3	932.6	2032.7	1076.7	928.9	2339.1	1344.8	827.2	1460.9	1255.2	800	1126.7	1202.2	967.5	1138	1072.8	1737.2	1502.9	733	1103.5	1479.3
IL2RG	452.3	368.9	840.4	349.6	103.4	500.7	508.6	407	516.9	528.7	668.8	58.6	284.4	286.2	355.2	195	437.2	325.1	200.7	331.5	393.5	276.2	385.1	493.1	403.4	521.4	340.7	490.8	330.9	422.5	473
DRAM1	506.3	243.5	456.2	234.2	466.1	404	399.6	119.6	330.8	398.8	401.8	247.3	148.2	172.7	259.2	219.2	361.3	164.2	174.4	219.2	330	277.3	158.2	341.5	331.7	308.7	219.8	367.1	280.4	271.3	254.5
AKAP2 /// PALM2-AKAP2	578.75	645.7	627.2	486.3	397.6	583.05	552.9	649.7	876.45	616.65	480.45	1025.35	674.45	651.65	491.5	800.9	882.55	809.6	706.15	757.9	458.9	643.35	727.85	838.55	581.05	625.05	948.75	854.85	751.4	546.75	1006.2
U2AF2	308.3	400	298.3	292.567	309.767	396.133	476.4	354	439.8	407.433	321.133	314.333	260.5	239.5	301.467	310.733	360.333	328.633	320.833	313.9	315.9	360.733	307	302.033	381.833	267.733	306.9	349.833	336.8	319	296.4
KCNJ1	44.65	26.5	66.75	15.4	70.35	70.2	30.8	27.45	21	28.6	39.55	22.45	18.8	45.9	51.6	49.55	17.5	18.8	17.55	36.55	13.85	20.95	61.3	36.6	19.6	39	18.9	19.8	49.6	28.3	25.05
KCNJ2	2011.6	2603.2	1524.5	1705.5	2296.5	1224	2387.3	1511.1	2702	2306.1	2097.8	1581.2	934.8	657.8	1030.1	923.5	2338.2	1749	746	1123.7	1201.9	1193.5	2690.2	2530.2	2685	1537.2	920.4	2282.7	1445.7	2196.4	1147.8
KCNJ3	161.55	139.8	162.7	113.35	168.75	331.2	112.95	71.55	127.9	137.95	104.8	118.35	232.8	159.15	165.8	167	99.1	128.9	200.45	188	148.9	114.15	97.6	117.45	86.4	130.3	110.5	134.2	115.3	181.9	183.2
KCNJ4	1493.85	1163.25	1741.25	1190.05	913	3074.3	2125.05	1407.25	566.1	714.05	901.15	1541	2880.9	1118.8	1653.05	1907.85	934.15	1002.3	1707.2	1385.1	1377.7	1178.8	377.25	756.95	1533.55	950.9	705.25	784.1	680.65	2079.1	1538
KCNJ5	73.475	72.175	215.9	61.6	263.975	160.525	136.15	93.775	74.075	70.975	105.15	94.575	70.75	82.95	117.65	77.525	117.625	73.4	69.625	108.65	65.075	94.8	84.175	135.85	105.125	120.1	102.775	66.65	160.875	145.6	118.7
KCNJ6	587.5	587.2	562.7	1069.2	265.9	1156.5	390.9	742.6	622.9	305.5	302	483.7	1067.8	1088	1104.8	504.8	739	1032.4	992.2	1200.4	823.1	460.7	363.7	521.6	486.2	385.6	864.9	322.7	891.7	819	630
KCNJ8	182.6	109.35	146.45	136.85	151.45	281.3	119.7	106.85	169.9	162.45	251.55	136.25	98	129.45	24.95	162.1	129.45	122.65	72.35	101.1	137.8	149.55	85.65	154.2	98.75	143.2	73.85	220	174.25	203.45	101.9
GPKOW	330.5	263.5	57.3	511.5	448.6	325.3	235.7	302.4	177.8	208.6	236	354.5	293.3	394.3	186.3	311.6	185.7	337.9	329	329.2	362.7	333.2	372	390.5	276.9	424.3	437.9	280.3	421.9	257.3	299.8
KCNJ9	127.6	93.3	275	176.5	112.9	26.7	124.5	240.3	140.7	207	249.5	301.7	148.9	206.3	179.9	275.2	68.5	240	188	139.7	205.6	110.8	186.8	331.6	187.9	57.5	198.9	280.9	192.2	227.1	148.1
HTR5A	39.5	14.6	25.5	26.7	21.7	17.5	14.7	14.8	17.3	16.3	29.4	28.5	17.4	15	9.1	12.8	17	7	10.8	11.4	9.4	11.2	6.6	23	11.4	14.3	6.3	15.1	12.1	17.6	15
GSTZ1	16.5	34	51.3	38.6	68.2	25.5	50.1	91.9	40.7	185.3	49.8	31.8	19.8	145.6	17.1	81.1	30.7	44.6	119.8	182.2	39.9	59.4	95.9	27.5	59.5	61.6	142.8	96.3	54	77.5	101.6
BRE	500.133	375.167	690.3	394	503.3	684.667	663.067	600	474.8	576.4	429.2	687.033	765.567	812.033	782.2	604.767	636.6	578.367	836.867	692.867	620.733	452.167	576.267	445.3	499.6	429.333	679.8	414	650.167	647	524.967
LOC644172 /// MAPK8IP1	495.9	295.2	954.7	473.2	1176.8	313.4	1069.6	1121.4	1317.6	862.8	459.1	759.4	269.7	1091.8	515.6	718.5	917.8	512.8	760.4	577	879.8	722	853.5	651.1	789.7	988.9	861.1	654.9	853.8	1056.6	624.6
IL2RA	169.5	191.65	229.45	78.1	295.2	131.3	120.9	43.7	111	195.35	62.8	31.9	85.55	44.9	79.25	64.35	112.75	35.8	30	174.95	86.55	70.45	47.05	144.5	86.3	98.2	76	134.95	146.7	244.15	150.35
IL2RB	173.8	267.2	313.1	225.3	555.1	546	241.8	332.4	273.8	431.9	586.3	335.3	299	284.3	238.8	265.7	371.7	273.7	294.9	283	315.6	349.2	279.5	456.7	181.8	408.7	330.1	357.6	380.5	430.4	455
KCNK1	663	665.65	330.3	781.7	395.35	1088.05	387.5	668.35	394.6	319.9	297.6	684.4	1596.85	921.3	805	1068.85	445.45	685.3	1180.05	750.95	1248.95	902.4	813.75	479.95	814.5	662.2	625.7	740.85	630.6	621.55	650.4
KCNK2	31.2	25.6	38.8	23	54.1	50.9	28.1	44.3	19.9	92	17.7	176.9	20.7	13.7	73.5	68.8	9.1	12.8	45.1	23.3	13.9	66.3	54.8	67.9	70.5	33.9	73.3	28.7	20.6	32.4	15.3
KCNK3	36.9	164.6	254.8	24.8	254.1	179.1	40.4	92.2	40.2	61.4	134	230.6	161.5	64.1	170.4	234.2	176.1	160.3	28.8	92.1	159.5	176.7	28	235.9	127.8	102.2	67.5	87.2	117.4	71.6	222.9
SLC23A2	248.833	402.433	466.433	272.767	386.633	254.033	507.4	466.733	316.833	418.867	535.567	467.633	467.167	451.933	330.7	518.433	489.9	378.467	543.167	444.433	415.1	480.633	438.567	350.033	313.167	489.167	392.7	415.4	400.333	491.267	341.233
CERK	774.4	888.2	867.8	698.8	850.2	1136.4	771.4	1068.9	1010.6	1077.5	996.3	1019	1073.2	1047.5	1127.6	876.2	844.4	757.6	974.3	945.4	1038.9	564.7	783.1	899.5	1016.4	607.8	1046.3	723.2	944.7	699.3	753.1
LGALSL	37.7	13.9	63.9	14.8	77.3	41.8	53.5	34.8	116.7	32	66.7	25.7	34.4	77	25.1	42.2	30.6	36.2	33.6	36	30.1	28.1	26.1	35.7	51.6	35.9	24.6	32.2	34.9	18.3	43.9
CCP110	3345.6	3691.2	1265.1	1542.6	3131.2	1478.5	1867.5	1708.4	3314.9	2567.2	2156.5	2452.2	1541.7	1212.8	2078.4	1803.4	2550	2633.5	1374	1937.1	1561.8	1921.5	2379.6	3065.4	3523	1896.1	2008.6	3992.6	1530.5	2510	2590.2
PEX26	537.3	416.9	564.5	329.6	620.3	481	519.4	493.3	407.1	471.7	524.7	391.7	409.1	489.3	478.5	341.7	442.5	378.1	391.1	527.5	432.4	294.5	355.6	473.7	528.7	404.4	373	407.3	361.6	416.3	351
LGALS4	263.7	196.1	291	98.6	374.1	176	206	89.5	221.7	199.7	309.8	134.6	103.5	107.1	100.7	133.3	169.8	128.1	172.9	160	180.7	64.2	137.3	224.1	141.8	192.5	155.8	234.6	181.5	184	167.5
LGALS3	1412	746.4	1298.8	1259.7	1341.5	1025.8	1757.4	1841.5	1597.6	1191.7	2408.9	1123.9	812.1	1371.2	967.6	1079.9	1082.1	1943.6	1671.1	2389.9	1152.2	2529	1413.6	1729.2	1054.4	1709.6	2191	1150.3	2546.7	987.8	1135.9
LGALS2	23.6	16.9	196.5	40	26.7	17.5	18.8	19.3	18.2	29.4	138.7	16.9	37.3	9.6	21.5	35.2	23.9	43.6	30	16.4	21.9	35.3	53.9	20.3	50.1	24.1	17.3	24.9	24.1	19.6	25.2
LGALS1	1447.9	683.5	1100.7	3365.4	867	512.9	3201.8	3076.7	2108.9	2757.6	1058	2542.3	572.9	1656.3	801.4	2438.8	2997.5	2393.1	1852.9	1587.9	2854.5	6486.1	2622.8	2563.9	2288.2	4085.7	2206.3	3083.5	2912.2	3003.1	1973.4
IL36A	259.6	219	455.2	141.1	468.9	107.4	187.5	133.4	212.9	193.1	327.5	124.7	172.5	137.6	206.1	109.9	207.8	111.2	128.1	144.8	159.9	131.4	101.2	206.8	137.2	154.5	116.4	245.6	89.2	264.9	194.3
BSG	217.9	289.1	914.8	783.1	313.2	223.3	404.1	757.8	660.6	404.4	450.1	983.1	329.2	1177	247.7	1094	635.1	1147.1	1058.7	891.1	994.5	633.3	612.7	834	664.4	848.4	999.4	629.5	858.4	894.7	739.8
ATXN7L1	16.3	22.95	44.65	15.35	86.9	37.65	24.65	20.65	30.45	26.4	24.2	15.7	11.85	12.1	5.95	6.15	51.25	15.9	17.95	18.15	17.15	9.8	41.5	19.5	7.6	27.25	11.45	9.45	29.95	16.2	23.45
LGALS9	315.4	232.1	330.5	312.1	564.6	359.5	506.6	284.8	298	455.8	329.6	281.5	226.2	191.2	211.5	155.1	305.3	233.8	209.8	190.6	209	167.8	267.5	295	149.6	353.1	221.8	252.1	231.7	267.9	252.6
BSN	576.4	1233.6	336.6	803.1	104.2	997.9	675.2	899.3	583.5	455.4	424.2	1126.1	1030.8	986.1	1687.8	1638.7	887.4	781.3	1081.8	701.2	1030.7	514	622.8	687	454.3	494.6	792.5	382.1	531.9	587.1	725.3
LGALS8	397.483	348	290.017	277.2	153.033	370.583	302.417	273.367	281.983	249.05	308.9	398.133	370.3	382.85	444.783	423.583	348.817	337.233	357.95	335.05	315.867	298.517	319.583	309.417	304.65	302.133	343.583	252.567	344.117	328.783	423.467
CER1	431.6	326.7	477.1	185.3	305.1	515.8	287.4	195.8	358.4	220.7	448.1	231.4	154.8	119	170.4	188.9	290.7	152.7	197.3	188.5	226.3	179.5	209.8	361.4	176	265.3	150.7	309.4	163.9	368.7	289
LIMCH1	2598.5	2310.1	1532.03	2239.7	2549.07	1686.4	1691.13	1921.93	2545.43	2019.93	2269.43	1680.1	1967.87	1711.43	2344.5	1599.83	1970.73	2205.07	1665	1810.43	2067.77	2255.83	2998.27	2293.17	2798.13	2276	2087.73	2355.37	1795.37	1888.73	1264.73
TTTY9A /// TTTY9B	276	240.6	417.2	111.7	458.6	135.2	181.7	125.5	139	216	243.5	133.4	123.4	59.1	106.5	106	135.9	132	99.4	120.4	145.2	115.9	134.2	283.9	193.3	248.1	186.2	207.3	152.1	205.1	147.7
GOLPH3L	411.6	509.8	101	830	124.7	493.8	534.6	574.4	405.1	323.6	449.7	741	399.5	513.1	335.6	609.7	572.3	446.8	425.5	535.5	559	423.1	336.7	635.1	532.9	424.2	176.5	748.7	460.6	400.3	579.4
BTC	62	5.7	87.7	3.2	165.7	129.2	5.4	40.5	5.3	37.2	54.5	5.1	4.4	6.7	60.1	29.2	6	41.7	15	1.5	38.7	80	26.9	38.8	18	44.6	4.6	10.5	86.5	85.6	20.9
CFDP1	718.9	549.4	519.65	724.95	507.6	483.75	731.85	622.4	711.65	548.9	494.3	603.2	432.85	637.45	712.3	628	682.4	772.7	704.25	712.3	557.95	536.25	542.45	814	796.05	609.35	464.3	705.4	611.1	533.9	651.7
BTD	124.867	164.033	126.467	126.6	48.1333	146.5	67.9	135.667	135.167	132.767	100.933	117.167	79.1667	98.3333	142.467	114.9	178.767	126.067	86.3333	182.267	171.433	213.167	136.033	125.7	175.667	186.8	132.133	168.433	135.1	133.633	129.467
SOAT1	75.5	92.4	15.5	103.7	69.6	95.5	3.3	47.3	59.5	44.9	123.5	35	100.4	60.8	75.7	63.8	106.4	74.3	33.6	89.6	108.8	75.7	47.3	119.7	89.3	81.9	128.2	102.3	90.4	4	89
CRISPLD2	296	506.4	635.6	550.6	398.5	743.9	745.7	263.2	892.3	876	1241.3	502.4	287	617.9	209.9	433.8	537.7	505.7	211.6	373.7	470.7	265	324.2	536.9	576.2	447.2	308.7	484.2	533.3	508.6	396.9
SOAT2	31.7	26.4	40	46.1	36.8	40	27	19.1	104.7	86.2	27.1	15.5	14.9	18.7	32.8	21.3	56.9	17.9	18.7	23.7	27.2	14.5	14.9	45.8	23.1	22.5	22.5	13.5	43.6	52.9	29.6
SUB1	1450.47	1928.37	645.933	2041.4	470.7	1784.5	1148.27	2236.33	1370.03	1034.63	1065.77	1907.13	3560.1	3645.7	2882.73	2843.4	1913.7	2506.17	3613.33	2401.97	1765.13	2305.8	2107.07	1617.5	1511.4	1978.73	2822.63	1082.1	2186.03	1635.57	2167.8
KCNQ1	57.7	91.15	57.3	15.85	87.85	158.7	38.25	32.85	44.9	41.6	95.25	18.65	34.8	19.6	105.6	19.75	68.3	28.75	17.6	36.1	21.65	24.95	19.6	38.8	20.35	35.55	12.9	43.75	18.05	22.9	28.15
NINJ2	758.9	709.4	129.6	511.1	705.2	476	203.4	558.5	251	740.3	858.9	349	600.6	315.4	309.3	262	497.8	556	460.9	505.8	368.9	513.9	983.2	852	648.9	528.5	700.2	728.8	718.2	225.6	191.3
NINJ1	294.5	491.9	859.7	413	568.1	937.1	920.6	582.2	699.3	860.5	679	294.8	389.2	379.7	416.1	417.7	976.1	299.7	362.7	326.8	384.1	623.6	451.2	700	356.6	434.3	277.7	639.8	542.9	461	330.3
KCNQ2	746.3	1209.1	963.533	829.033	563.833	1122.93	827.633	1232.93	903.133	587.4	652.433	1021.37	2155.37	1533.33	1598.2	865.067	941.433	943.267	1392.5	1006.97	969.067	447.233	498.4	737.6	510.6	679.667	765.433	462.267	1102.67	892.2	660.633
KCNQ3	129.1	265	150.9	125.6	205.4	75.6	183.4	142.6	194.7	199.3	170.8	157	178.8	160.4	115.9	138.4	139.9	142.8	167.2	82.9	116	51.7	129.4	285.1	89.6	143.4	204.1	101.7	192.8	56.6	227.3
BTK	219.8	152.1	193.4	90.7	136.6	35.1	301.4	119.8	163.8	235.4	247.3	96.1	77.1	60.1	33.1	78.2	185.9	71.5	77.8	131.4	163.4	150.9	127.2	118.5	213.6	277.8	119.4	194.4	129.8	213.2	68.7
KCNQ4	222.9	111.8	157.8	42.9	183.7	304.4	167.9	93.2	75.2	234.9	247.9	172.1	117.7	107.5	96.3	86.1	89.7	128.2	23.2	40.5	141.5	127.2	61.6	91.4	99.9	28.4	89.5	192	48.3	200.1	143
CES3	417.7	620.1	767.1	349.6	652.3	741.8	588.3	467.7	425.4	567.7	444.6	630.7	441.5	310.3	675.8	348.1	433.5	478.4	388	448.1	341.6	323.9	241.9	329.5	497.6	380.6	299.5	388.7	312.6	412.5	473.6
CES2	973.733	984.667	1539.87	548.933	1664.1	1023.57	1367.33	1198.83	849.567	1174.77	1138.87	1008.73	950.733	988.367	1133.7	739.033	1054.23	821.833	1007.73	896.833	835.267	837.1	868	842.933	765.867	897.467	813.1	994.367	911.833	1063.57	832.867
GRB7	95.7	213.2	261.5	112.1	524.9	117.1	66.6	116.6	47.5	143.5	108.6	146.4	145.7	53.7	48.9	169.9	56.9	153.1	140.3	159.4	189.1	121.9	110.4	272.2	87.3	142.4	121.1	118.7	51.4	235.2	177.1
CETP	20.5	17.4	31.8	17.6	41.5	13.1	17.4	19.7	8.1	18.2	31.5	21.4	14.5	13.8	19	13.9	21.2	19.4	13.3	13	12	12.9	17.9	27.8	14.2	18.9	17.7	25.4	21.1	32.4	31.1
DHX8	27.6	37.3	57.3	28.4	22.3	12.1	39.9	13.7	12.2	49	21	11.7	32.4	67	38.8	33.1	25.1	28	24.2	15.7	79.2	63.6	31.2	32.8	30.5	26	14.5	25.6	32.4	17.6	31.6
RRAD	17	20.5	13.2	80.8	71.8	33.95	58.75	30.5	11.95	24.5	106.75	35.5	23.85	20.95	17.1	53.4	72.4	24.25	10.3	28.2	67.45	60.15	9.25	23.75	21.15	17.9	18.65	55.25	23.1	26.05	69.05
DHX9	216	172.567	212.8	211.3	169.767	243.567	119.133	161.3	184.5	169.733	192.6	167.567	157.767	182	143.367	199.5	186.3	225.167	181.6	244.4	186.7	244.3	219.6	166.867	216.633	167.8	202.8	207.6	156	243.333	199.533
ZBTB1	252.4	294.1	280.8	383.35	252.8	301.05	216.95	174.8	289.75	303.15	264.75	287	264.45	171.1	176	228.35	280.35	233.35	251.95	313.45	256.1	229.1	317.85	374.2	245.35	331.75	269	418.75	262.1	181.75	301.65
LOC102723620	614.1	657.7	625.2	348.1	905.4	239	614.3	406.8	362.1	818.7	701.9	518.8	302	423.6	289.5	319.8	451	390.2	403.7	570.1	507.8	342.8	545.5	387	478.3	572.8	377	539	425	399.4	516.2
ZBTB5	1016.6	846.1	897.2	667	694.4	789.3	791.8	655.5	630.6	941.4	1234.1	625.2	481.6	542.8	555.5	541.8	848.3	591.6	442.3	691.4	663.1	664.5	922.4	789.8	649.6	764.9	632.6	859.7	617.4	830.3	730.8
ZBTB3	156.1	172.9	188.7	93	371.3	56.5	149.7	82.6	156.2	166.4	132.4	76.7	59.8	68.6	119.3	110.5	127.3	118.5	78.9	132.3	128	113.7	146.2	186.9	163.1	148.3	137.9	161	63.5	153	124.2
NEU2	38.7	16.8	36.1	11.8	23.1	10	19.7	8.1	14.6	17.2	16.4	58.9	15.5	20.9	10.1	12.3	14.7	9.5	19.2	16.8	12.3	42.1	20	17	17.8	26.8	69	13.1	8.7	29.5	18.3
NEU3	133.467	185	255.6	121.333	251.267	158.033	173.7	135.7	130.733	180.7	236.7	76.2333	93.9	65.9	115.267	90.9	124.333	186.967	118.233	145.433	104.767	109.433	72.9	115.767	185.167	175.8	127.3	218.7	110.367	147.067	151.2
NKAIN1	249.8	170.3	382.6	145.2	667.5	136.7	311.1	154.4	252.7	261.5	293.2	239.5	203.4	214	379.1	174.4	296.6	204.5	351.2	251.7	252.7	276.8	340.1	420	312.1	156.9	217.4	115.5	227.5	297.5	181.5
MC2R	118.3	77.6333	150.7	110.967	115.767	69.2	165.833	99.5333	102.4	141.267	125.6	88.2	82.2333	77.7667	131.7	102.733	133.767	121.633	127.767	161.433	59.7	79.3667	75.2667	188	110.033	114.633	141.333	140.2	94	177.667	139.5
RACGAP1	441	526.9	239.2	331.6	356.8	354.2	269.3	286.3	440.5	325.8	370.8	411	352.9	296.4	234.3	393.3	528.2	343.8	252.8	277.2	431.1	357.9	394.4	478.5	504.1	439.7	225.5	742.1	350	393.3	477.5
RRAS	42.5	134.2	372.5	260.2	64.5	354.5	169.3	199.1	201.8	463.4	503.7	175.6	228	70.1	254.7	161	98.8	39.4	242.2	133.8	194.3	415.2	136.4	52.5	143.8	122.2	206.3	280.9	313	305.7	319
NEU1	48.2	239.2	99.8	248	29.3	273.1	41.4	235.6	148.1	48.7	76.9	283.9	301.2	270.8	218.1	327.2	214.5	243.4	348.2	228.7	284.6	209.5	175.1	279.8	102.1	225.1	467.9	313.3	299.5	89.3	332.8
KCNN1	713.6	712.4	1625.4	449	773	1609.4	1083.1	1073.9	817.1	754.7	930.1	626.6	1283.9	971.9	1730.5	526.8	1270.5	803.1	898.9	645	684.7	245	535.6	678.1	839.3	543.4	275.3	572	701.2	676.3	674.3
KCNN2	665.1	721.1	655.9	766.2	336.2	956.6	627.7	1470	860.5	475.6	394.3	561.7	1917.2	1463.7	2130.6	385.9	1205.1	1188.9	1628.7	1272.8	838.8	911.2	777.2	723.2	647.8	1107.8	1013.8	464.5	690.8	886	1178.9
FAM192A	572.7	584.1	666	532	766.1	947.4	573.2	624.1	601.9	760.2	489.2	700.6	679.2	671.9	616.2	542.1	625.2	751.6	596.9	718.9	673.4	610.8	983	629.4	809.5	784	745.1	716.2	808	762	563.3
KCNN3	770.5	626.6	418.4	490.25	971.15	723.95	570.6	725.95	1521.2	1056	959.3	560.95	85.1	529.55	453.2	456.6	507.95	308.95	197.65	221.65	1086.35	1026.8	503.75	734.65	243.05	715.1	188.2	607.1	485.75	611.05	288.8
OR7E47P	80.5	40.8	21.1	17.4	29.6	42.8	130.9	41.2	18.4	23.1	52.7	21.4	17.3	35.9	42.2	14.9	28.6	22.6	14.9	17.9	26.6	44.6	37.1	23.2	140.5	49.9	49.4	51.9	31.1	13.3	28.2
KCNN4	164.6	62.1	98.6	23.4	308	123.7	136.1	133.5	146.6	127.7	43.7	85.6	92.2	52.7	124.4	96.9	203.3	31.3	30.4	153.6	125.1	82.2	151	94.4	82.4	95.5	116.1	73.9	22.4	212.5	115.9
NTNG1	245.7	179	406	153.7	406.7	367.8	256.3	176	189.2	276.3	337.5	199.6	212	160.9	95.2	129.6	229.9	187.5	178.3	195.7	215.7	161.3	184.3	279.4	227.6	180.8	218.6	313.7	267.4	260.6	259.2
BBS1	1090.2	1589.1	1612.4	702	1136.3	1379.5	1690.8	1091	982.2	1368.6	1683.4	1446.7	1147.9	815.3	845.9	1480.6	1087.6	805.6	1281.8	1420	1026.9	1319.8	940.8	1202.6	1046.8	1278.5	818.5	905.5	1281.6	1523.2	1461
XBP1	468.8	613.6	476.5	728.4	849.7	493.2	401.1	403.1	507.5	414.3	461.3	251.1	498.9	353.7	292.7	393.2	462.7	448.8	273.9	418.1	437.4	470.2	284.6	557.2	595.3	595.1	753.3	517.9	701.8	557.5	410.4
YES1	557.267	474.767	445.367	487.733	529.333	525.4	318.1	338.967	566.4	584.733	557	353.133	243.567	263.533	313.933	366.267	421.667	387.7	259.033	513.8	647.033	664.9	438.333	380.233	515.833	628.4	399.467	838.367	417.167	513.8	511.033
TRDV3	11.7	48.6	64.8	62.4	64.8	88.5	72.8	4.5	50.3	9	11.5	71.7	3.8	3.9	44	91.1	61.4	19.9	4.2	29.6	2.1	77.6	5.1	109.9	4.5	34.1	4.7	9.1	3.3	143.3	49.7
SLC10A1	430.1	232.5	939.7	267.8	263.3	519.1	87.2	289.6	317.9	203.2	393.6	267.6	185	210	100.8	158.5	149.4	266.6	276.4	106.8	89.8	195.4	318	461.9	89.6	132.8	199.1	83.7	260.1	436.3	569.9
SLC10A2	164.4	139.7	226.7	64.9	437.4	119.7	229.3	92.2	211.8	159.5	103.6	127.4	108	56.6	164.5	51.5	144.8	62.4	80.9	108.1	98.8	76.6	81.2	202.9	186.8	67.8	102	120.5	198.1	156	133.5
SLC10A3	28	31.1	40.8	17.9	36.3	14.8	22	27.9	39.8	12.1	13.6	18.6	15.5	15.8	57	16.6	21.6	18.7	15.4	19.1	13.3	23.2	17.9	20.3	18.3	48.1	15.3	36.7	15.8	99.2	9.9
SUCO	348.6	480	511.3	694.7	448.7	477.3	475.4	570.2	553	488.6	413.1	424.3	547.9	671.7	451.5	461.8	544.7	597.4	483.1	429.2	534.6	561	650.3	447	649.5	630.5	856.8	715.1	598.9	530.2	693.2
IL36G	74.2	110.2	136.3	138.8	206.9	47.4	86	72	84.6	77	295.4	129.3	119.1	52.1	104.9	29.8	64.1	68.8	98	65.1	67.3	59.2	82	181.3	43.3	115	82.3	135.7	64.1	9.9	134.2
NET1	138.95	289.8	361.9	279.65	305.9	276.75	228.65	303.6	358.2	342.75	260.9	308.85	218.85	289.45	169.65	285.2	428	308.35	505.2	357.25	282.85	854.9	398.85	314.5	600.6	743.8	360.6	753.4	346.2	329.75	237.9
PEX5L	240.4	49.7	291.2	15.8	63.3	40	243.7	63.7	241.1	54.8	62	9.9	29.2	162.6	31.8	16.5	71.5	191.3	81.5	119.9	30.1	66.1	112.8	58	72.9	33.2	15.3	207.9	107	46.9	76
MC1R	110.7	247.9	574.2	331.2	306.8	258.3	337.7	189.8	245.3	321.6	583.8	214.7	110.7	156	193.6	151.2	275.8	274.4	196	141.8	347	89.4	186.6	220.7	289.8	140.8	167.5	374.8	229.7	254.7	284.6
ZBTB6	2.5	68	16.3	16.3	66.5	87.9	3.8	40.8	45.6	52.7	24.9	56.1	34.9	33.3	36.3	34.7	38.2	48.8	46.5	60.5	58.5	73	69.1	56.1	79.5	47.2	58.2	88	49.2	98.7	53.3
GRB2	213.3	389.5	778.8	355.8	689.5	813.8	749.6	411.4	491.5	336.9	714.6	456.9	583.6	490.2	540.1	486.1	340.7	410.4	528.9	690	360.3	701.3	718.3	530.6	583.2	490.4	503.4	745.8	511.7	845.6	406.6
GRAP	29.8	85.4	36.5	16.8	56.1	37	45.5	16	17.7	54.4	22.4	10.6	13.2	10.5	11.1	15.5	12.5	38	10	11.7	26.6	13.6	10	9.7	33.9	9.4	84	70.9	10.8	12.2	84.4
LOC100506403 /// LOC101928269 /// RUNX1	76.2909	75.4273	207.609	51.4	125.318	109.618	104.355	70.9182	57.7727	110.745	110.409	44.9091	37.8818	55.3182	44.8909	44.4455	74.9545	42.6636	53.2091	84.5091	68.7636	62.0091	40.4727	85.7182	90.3455	76.4545	65.4545	81.7273	76.7909	82.4727	50.4545
TFB1M	473.2	428.3	913.7	270.8	472.3	333.1	384.3	295.9	379	419.8	368.2	392.4	310	290.2	299.2	288.2	365	403.4	311	371.8	383.8	372	367.3	393.3	506.1	403.4	329.2	402.3	405.6	522	384
C8B	218.5	137.3	284.4	96.3	239.8	264.1	65.1	228.5	161.6	240.5	272.5	272.5	38.3	99.4	135.4	127.6	177	166.1	170.7	178.8	189.1	109.6	99.3	205.1	143.2	121	199.6	174.6	249.8	61.6	273.5
C8A	35.9	21	392.5	8.7	37	41.1	38.9	50	34.4	118.5	42.9	16.7	25.3	35.8	20.2	88.3	7.9	26.3	63	10.7	11.4	18.8	9.5	38.6	86.6	48.3	20.7	45.1	54.3	40.8	31.1
MC4R	205.1	269.8	124.2	37.5	102.3	179.1	136.3	117.6	195.1	190.9	81.9	200.6	226.4	112.8	133.3	190.2	93	154.1	113.7	116.4	50.9	110.6	136.2	197.8	78.5	43.1	67.4	22.4	116.8	32.3	153.1
C8G	20.4	6.5	12.2	4.3	19.7	10.6	5.7	6	19.6	18	11.7	7.8	5.4	4.9	8.7	2.7	6.1	3.7	4.7	3.7	4.7	6.4	5.1	7.8	11	4.5	5.9	4.6	5.8	4.4	3.8
BBS9	239.625	173.725	194.625	214.55	176.8	212.8	223.625	147.65	244.85	177.575	292.075	240.425	201.175	149.05	167.1	208.35	261.8	185.3	195.75	162.675	154.275	178.175	243.5	237.55	266.65	195.575	155.95	126.375	205.1	170.325	262.975
FCER1A	72.3	79.2	104.4	36.3	188.6	103.2	79	95.6	93.7	61.2	67.4	63.3	52	49	38.6	55.3	71.2	56.5	34	67	77.2	41.6	42.3	54.1	95.9	18.7	34.7	98.8	13.3	104.7	38.4
BBS7	12.4	120.3	62.3	64.1	17.1	41.6	10.8	171.9	9.9	33.4	28.7	144	142.1	149.4	120	170.7	108.5	172.6	140.5	165.2	154	74.5	80.3	132.8	126.3	102.5	145	50.6	86.6	30	173.9
BBS4	170.5	120.25	200.9	127.3	127.35	29.45	91.35	102.2	106.7	140.4	108.8	176.25	172.05	193.15	135.9	156.65	146.75	152.7	181.4	186	162	156.85	150.15	195.85	164.45	186.05	197.8	118.45	156.3	120.3	139.6
PCYT1B	107.35	47.95	166.55	45.1	62.7	19.8	99.3	50.85	47.05	77.95	74.95	16.45	41.45	73.7	97.1	124.7	38.65	43.4	81	62.85	72.35	101.75	81.1	54.35	34.4	52.4	46.55	158.45	64.45	45.9	78.75
ZHX2	794.8	626.7	822.1	1181.3	1330.3	460.6	751.1	685.4	1189.7	1263.2	973.8	826.5	382.2	729.5	708.5	584.7	863.5	1023.7	494.1	806.4	899	1177.8	1036.9	996.8	1303.3	1014.8	825.5	1129.1	731.9	890.4	500.4
PCYT1A	239.4	195.75	324.3	181.3	238.8	143.7	194.7	174.9	167.5	226.05	275.7	139.75	158.75	132.75	124.2	94.65	172.95	153.8	166.65	223.45	196.85	185.1	141.05	198.3	140.4	284.55	190.3	223.75	173.5	200.15	181.8
ZHX3	522.7	391.85	323.65	403.15	597.4	420.85	477.6	341.05	582.2	633.2	386.65	388.3	234.65	225.5	373.6	279.85	265.5	208.25	222.15	322.4	405.85	456.55	304.95	400.15	344.35	453.7	472.85	399.95	294.1	325.05	266.85
FCER1G	973.3	715.3	833.3	964.5	582.9	693.9	1185	970.7	801.4	906.9	1137.9	695.2	794.6	958.9	521.3	755.6	2044.1	1238	1132.3	1258.2	977.7	908.9	1314.4	1744.9	876.2	1266.5	1189.8	1140.2	2153	1240.9	913.4
CACYBP	1539.65	1594.72	692.85	3920.88	617.925	1366.85	938.625	998.275	1036.35	810.275	937.925	1376.25	1889.92	1599.2	1566.6	1635.47	999.325	2172.15	1531.42	1267.05	1004.65	1009.55	1365.12	1438.55	1577.12	969.85	1258.95	893.9	1027.83	992.675	1494.82
TFB2M	279.2	318.2	246.9	289.9	323.7	255.7	211.5	220.8	238.1	194.5	269.4	279.2	399.7	279.6	334.5	351.5	220.1	249.5	277.5	286.2	180.9	298	280.6	384.7	301.8	167.7	323.7	238.4	209.9	287.3	376.1
RNF144A	1653.7	2496.4	1212.8	668.2	1389.7	979.4	881.4	674.3	935.6	1340.3	1861.7	1159.2	831.2	610.3	990.2	948.9	1216.4	1258	495.9	685.5	1037.9	730.6	1443.3	1275.1	1593.9	751.7	799.5	1349.6	871	1011	1011.3
MC3R	126.8	79.7	138.7	77.6	248.5	47.7	50.2	103.8	65.5	78.7	25	68.8	81.4	33.9	59	52.9	97.3	92.3	82.1	65.2	82.4	86.9	94.6	68	94.7	58.3	63.6	116.3	91.5	23.4	23.4
AC007292.3	183.2	27	68	132.8	81.4	24.2	146.7	13.6	114.3	64.3	148.5	13.5	55.2	76.2	93.6	20.5	74.3	70.8	11.9	34.7	22.6	102.5	20.4	25.4	19.7	212.3	15.2	59.6	145.7	33.7	145.1
PITPNM1	180.8	301.2	489.3	291.9	419.7	345.2	510.8	649.3	390.1	483.4	310.8	375.7	281.4	521.4	117.3	412.4	469.5	433.8	511.3	444.7	470.5	318.2	289.5	490.6	513.8	374.7	284.6	392.8	369.2	556.8	519
PITPNM3	12.1	12.2	20.4	5.9	20.6	19.3	10.5	6.7	6.3	12.4	34.1	7.4	7.6	5.8	6.3	4.5	7.1	15.7	11.1	6.3	8.7	3.7	7.5	12.3	10.7	37.5	8.8	9.9	12.3	10.7	9.2
TAX1BP1	1651.9	1694.77	1063.6	1705.5	1190.1	1499.07	1214.17	1327.8	1826.2	1124.27	1438.27	1756.5	1816.83	1598.2	1996.9	1605.8	1369.8	1557.07	1404.27	1276.43	1345.83	1407.6	1551.17	1433.47	1360.17	1366.17	1480.8	1341	1353.43	1425.73	1418.73
FAM32A	1045.4	1012.1	1095.3	780.4	799.6	881.8	925.9	981.4	863	787.2	794.6	977.2	865.2	969.4	885.2	835.6	816.2	957.6	984.6	811.2	741.2	840.9	753.4	922.4	677	906.5	788.8	621.6	975.4	949	1135.2
FAM193B	1099.6	917.8	2046.3	1198.3	3170.1	1258	2321.2	1401.9	1483.9	1846.8	1608.7	1346.5	747.4	958.6	747.8	1274.1	1484.9	1274.8	1063.6	944.3	1227.6	1059.3	1102	1323.5	1679.2	1152.8	819.1	1213.4	1512.3	1726.5	1650.6
FAM193A	998.4	1099.4	1152.1	1032.4	1169.1	1006.3	1225.9	806.7	1118.3	1260.2	1340.6	1179.7	764.7	916.9	908.3	957	1181.5	856.1	899.1	934.9	691.1	781.1	1106.6	877.2	821.7	798.3	695.7	889.4	936.3	740.8	747.5
LOC102724905	13.4	69.5	25.5	75	144.5	271.6	63.3	7.6	16.8	52.5	103.9	89.4	7	42.1	92	60	89.4	71.1	19.5	74	32.9	55.9	55.8	17.9	137	82.5	80.5	122.9	126.8	154.8	84
RPS17P5 /// RPS17P5	424.2	469.4	313.6	510.2	944.3	405.7	652.7	711	564.1	525.4	378.1	548.8	254.2	579.5	396.7	432.2	696.4	397.6	431.2	530.5	527.7	631.9	457.5	466.4	617.8	509	628.1	615.4	543.8	656.9	346.2
SSNA1	468	545.2	834.5	567.8	745.3	674.3	567.8	523.4	631.4	679.9	761.6	584	491.3	454.6	332.3	486.8	643.5	484.6	385.2	425.1	489.6	471	554.8	748.7	676.5	504.2	591.8	707.5	523.6	571.2	653.4
FAM35A	779.3	750.5	693.7	871.8	782.1	943	710.3	776.6	703.4	793.8	658.5	742.9	785.9	632.3	837.8	778.5	955.9	682.2	803.1	851	732.1	937.4	894.8	803.1	584.9	926	1149.1	751	687.1	805.2	898.4
PEX16	641.033	669.733	909.9	386.533	1215.4	547.933	865.367	770.7	717.867	748.867	625.3	740	559	684.633	792.733	517.433	671.467	590.633	768	687.133	458.167	507.967	641.133	807.167	638.333	563.3	706.367	609.467	675.3	607.367	717.367
PEX19	114.15	256.65	194.1	412.65	113.35	406.35	244.25	471.7	311.8	270.8	209.4	453.9	422.1	546.9	671.95	485.45	355.55	469.8	587	468.65	422.7	501.95	563.8	309.55	254.1	449.45	580.05	394.4	378.7	374.95	368.7
KLHL1	247.3	160.1	63.7	59.5	215	135.6	187.3	205	40.7	89.7	103	170.1	123.9	78.7	62.2	131.9	31.5	136	102.8	181.6	115.2	113.2	53	138.4	125.6	82.8	124.4	127	63.4	53.9	147.6
KLHL2	5077.5	3003.8	3054.4	6142.4	3191.7	6587.4	2939.4	3865.7	4415.3	3643.1	3376.6	2963	3624.6	6845.6	7635.8	3202	5558.1	4349.4	4861.2	4758.5	8041.2	2164.4	2994.7	2912.4	4628.5	3216.3	3077.1	4491.7	5093.6	4451.8	2235.8
PEX10	176.5	249.1	118.5	190.45	267.6	364.9	303.05	334.45	234.55	323.3	284.5	250.15	224.25	241.9	308.3	241.4	309.9	200.6	246.85	290.25	287.55	331.45	259.25	218.3	200.85	313.55	189.4	135.65	231.85	212.95	260.45
KLHL3	1719.8	980.1	1195	1322.8	880.3	1874.2	1364	1026	1240.3	1574.3	1291.7	1469.1	1429	951.5	2008.4	1102.2	1621.8	1582.2	1134.8	875	904.1	903.3	1520	1558.5	1627.6	1246.9	906.8	744.7	884.7	1411.4	1087.2
KLHL4	346.6	289.2	383.3	91.3	449.2	195.9	240.5	233.7	228.9	289.1	335.9	221.3	238.3	253.3	248.4	218.1	261.6	228.6	239	303	211	197.3	263.2	248.1	210.4	280.6	165.5	267.8	278	342.8	200.5
PEX12	655.9	1104.2	538.2	969.1	574.8	758.4	513.1	466.9	483.7	715.2	816.1	467.6	668.8	375.5	450.9	545.5	629.1	748	505.6	780.9	653.9	709.7	751.8	743.4	588.5	654.2	464.1	666.7	523.4	558.8	533
PEX13	22.2	16	31.7	59.9	11.4	23.5	18.7	17.9	21.6	22.6	35.7	19.7	18.9	61.3	10.8	68.3	94.1	15.2	53.5	13.7	13.9	21.2	72.8	35.2	17	76.5	21.4	18.4	51.2	24.4	79
PEX14	520.7	508.1	365.95	396.55	352.65	249.25	398.15	389.75	294.55	341.25	231.45	420.05	440.55	446.35	628.75	443.65	385.5	465.1	353.7	475.7	374.1	277.8	292.75	394.05	372.05	363.4	386.4	418.95	209.8	487.95	416.05
KLHL9	527.7	844.8	795.35	675.5	551.95	695.45	1045.5	636.05	639.75	926.5	1014	696.25	628.6	490	537.85	730.7	566.8	826.85	601.55	811.9	858.6	854.25	657.65	783.85	962.65	722.8	624.8	729.95	598.4	618.95	769.6
ETAA1	181.5	58	167.6	100.8	157	89.4	46.4	71.6	127	104.9	160.8	36.3	82.6	52.3	81.7	99.8	90.2	141.6	77.8	97	50.6	88.1	113.6	79.1	137.2	160.4	122.3	66.2	81.2	132.3	122.8
TFAP4	278.5	127.4	213.1	209.6	110.5	309.7	335	365.5	54.9	243.8	458.6	344.8	241.7	361	192.4	180.9	261.8	415.6	298.4	227.9	410.8	311	254.5	396.6	215.3	59.1	250.4	448.4	162.8	204.7	272.9
KCNS1	599.8	1196.9	1241.5	310	918.6	444.9	825.6	434.8	660.4	517.1	503.4	1166.2	426.2	434.7	576.8	1286.9	487.9	382.4	512.4	441.3	564.3	324.8	325.3	663.9	401.7	309	299.1	607.7	451.1	652.6	504.2
KCNS3	286.2	278.7	70.5	101.3	259.7	291.6	467.9	173	318.1	278.6	320.7	224.4	322.8	324	412	184.5	405	188.5	287.1	334	224	194.2	220.7	371.1	230.7	190.4	269.3	304.6	223.2	299	349
KLHL7	36.2	52.85	64.8	42.4	58.7	33.55	75.2	60.65	68	85.9	65.4	60.1	77.65	54.65	66.3	64.15	47.8	59.25	69.05	71.35	72.35	81.25	86.65	57.7	113.7	85.85	104.4	55.75	61.45	55.9	69.35
MC5R	32.5	106.4	333.8	75.4	67.7	77.2	169.2	15.7	59.9	63.4	81.6	84.6	164.5	27.3	32.1	26.2	44.6	114.5	96	112.7	32.8	17.8	76.6	75.9	165.9	113.1	59.4	119.6	27.1	61.6	156
GK-AS1 /// GK-AS1	218.7	158.6	394.2	136.4	359.2	303.4	252.3	141.7	249.9	267.3	111.7	234.3	175.1	181.2	224.7	116.2	195.1	261.8	210.8	194.7	240.8	214.9	167.5	337	197.3	254.8	277.4	114.4	280.3	303.7	278.5
INPPL1	447.2	734.6	871.6	508.7	1017.2	470.1	666.7	484.6	716.4	884.2	873.6	565.1	408.1	439.9	254	523.1	508.2	334.4	345.4	458.5	514	453	537.4	518.6	338	517	406.7	634.4	573	478.8	487
PLAT	302.8	353.5	736.5	263.3	389.8	408.8	480.9	290.7	369.9	547.2	468.7	265.2	278.4	317.5	371.9	236.5	430.1	232.6	155.7	192.9	336.6	444.3	353.6	265.5	302.2	552.8	212.5	404.7	478.5	444.9	485.7
IGF1R	325.867	306.8	439.4	244.733	534.533	357.033	340.3	164.267	285.033	328.967	280.033	250.6	169.167	185.4	391.8	159.833	269.233	182.733	165.067	231.933	181.7	259.7	171.633	391.967	464.067	231.467	192.767	517.7	178.2	275.033	359.067
TXN2	577.15	605.15	721.85	723.2	644.45	505.3	726.2	898.95	649.4	755.5	507.85	647.8	493.05	810.05	629.75	622.55	620	754.6	987.95	707.65	725.05	878.35	673.2	668.95	626.5	734.45	820.3	674.95	819.3	645.5	725
PPIP5K1	31.3	135.8	107.9	318.6	167.3	404	188.8	264.1	161.7	32.1	47.3	249.2	217.9	258.4	322	335.1	187.4	118.3	237.6	168.1	263.7	214.4	244.2	245.9	176.3	159.7	242.8	255.9	207.6	213	177.5
PLAU	155.9	145.55	268.7	24.2	205.4	148.8	125.2	67.75	135.15	107.5	149.6	62.8	110	29.5	74.9	87.45	81.15	64.1	77.2	85.3	77	91.8	67.95	187.65	104	126.6	89.25	76.6	91.6	154.75	100.7
PPIP5K2	309.1	291	282.9	222.8	228.1	67.8	285.7	262.6	192.6	299.7	260.2	327	256.3	234.1	405.2	439.2	260.5	172.6	304	264.4	270.9	403.1	401.7	238.1	253.2	321.1	323.4	252.6	193.5	243.8	409.5
LINC00599 /// MIR124-1	1084.4	2232.3	3058.8	1612.4	1932.2	1723.4	1574.7	2022.6	1807.3	1185.5	830.4	2101.6	930.4	1059.4	1574.3	1636.5	2105	2172.1	1508.2	1012.1	1594.3	1012.5	974.6	1876.9	1847.5	742.6	668.4	1228.6	1586.4	2908.2	1802.9
FAM198B	13.3	19.8	130.3	126.4	60.3	20.2	54.7	112.6	8.2	30.6	14.9	52	109.4	51	91.3	69.4	19.8	82.3	162.8	116.7	50	177.7	99.4	79.8	114.1	114.1	80.2	70.3	135.7	86.5	65.1
ENPP2	6063.35	3679.85	2038.15	3857	2801.25	2625.7	2075.15	3816.55	3187.85	3620	4817.7	2715.2	3560.45	2938.85	1957.2	2711	4020.2	6624.95	3022.2	4698.5	3412.75	6045.3	8924.2	5112.75	8100	4987.95	6126.35	7001.35	5763.85	4388.65	3475.3
ENPP1	98.8	60.1	94.4	57.75	23.85	89.35	75	25.8	114.75	77.75	20.8	65.3	28.35	37.05	25.55	27.55	55.15	63.05	47.35	36.1	82.85	74.15	43.7	36.55	64.2	87.35	70.3	72.3	70.35	20.6	65.4
ENPP4	784.4	652.9	246.6	479.95	347.2	402.35	351.85	446.1	455	475.05	547.6	443	698.9	668.9	449.9	727.5	586.35	571.45	546.45	737.05	471.25	490.55	1141.15	552.7	872.8	528.4	700.85	874.95	515.35	451.1	392.65
CARD10	47.5667	97.5667	105.267	33.9667	39.2	59.1667	51.2667	43.5	42.3	92.1	58.7	45.3	46.1667	53.3	20	16.1	29.3333	44.0667	38.0333	19.5333	75.3	84.4	43.4	65.5333	32.5333	66.8	13.9333	82.7667	65.9667	45.0667	53.8667
ADAM11	67.8	87.3	136.6	62	114.6	88.6	75.4	251.3	44.4	40.9	86.4	163.5	181.1	351.4	74.2	172.6	84.3	214.9	249.4	73.4	66.1	40.7	136.8	81.5	32.1	52.1	75.3	56.9	67.9	47.5	186.4
ADAM10	912.167	727.2	809.9	823.667	678.267	632.167	599.167	619.6	905.433	865.4	753.233	651.1	714.4	667.1	688.533	719.233	855.233	849.2	781.5	866.367	906.033	912.133	1054.7	766.367	1001.43	864.1	633.533	1031.8	747.333	905.267	819.967
DHDDS	506.9	272.1	488.1	322.6	673.8	439.8	596.7	466.3	428.3	425.1	444.2	530.5	360.4	413.7	604.5	431.5	479	366.2	447.2	473.5	299.8	483.9	396.8	379	375.1	468	577.4	434.1	411.4	282.8	402.1
ADAM19	233	186.8	378.1	126.25	357.7	299.25	250.3	221.9	227.4	260.7	314.3	290.45	185.55	169.45	175.2	215.7	270.3	159.05	168.2	191.7	232.75	198.1	189.35	280.5	233.1	198	169	267.15	203.1	252	236.9
ADAM18	145.1	67.8	238	99.1	189.9	191.4	51.1	30.7	71.3	138.5	104	88.1	26.3	18.9	37.1	11.2	39.9	14.8	34.5	46	97.5	23.1	30.7	183.4	25.8	55.2	17.6	76.3	64.7	17.5	20
ADAM17	423.7	419.233	539.067	385.133	375.4	372.633	405.333	389.2	346.633	420.3	384.7	352.833	280.467	336.833	356.333	383.467	413.6	433.667	344	387.867	357.233	434.367	391.767	511.733	464.333	382.567	360.833	355.1	354.267	539.2	323.933
BRMS1	409.9	261.2	527.3	605.5	622.2	326.6	573.1	487.3	385.6	479.8	118.5	430.8	293.6	445.7	335.6	190.6	488.2	380.2	436.9	476.6	408.3	299	397.2	488.9	470.4	486.1	493.7	260.6	416.9	406.5	382.8
ADAM15	12.6	34.9	22.4	50.7	155.3	23.8	67.3	36	26.1	32.8	63.4	9.1	9	21.7	27.3	21.4	16.4	87.1	17.4	15.8	33.9	29.5	15.9	41.8	52.3	12.5	17	10.8	19.4	24.1	90.8
ADAM12	93.8	67.75	127.75	40.75	79.375	220.4	93.1	44.9	112.375	104.25	182.6	59.65	53.1	59.6	104.35	39.025	100.3	133.1	62.325	35.25	69.525	54.225	51.525	81.225	43.1	112.15	56.625	75.25	121.425	99.75	108.125
PLAA	179.7	152.15	128.45	90.8	204.25	192.6	167.7	109.25	104.05	138.25	114.2	107.6	159.05	152.4	115.8	138.1	122.65	112.75	150.85	133.6	135.1	163.2	135.75	150.85	139.1	81.95	167.65	161.05	121.1	78	108.75
COX6CP1 /// COX6CP1	225.7	141.3	46.4	129.7	245.2	110.1	177.5	129.3	85.3	17.5	148.3	151.2	145.6	163.3	161.7	123	135.3	87.2	195.2	178.9	83	143.9	198.3	72.7	54.9	252.4	171.3	161.8	155	176.8	162.3
CARD14	131.9	98.7	69.35	98.95	71.15	90.15	112.05	108.45	70.05	283.35	137.85	139.9	33.35	49.55	54.4	87.25	46.8	96.25	91.3	108.2	102.8	75.55	80.4	166.85	116.7	120.75	80.6	115.85	151.85	143.8	75.2
HTRA1	4867.7	4346.2	4224.9	1529.7	4029.4	4782.5	3357.7	4966.9	4571.5	4829	3988.2	3052.8	4151.6	4238.3	4571.7	3875.9	6000.2	6542.7	5001.8	4776.4	5180.3	3004.1	5557	5141.7	4644.4	5272.5	5443.2	6865.4	5170.3	5069.7	4075.5
HTRA2	298.2	357.35	458.55	328.95	182.25	391.1	354.35	409.7	371.45	289.45	401.15	245.8	484.85	341.1	402.45	327.85	305	231.95	346.55	274.55	276.8	298.95	397.05	294.7	329.2	269.15	312.35	216.45	445.4	391.25	302.1
DAPP1	550.5	395.5	985.6	157.9	1401	611.3	491.9	353.6	596.5	663.6	388.6	442.8	283.3	228.1	374.8	210.7	425.6	173.3	301.3	239.4	452.5	330.5	460.5	335.1	622.4	348.3	236	509.2	482.1	478.3	434.7
PLD1	120.1	103.225	93.05	105.6	204.125	33.7	63.425	88.025	130.275	137.1	132.45	63.2	70.075	57.15	58.95	64	109.225	135.025	99.25	114.35	64.3	97.9	126.1	155.475	123.125	115.425	96.975	140.025	123.775	135.7	151.375
PLD3	305.9	469.9	798.6	1467	509	344	960.3	1822.6	1034.7	632.6	1272.5	1999.8	2166.4	2696.6	940.9	1772.3	1191.2	1654.9	2037.3	1388.8	1777.1	837	1151.2	725.2	955.6	992.5	1723.1	722	994.9	753.1	947.7
PLD2	638	430.9	834.3	330.8	800	358.1	727.3	427.1	567.8	763.1	470	365.2	248.2	320.8	324.5	207.6	307.4	366.6	285	483.2	480.8	430	436.2	399.9	487	526.6	422.6	565.6	411	434.5	303.5
GRK1	121.3	91.7	168.2	96.7	56.8	33.3	161.9	64.8	131.2	109.2	196.5	101.7	84.9	60.1	105.1	212	75	42.4	51	113.9	127.6	85.1	123.2	65.3	280.7	50.8	100.5	148.2	94.7	138	157.2
KCNV1	239	187.1	52.85	95.8	266.1	217.5	97.25	124.35	119.05	91.9	107.45	158.9	186.05	163.65	296.3	268.4	129.45	110.15	173.3	145.3	258.3	78.65	122.25	110.5	106.55	107.05	113.25	94.5	27.55	174.05	138.5
KCNV2	84.8	9.1	116.8	13.7	207.2	105.8	7.8	48.4	24.2	106.3	22.3	72.8	87.3	50.7	40.7	56.5	38.5	60.7	14.8	84.1	38.7	92.6	56.6	121.3	10.8	82.4	42.8	6.9	85.8	123.7	71.5
RBBP4P4 /// RBBP4P4	58.9	3.8	28.9	4.6	30.5	14.6	5.5	7.3	10.7	5.8	11.9	7.9	19.1	15.8	12.1	16.3	5	7.1	6.7	9.6	8.2	25.2	41	10.5	9.8	5.4	17.1	5.5	5.6	9.9	6.3
GRK5	342.8	386.7	366.6	199.7	510.25	260.9	262.95	246.7	159.1	355.55	294.65	238.4	263.7	190.65	338.9	271	159.4	237.2	116.6	301	311.15	269.3	109.3	220.3	131.25	227.55	230.75	228.45	238.75	304.05	343.05
GRK4	283.8	143.55	300.85	85.45	374.45	154.5	269	193.75	247.85	191.35	155.3	222.65	139.55	118.85	141.6	126.95	201	114.9	131.4	120.35	141.35	122	181.65	196.05	165.4	117.55	102.5	64.75	142.65	98	220.6
GRK6	112.4	192.05	172.2	148.7	253.3	145.3	175.175	248.025	216.725	177.25	138.925	251.525	159.95	164.325	200.15	190.825	117.375	108.15	130.65	181.85	209.3	120.425	162.175	159.875	80.3	143.575	168.125	170.575	173.675	130.475	171.625
PIBF1	226	170.4	84.5	244.2	145.1	310.7	135.1	150.2	140.8	206.5	88.4	95.2	125.8	110.5	133	150.2	125.1	145.4	124.5	137.5	132.8	170.1	158.9	102.2	174.8	144.2	125.9	57.9	102.6	67.5	176.5
IGF2R	326.35	336.8	370.5	494.75	348.75	301.2	353	292.95	360.9	445.85	337.35	315.85	266.95	326.4	196.6	299.2	432.1	391.65	284.85	421.8	408.5	398.75	276.3	451.45	408.65	440.6	354.5	557.8	373.75	419.05	380.75
BSPRY	336.8	322.5	753.1	200.5	259.8	221	245.7	260	313	294.4	423.5	231.9	194.6	182.5	168.9	161.3	172.3	149.5	264.9	234	319.3	162.3	108.6	182	274.3	154	134.2	320.2	258.6	316.5	340
NUDT4 /// NUDT4P1	321.8	312.5	66.9	201	62.4	325.3	407.2	306.6	283.2	230.5	50.8	321	371.6	112.6	197.8	416.7	214.8	263.9	315.1	124.2	171.8	157	137.8	207.8	94.8	229.3	159.2	245.4	30.7	52.2	314.4
DIAPH2-AS1	121.55	124.55	174.55	65.15	242.05	164.25	93.55	100.8	134.6	102.2	224.85	140.8	50.8	63.8	76.85	69.5	91	57.95	53.55	64.65	82	81.1	65.85	114.2	110.75	84.2	99.95	147.1	82.85	99.05	97.55
PLEK	252.6	239.2	312.4	222	200.65	519.55	234.3	219.05	98.95	380	377.7	195.55	177.8	155.6	152	129.6	297.9	242.4	203.15	233.35	287.85	164.7	270.2	286.3	221.55	302.35	273.15	340.05	224.05	230.25	212.7
PITPNC1	1050.4	677.8	1268.6	964.9	955.4	681.3	965.6	580.2	1299	1280.2	1021.4	832.9	464.5	464.4	550.2	508.2	680.7	676.7	419.5	557.8	921.4	982	426.8	639.7	663.3	793.9	551.3	805.8	967.8	805.5	723.5
GRM1	177.867	153.933	49.1	214.2	93.6667	287.033	98.3667	157.067	120.867	69.0333	196	279.333	120.167	241.067	167.367	249.467	162.167	138.667	165.233	202.3	235.333	228.567	85.2	137.233	143.267	79.5333	187.733	124.1	103.233	183.467	169.133
GRM3	1418	1816.7	2077.7	873.1	3223.7	1203.8	1802.8	1770.2	1768.7	1828.2	1751.2	1654.6	1666.3	1096.5	1604.6	1328	1643.5	1768.7	1080.1	1194	1251.3	1345.9	2779.1	1387.2	2235.4	1614.2	980.3	1640.2	1367.7	2134.5	1978.4
GRM2	22.3	136.2	43.2	102.7	63.7	137	116.5	147.8	110.2	250.8	22.5	174.6	62.8	50.9	22.6	145.8	53.8	56.1	165.4	55.8	181.5	105.9	35.3	44.9	60.4	41	147.7	66.2	51.1	67.5	16.2
GRM5	446.3	479.6	692.45	528.1	461.45	527.05	438.85	511.15	503.55	279.45	434.9	693.1	1076.3	1111.95	1076.3	935.6	461.55	625.15	988.2	794.15	534.35	409.65	462	565.2	500.35	457.05	355.4	312.15	401.65	593.95	669.35
CA1	240.8	163.7	335.4	215.95	481.95	257.35	273.45	111.35	179.6	162.05	331.15	93.35	190.45	83.2	149.55	178.5	161.5	163.25	152.9	144.55	115.55	100.9	92.45	134.7	305.85	184.35	126.7	209.95	126.4	224.85	187.65
GRM4	441.9	312.7	258.8	178.2	462	325.9	415.4	374.8	400.4	276.4	453.8	353	307.2	240.5	185.2	184.8	249.5	217.8	296.9	254.3	269.6	232.8	191.2	404.7	412.7	232.6	285.2	352.8	346.1	349.4	529.5
CA3	101.8	50.4	42.7	48.5	7.7	141.6	52.8	27.9	56.4	64.4	28.5	31.1	11.9	34.1	55.2	18.3	13.8	7.7	3.5	11.6	8.1	13.7	47.9	44.6	11.5	27.3	17.7	71.9	72.8	14.7	34.2
CA2	1869	1488.8	369.7	2114.7	389.2	1619.4	198.6	978	1135.3	775.1	1173.6	447.8	1846.2	440.6	400.4	1114.7	1803	2232.4	1144	1168.2	1142.8	2536.3	4416.9	2053.7	2360.9	1545.9	1443.9	3448.8	2196.6	1393.9	1143.7
GRM6	586.8	306.1	261.8	305.6	520	581.1	386.8	216.9	168.1	373.1	632.2	347.2	237.5	234.7	197.7	354	313.4	252.9	265.8	304.2	266.3	221.2	259.7	302.9	289.6	413.3	445.8	392.4	503.1	323	359.8
ZIC3	47.6	191.8	61.5	39.2	158.5	150.3	49.6	57.7	17.3	27.1	271.8	87.8	22.9	16.1	13.3	89.2	73	110.7	50	135.2	61.8	88.5	69.1	182.8	162.8	62	56.7	102.8	121.7	178.4	123
GRM8	109.433	38.6333	48.8333	53.7333	27.2	49.5	61.9333	74.2667	101.933	103.733	89.8667	99.7	60	63	46.5	60.4667	57.3333	76.6	48.3333	43.4333	57.6	85.6667	28.8667	62.2	32.9	60.6667	21.3	103.067	42	57.1	80.5
ZIC1	911.7	574.2	791.7	2074.5	300.6	935.1	1405.5	1236	1673.8	1645.8	2725.8	342.8	659.4	1614.6	400.1	307.8	882.9	852.5	586	1197.8	1702.3	2194.7	934	650.4	1896.9	1061.1	2382.5	1061.6	4839	1154.3	990.6
CA4	105.8	267.35	333.45	87.5	270.25	220.45	207.95	259.35	76.6	171.85	196.55	174.2	333.9	118.75	130.95	193.4	111.2	133.05	170.95	173.15	118.65	204.45	108.35	193.35	142.1	152.05	312.5	146.9	210.1	180.25	236.55
CA7	396.2	358.3	352.7	295.8	560.3	237.1	327.4	440.5	402.8	340.8	419	476.1	322.8	329.5	317.8	291.2	444.2	386.7	384.3	355.4	422.1	303.1	322.7	401.6	374.6	348.8	303.1	517.4	378.9	736.9	405.8
SPATA31C2	58.1	5.6	7.3	2.9	9.2	57.6	3.4	1.7	3.8	53.8	8.5	3	1.4	3.9	2.2	2.4	3	2.1	1.8	4.6	2.8	2.1	2.7	3	3.1	4.5	21.8	9	3.9	4.1	2.1
CA6	33.6	124.7	346.9	90.1	172.8	86.6	187.2	35.6	185.3	172.7	65	87.2	51.1	38.7	160.2	51.8	244.8	158.9	86.2	54.3	38.9	170.5	59.5	131.9	118.6	102.3	38.3	241	182.8	63.6	245.2
MYBL2	83.2	39.8	75.4	52.7	36.2	85.7	53.6	41.7	48.8	39.9	28.4	33.4	87.4	37.5	41	36.5	44.7	45.9	37.1	62.8	112.4	172.1	37.1	62.1	48	185.4	169.4	142.3	43.4	58.7	57.9
CA9	287.6	298.2	257.8	194.9	663.6	171.6	248.9	217.3	203.7	306.3	483.6	306.8	171.6	170.7	212.2	148.9	246.3	164	250.7	53.3	267.7	159.1	100.5	273.5	253.9	227.8	155.1	369.7	168.6	174.3	362.2
CA8	106.1	147	233.7	176.4	124.7	131.7	51.1	142.7	217.8	143.1	106.5	105.4	85.5	29.7	111.3	139.5	69.8	138	151.9	126.5	124	96.7	83.3	100.7	58.6	41.1	155.8	101.6	103.6	10	142.2
MYBL1	270.1	196.8	233.5	247.8	231.2	174.3	178	136.4	280.3	282.4	279.7	120.2	113.4	132.7	174.6	110.2	165.6	194.2	147.5	187.3	249	264.1	164.1	225.3	394.2	205.9	227.6	370.6	236	180.8	257.7
SUN2	2752.6	2060.6	1390.5	2249.8	3270.9	1399.6	1873.5	1497.6	2636.5	2828.1	1802.1	1652.4	827.8	1410.7	1592.9	1388.7	2571.3	1643.1	1116.3	1703.9	1849.4	1515.6	2726.7	2227	3366.2	1747.4	2260.2	3693.1	1376.1	2167.1	1653.4
SUN1	490.367	889.233	680.233	504.567	485.3	533.533	913.333	700.8	733.433	728.033	748	664.567	560.533	473.933	821.6	667.667	607.5	524.533	511.533	629.4	704.833	757.067	576.833	519.6	646.967	745.233	646.467	813.2	513.5	706	496.767
ATP6AP1	1243.1	1268.1	1390	2076.5	1291.2	1330.5	1747.7	1994.6	671.3	1638.7	1236.6	2086.5	2935.5	3206	1696	4124.1	1647	2162.1	3184	1633.2	1281.2	1271.5	2286.3	1629.5	1051.2	1191.3	3531.6	1055.7	2263.9	957.8	1593.2
ATP6AP2	965.6	1078.57	491.4	1279.6	281.5	1294.2	655.567	1263.3	762.4	805.7	884.167	1298.83	2486.17	2061.67	1599.17	2085.1	1075.5	1433	2375.43	1806.13	1424.6	1448.6	1471.9	969.133	1166.53	1386	2062.6	1016.3	1374.5	981.567	1227.23
CAD	76.7	205.4	57.6	272.9	22.9	224.8	271	231.3	259.4	233.5	217.9	253.6	61.7	199.1	173.2	276.5	292.5	231.7	190.5	177.1	198.2	308.6	467.6	200.9	191.6	288.7	281.9	206	181.9	234.3	246.8
HUNK	142.1	93	239.9	90	283.2	255.9	129.2	71.9	63.9	153.5	168.5	125.4	84.1	65.5	86.4	61.9	132.8	106	60.4	98.2	128.6	86.5	90.3	88.5	146.7	219.8	80.5	112.5	117.7	154.5	182
ELF1	244.85	337.1	368.4	280.3	81	390.55	212.05	239.15	231.05	293.75	141.75	277.7	175.15	151.5	168.8	201.6	348.4	268.4	278.7	216.5	262.8	190.7	221.55	324.15	180.65	150.1	212.9	479.3	205.75	324.4	183.15
ELF2	607.5	690.3	558	533.8	567.15	580.5	632.25	361.25	482.75	971.65	561.55	534.25	351.65	371.6	413.8	505.6	613.4	519.3	481.2	507.9	578.05	454.25	495.6	626.5	808.35	496.7	471.45	487.85	415.9	511.25	573.3
ELF3	220.15	228.4	512.25	131.9	385.15	287.2	176	201.35	157.95	324.95	252.35	114.7	148	119.8	152.35	74.05	179.4	145.5	147.35	157.7	158.7	139.5	146.75	213.35	118.6	145.4	120.6	182.65	163.75	307.9	250.65
GFOD1	3027.6	3287.6	3245	2489.3	1494.4	4222.4	2341.5	2143.1	1985	1948.1	1764.9	2579.4	2861.8	2284	4590.3	2462.8	3067.5	1984.3	2020.5	2228.3	2761.4	1070.1	1633.7	2129.4	1900.6	2244.1	1682.8	1972.7	2026.1	1955.6	1918.6
ELF4	194.85	91.1	152.75	63.8	141	69.7	77.85	58.05	80.55	100.2	118.3	53.1	48.2	34.7	33.95	34.55	88.15	47.55	41.8	52	67.6	44.85	58.7	81.95	70.8	75.1	55.55	88	67	84.8	58.25
ELF5	42.35	43.7	47.15	10.8	87.7	45.65	21.2	39.65	40.95	49.55	76.45	13	59.35	29.4	8.75	35.1	8.8	51.8	27.65	10.65	51.7	15.85	27.8	13.95	58.3	58.95	49.05	18.85	11.9	32.55	78.3
CAT	462.3	449.667	398	1238.93	380.733	352.267	272.833	390.133	458	461.667	419.033	400.467	303.2	416.833	210.1	440.067	411.167	822	486.8	1234.1	531.767	906.1	820.6	673.5	534.067	736.9	428.767	679.633	677.733	608.567	487.833
GFOD2	363.95	272.7	644.45	296.85	319.9	668.85	230.5	210.2	225	259.8	656.75	172.65	312.5	265.95	243.15	329.45	335.3	216.35	292.75	330.35	339.25	254.65	197.8	364.25	202.45	189.55	178.5	310.3	323.95	115.75	434.2
ZMYND10	98.75	100.65	135.55	106.9	103.2	102.85	86.65	91.85	105.5	178.7	131.8	83.5	69.55	96.55	33.2	88.1	92.8	58.4	113.2	124.35	61.6	154.55	67.5	82.75	139.1	109.55	149.15	85.3	171.5	91.9	110.15
ZMYND11	1890.7	2334.9	2239.7	1945.55	2119.9	2431.8	1506.95	1843.25	1755.8	1679	2027.8	1688.15	1978.4	1912.4	2206.8	1900.2	1953.4	2040.1	2024.85	2340.8	2059.4	2251.5	1926.7	1907.55	2099.65	2100.35	1888.2	2325.35	1974.1	1882.4	1889.25
SHANK2	591.067	1050.9	992.467	594.533	748.033	932.833	785.9	866.5	1010.3	517.8	524.4	969.7	806.767	850.667	1139.13	770	767.6	868.733	926.767	707.467	902.267	581.967	463.433	910.267	831.667	637.433	527.433	500.267	686.667	828.667	967.367
PLEC	551.25	401.5	621.85	309.7	500.5	434.3	452.05	306.7	396.4	466.2	507.6	393	165.8	282.45	329.15	196.65	328.55	303.2	269.6	367.25	419.75	447.7	294.15	411.45	202.3	304	233.05	291.9	335.2	387.95	290.95
SHANK1	95	66.2	242.3	64.8	139.5	222.7	111.5	149.2	32.7	127.2	157.2	42.5	63.3	110	75.7	87	96.5	106.9	137.3	125.9	26.8	104.3	47.6	25.3	39.3	72.8	40.1	48.3	131.2	169.1	190.5
RRN3	295.5	412.6	172.2	507.5	41.4	282.5	313	289.7	297.1	247.3	258.7	363.4	299.5	388.3	505.8	427.7	327.8	325.4	301.4	459.4	460.3	374.7	325.7	184	400.2	429.1	517.3	261.6	292.9	325.5	239.3
PLSCR3 /// TMEM256-PLSCR3	1315.55	1365.55	1201.4	659.65	1581.95	1563.95	1136.2	761.25	734.5	1185.4	1628.4	833.7	951.2	660.65	1033.15	577.5	902.55	613.45	671.4	688	687.35	832.95	803.3	949.8	641.3	736.55	636.6	763.15	841.5	876.85	778.85
CBL	51.3	87.4	119.9	30.2	192.1	328.8	72.6	43.3	86.8	114.6	301.2	37.1	121.5	33.6	44.2	163.8	44.8	46.9	67.1	72.1	57.4	36.7	43.9	288.9	56	36.8	35.5	58	68.1	50.4	41.6
SV2C	236.4	228.4	194.4	84.9	242.6	220.6	289	167.5	255.3	155.2	248.9	227.5	196.5	199.8	237.4	287.4	173	192.7	212.1	271.8	187.5	161.8	35.4	295.6	205.1	181.5	146.1	67	197.1	225.6	328.5
SV2B	1803.9	3800.7	2711.2	2308	1336.8	2560.4	3089.4	4082.9	2766.9	624.3	1376	4639.9	5107.8	4255.1	5761.9	5498.7	2828	3876.4	5223.4	3427.1	2619.3	1478.8	2292.1	2044.1	2067	2426	3704.3	955.1	2582	3203	4920.8
CBS	508.4	753.8	978.2	946	763.9	657.1	835.3	734.2	869.5	555.2	739.4	652.9	463.2	616.9	225.7	585.4	785.5	615.5	678.8	652.7	701	896.3	851	881.8	653.8	765.7	1070.5	594.6	472.4	788.1	643.8
SV2A	1744.7	2852.9	1882.6	1884.5	1374.2	2529.1	2634.2	3344.1	2114.7	979.3	1121.3	5310.4	3902.8	3907.5	6253.6	4848.1	2697.3	2969.2	4096.5	2612.4	1976.7	1378	2179.3	2048.6	1126	1248.4	2054.7	983.6	2075.7	1549.9	4511.9
TBX21	128.5	243.6	373.3	161.3	156.1	241.5	148.6	233.3	142.3	170.2	195.4	114.8	134.7	146.3	81.2	158.3	217.7	168.8	140.7	211.4	230.9	101.7	163.3	235	161.5	164.2	174.3	126.2	149.2	196.1	271.1
RRM1	351.75	295.2	329.55	396.7	359.9	419.45	450.05	318.2	338.95	338.5	352.05	437.15	359.05	346.2	376.15	359.95	322.1	318.1	356.55	347.3	301.8	468.7	374.65	318.55	458.35	499.1	436.55	286.65	262.75	386	395.7
RRM2	121.7	67.45	126.35	64.2	164	177.45	101.4	99.05	82.8	117.75	139.5	68.15	78.75	61.55	94.05	69.15	138.55	68.65	81.95	93.75	92.4	95.6	65.6	117.3	83.25	79.95	102.9	113.05	92	197.9	82.3
LOC101929910 /// LOC613037 /// NPIPA5 /// NPIPB3 /// NPIPB4 /// NPIPB5	751.3	589.5	1303.2	319.5	2808.5	371	1892.1	600.5	1334.9	1065.6	366.8	596.4	175	357.1	312	606	781.9	346.3	302.7	258.3	770.1	528.6	301.2	436.2	936.3	871.3	450.9	936.3	388.4	817.2	353.1
CCK	1143	3277.8	203.4	938.2	349.8	2225.8	396.4	1301.8	483.1	258.6	1232	1520.6	3428.1	3158.7	2366.6	3428.8	1754	1336.8	2045.2	1082.7	947.6	806.7	909.5	1178.9	461.9	667.4	1397.7	599.1	1672.9	908.4	1318
ZIC4	88.4	148.4	41.6	55.4	53.4	50.4	24.2	6.1	76.2	13.2	7.7	21	62	16.7	30.6	16.3	70.4	10.1	36	157.6	69.2	81.1	25.7	26.1	24.9	40.8	73.4	75.1	84.2	56.6	39.4
SUOX	472	803.8	1075.8	738.5	749	585.7	997.1	1003.7	774.3	762.1	685.2	659.8	583.8	712.7	437.9	615.8	797.8	957.2	806.6	820.3	720.5	833.2	809.7	832.7	746.1	949.1	563	604.4	616.9	885.2	821.5
TBX19	140.4	158.7	80.9	170.3	108.9	45.4	206	24.7	118.5	170.5	57.3	71.9	35.2	70.9	185.9	16.5	158.3	16.4	37.8	25	26.3	59.4	139.6	32	46.6	23.5	82.7	33.5	24.8	47.5	140
HS3ST1	59.6333	48.8333	81.2333	28.4333	49.1	48.2	74.1667	42.9	45.3333	19.7	29.8	16.4	54.9667	41.6	36	43.6333	40.0667	70.4667	56.8667	36.3667	49.9	15.4333	33.0667	67.2667	60.9	66.3	67.2667	39.7667	22.2333	55.5333	70.6667
HS3ST2	883.3	924.6	1130.6	366.1	640.5	795.8	901.8	1090.4	607.5	675.3	836.7	1069.9	1488.1	1082.7	1162.7	1209	601.3	932.2	1207.4	711.8	1010.9	500.5	688.1	840.2	761.8	790.5	343.1	392	609.6	1337.5	1283.7
CD2	357.5	181.8	226.8	51.8	261.5	238.4	55.5	86.1	68.5	379.6	279.3	147.2	122.6	37.5	41.8	101.6	249.3	39.2	127.5	221.1	97.5	129.9	171.4	92.6	28.1	45	141	87.5	75.7	295.1	168.2
CD4	117.3	125	297.65	181.2	63.75	89.4	286.5	292.75	233.75	150.65	155.65	199.7	59.85	276.75	133.85	149.2	345.55	119.3	180.45	187.7	207.2	198.75	253.7	263.65	212.85	254.15	178.65	250.65	233.55	130.8	231.75
CCS	341.7	242.5	480.4	246.9	346.3	54.2	391.5	371.2	400.2	369.7	111.8	327.8	151.7	196.2	118.6	205.5	297	257.2	345.2	193.7	219.6	329.4	397.3	252.1	319.8	266	241.9	152.1	253.8	220.9	185.1
CD6	64.675	100.025	244.275	127.925	140.425	72.95	144.35	80	54.225	136.25	170.35	67.95	76.65	74.225	92.7	49.075	122.55	89.725	114.85	144.15	109.3	55.75	63.375	160.075	60.775	74.875	82.2	125.3	95.275	151.375	137.85
CD5	526.4	62.3	552	124.5	95.7	508.8	171	116.6	70.2	75	137.1	175.9	45.2	250.7	100.3	136.1	85.7	352.6	72.6	66.4	76.5	54.3	138.3	378.2	70.9	100.6	144.6	76.6	379.6	449.9	299.8
TBX10	224.35	141.75	248.9	123.65	260.9	176.95	122.15	97.95	141.7	165.2	204.6	114.3	144.6	110.9	108.2	68.3	139.2	113.7	139.55	99.95	160	91.4	83.95	81.15	126	134.55	133.4	156.55	153.1	260.25	170.55
CD7	21.35	40.7	57.15	24.3	42.6	95.95	21.9	29.5	20.1	23.15	26.65	22.45	8.8	19.8	19	17.05	21.7	20.05	8.9	21.75	72.6	46.85	7.75	15.4	49.4	26.25	35.5	23.4	24.6	67.7	38.85
CD9	1130.6	864	418.6	1974.5	251.3	712.1	797.8	1896.8	1220.6	1158.2	970.6	665.2	965.9	1549.6	575.5	1177.9	1627.8	1821.5	1782.5	1927	1601.6	3250.9	3627.9	1302	2121.8	2477.6	3257.2	2597.6	1983	1288.2	691.6
ZNF259P1	19.3	14.9	27.9	11.4	120.4	114.1	12.2	16.1	5.8	12.7	111	15.9	13.9	7.4	58.5	6.3	34	19.7	37.7	30.7	19.5	5.5	5.9	16	11.8	8.2	12.2	23.8	91.4	25.6	69.8
CDA	20.3	31.3	34.4	29.1	117.8	37.4	41.8	26.4	31.9	24.8	32.6	18.9	12.3	20	50.4	10.5	29.9	8.7	13.2	9.7	23.2	6.7	14.4	28.7	49	18.2	19.2	18.2	8.4	14.8	90
FRMPD4	304.3	359.5	71.6	277.5	218.1	683.3	266.9	333	395.3	177.7	49.4	396.2	421.7	527.9	702.9	425.6	367.8	286.8	488	509.1	323.4	149.1	218.9	57.9	239.4	261.9	408.9	353.7	243.4	99.6	242.1
FRMPD1	206.7	58.8	287.7	98.5	150.9	160.2	38.8	110.2	157.3	70.9	66.3	149.3	106.2	92	149.8	90.1	225.8	146.8	132.2	82.2	113	18.5	147.1	182.6	82.5	114.5	111.4	182.8	142.2	110.6	199.2
CLEC10A	199.9	70	75.7	57.9	216.8	63	96	124.1	92.1	84.2	30.3	85	88.3	18.8	63.7	103.4	86.7	68.7	111.7	71.8	106.2	56.5	77.7	118.2	108.5	129.1	44.4	99.5	40	139.4	155.8
RRP1	201.7	135.1	366.1	91.8	585.3	49.2	248.6	301.5	581.8	182.4	279.9	174.2	51.3	264.7	108.8	147.7	303.3	213	271.3	220	40.8	136.6	324.2	353.9	287	218.1	289.3	274.9	373.8	180.6	225.2
GRPR	627.3	332.5	776.8	278	898.6	553.2	506.4	285.3	379.9	603	596.7	606.1	329.6	354.8	443	254.5	315.7	470.6	371.2	385.4	344.4	353.6	433	635.9	525.2	344.8	403.7	351.9	498.3	605.7	571.9
ELK1	549.7	812.833	775.467	655	892.2	838.1	602.9	658.7	638.733	898.5	927.1	865.267	361.5	904	576.533	624.033	725.767	457.167	514.233	766.133	1302.87	570.933	447.533	604.533	646.533	561.233	254.067	684.1	355.033	656.4	315.533
RRP8	254.95	269.8	288.7	218.2	240.95	167.3	222.9	274.35	282.7	251.35	245.25	207.85	160.45	114.55	161.65	217.9	235.15	245	121.9	139.65	183.2	138.8	178.05	222.75	225.85	224.25	220.6	254.1	160	273.55	215.95
ELK3	330	163.65	148.05	217.8	222.45	313.5	293.95	223.7	178.95	322.95	297.8	159.4	154.8	169.4	167.3	142.7	308.3	184.15	173.2	351.4	301.45	406.9	266.3	225.05	235.7	265.7	232.9	369.5	281.4	236.55	279.8
RRP9	29.5	15.5	44.8	27.7	45.3	24.8	30.2	86.2	88.1	76.1	35.5	86.3	27.9	122.5	19	45.6	14.3	68.6	116.6	72.8	24	19.1	55.4	33.6	31.2	103.1	114.9	29.3	127.1	57.6	116
ELK4	28.0333	43.1333	94.0333	66.9667	70.6667	63.8	27.7	19.6333	47.5	46.2667	37.6667	31.7	54.9667	22.4667	59.4	22.8	44.0333	15.9333	38	26.3667	31.4333	44.1	27.0333	55.2333	60.4667	67.3667	40.9333	35.6333	58.5	47.0333	60.9333
ALCAM	2795.1	2293.2	751.1	1243.15	1709.2	1742.45	1936.9	1806.8	1718.05	1726.45	2275.85	1498.25	1543.6	1452.35	1429.5	1365.15	1857.8	2262.1	1477.65	1721.35	1676.15	1933.55	3789.95	2540.05	2355.15	1941.8	2001.6	2605.8	2281	1704.15	1624.6
SCN11A	205.4	117.35	212.65	72.7	132.95	68.85	111.95	55.85	80.55	91.3	103.1	99.2	82.4	54.05	133.5	90.75	81.95	60.05	88.75	74.85	133.05	121.9	53.2	163.25	117.4	88.25	73.7	143.75	98.4	103.8	101.6
VPS35	3285.2	3893.5	2279.1	2704	2365.2	2428.5	3694.8	2962.5	3837.1	2558.6	2951.4	2970.2	5177	4064.4	4681.9	3415.6	2877.8	3886.6	4015.5	2893.6	2415.8	2617.4	2065.4	2725.8	2474.1	2803.2	2312.2	1689.4	2227	2207.7	3513.4
VPS39	439.9	387.5	795.4	467.1	729.3	299.1	573.4	580.6	456.6	635.8	303.2	629.8	358.1	557	462.2	544.7	369.2	440.2	468.6	443.9	333.1	420.5	365.1	486.9	367.5	494	342.9	203.4	437.2	169	423.2
CLEC11A	213.733	201.667	179.3	78.9667	125.033	172.033	129.267	146.167	146.433	262.867	257.2	134.133	148.333	110.267	202.267	103.3	145.867	111.533	157.267	65.5333	51.5667	125.9	140.433	145.833	128.833	128.967	140.9	182.233	174.367	149.433	136.867
HUS1	174.667	110.667	80.3333	95.0333	190.433	147.233	113.733	80	147.167	96.3	122.8	91.0333	79.1333	81.6333	161.167	117.367	87.3333	105.2	80.8	71.9333	68.4667	74.8	86.4333	116.8	77.0667	72.2667	71.1	68.8667	34.0667	101.367	162.5
CEL	236.2	39.3	57.4	50.3	45.6	14.5	47.5	22.1	15.9	25.4	42.6	22.6	13.2	15.3	166.3	22.3	43	20.3	12.5	32.7	13.9	24.8	22.4	37.3	21.6	26.8	9.7	37.9	31.7	141.9	13.2
NUP93	30.6	18.1	60.1	78.8	27.8	59.4	39.7	163.4	43.3	26.3	36.5	23.8	293.7	328.7	190.4	22.2	323.3	74.2	332.1	159.4	19.5	42.8	17.2	30.6	49	61.5	60.9	39.6	140	61.8	25.8
BCAN	620.433	642.767	1006.83	891.433	715.9	665.567	541.7	818.833	640.633	770.333	793.7	651.567	528.867	591.833	424.667	834.4	662.067	896.8	788.567	697.467	839.967	853.567	758.433	1023.57	631.6	854.767	661.967	1036.83	984.367	1030.03	910.167
SCN10A	566.5	371.8	1044.3	139.4	438	377	389.7	347.1	425.3	289	428.9	418.1	343.5	132.4	322.2	347.3	301.3	277.4	269.6	265.2	205.3	167.6	325.2	518.8	358.6	355.9	380	474.9	306.1	515.1	468.9
BCAM	190.1	205.65	602	171.85	553.25	311.8	354.5	204.55	329.35	300.7	376.4	274.7	183.65	183.2	257.25	171.25	188.3	188.15	127.45	86.95	132.85	229.3	260.1	321.6	296.75	158.15	200.95	351.7	215.75	248.8	274.8
HECW1	411.9	327.2	503.2	252.7	659.4	590.85	274.6	293.7	301.2	433.75	586	374.8	371.7	261.75	196.85	256.95	299.1	255.75	269.95	371.95	284.1	242.25	262.6	474.4	258.05	233	274.95	459.85	343.9	440.55	543.25
NUP98	183.5	129.467	117.567	212.333	242.2	204.4	212.967	208.5	271.7	246.633	257.2	220.967	102.567	167.067	130.7	177.433	153.667	160.1	121.2	187.867	205.367	199.567	191.133	183.7	244.667	237.633	215.9	214.1	190.933	250.7	235.9
CFB	140.75	71.85	110.6	60.45	122.75	44.25	203.45	95.55	154.05	120.1	59.3	112.05	83.8	34.35	91.5	84.75	158.15	77.05	100.6	65.6	80.9	113	140.65	127.7	71.8	91.9	119.3	132.85	108.05	147.6	94.35
VPS28	775.2	504.6	644	965.6	940.7	610.1	955.7	1046.6	912.7	724.6	708.6	1116.4	514.4	1145.3	715.3	1106.5	842	1115.7	985.5	632.9	679.9	943.6	1101.8	672	828.3	817.2	791.6	695.9	1141.2	665.5	781.8
AK055981	865.3	700.5	1613.8	290.2	1103	1043.7	1180.3	1108.8	1217.1	1483.1	745.1	1137.7	728.9	846.4	800.3	643.7	796.4	752.9	883.4	862.5	855.6	1053.1	826.4	736	572.3	1053.9	946.3	762	673.8	949.6	655.1
CFD	87.2	94.8	18.8	19	23.9	40.2	13.9	37.7	30.1	11.9	13.7	15.4	33.2	14.8	10.6	23.7	9.8	13.8	20.1	75.1	10.8	18.7	5.2	16.7	21.3	40.5	25.2	16.6	18	21.3	17.6
PLEKHA8P1	250.1	121.7	439.5	126	242.8	57.1	265	133.1	92.7	225.7	69.6	34.6	120.4	83.1	35.3	86.5	37.3	69	80.3	57.2	107.3	116.5	137.5	233.6	31.9	181.3	95.6	217.5	64.8	166.6	49.3
CFH	232.8	113.5	247.5	273.3	31.5	38	85.9	63	32	149.9	111.2	36.6	21.5	8.9	27.7	43.3	31	77.6	37.3	88.7	118.1	63	60.8	129.8	231.7	86	48.6	39.9	68.1	319.2	68.8
DISC1 /// TSNAX-DISC1	68.1	192.15	513.55	206.65	238.45	98.8	208.75	204.6	162.95	277.65	351.25	167.1	129.25	162.5	188.6	164.45	253.8	176.1	164.85	182.5	175.05	164.95	229.4	287.2	267.55	172.6	159.75	262.65	258.35	185.1	204.75
CFI	266.1	97.4	408.5	248.2	332.6	346.4	325.9	183.9	225.3	229.1	210.7	79.6	108.2	161	89.3	99.4	281.2	136	190.5	365.1	258	439.8	168.4	284.3	301.9	251	165	265.7	440.9	313.5	239.8
CFP	10.6	18.2	21.5	10.3	41	9.6	20.7	9.3	21.7	21	11.3	9.6	6.2	8.3	20.1	6.7	11.7	8.9	6.5	9.9	8.3	6.3	8.7	11.9	13.9	8.7	6.3	12.9	12.8	10.3	11.8
RRP7A	149.5	55.85	181.3	93.35	315.25	59.7	233.75	195.95	247.05	57.95	103.55	172.65	70.15	176.7	180.2	109.55	131.1	151.15	139.25	144.45	70.7	165.25	196.45	99.25	133.7	120.55	129.75	85.3	225.3	127.85	101.45
NUP85	435.4	344.2	236.6	240	332.1	250.4	319.2	325.5	228.7	278.3	350.4	349.6	311.7	327.7	342.9	287.3	353.9	317.3	353.3	308.3	236.7	354.5	352	312.8	281.6	293	363.6	311.5	410.7	242.2	327.3
RRS1	319.5	106.7	118	304.2	100.1	92.8	64.6	159.9	239.2	291.6	120.3	82.5	202.8	224.2	134.2	87.6	88.3	72.3	211.9	154	248.9	94.8	223.1	272.7	122.2	185.5	250.9	281.3	291.1	66.2	201.8
VPS11	1323.7	1169.4	1807.6	692.8	1331	1253.3	1177.7	992.9	702.5	1086.5	1252.5	958	907.1	818.7	1127.7	681.7	718.9	686.5	832.7	629.8	669.6	923	949	860.2	713.4	892	945.9	826.5	1008.7	1153.2	990.2
ST3GAL4	188.9	126.65	248.2	52.6	284.15	205.85	179.45	108.65	178.35	195.9	194.5	109.75	61.5	43.65	108.15	87.1	125.9	136.75	52.95	100.25	106.25	130.05	115.05	76.3	178.3	110.1	133.65	125.45	113.2	153.45	136.95
ST3GAL5	2748.5	2174.6	2075.3	1584.7	1616.8	2306.4	1742	1991	2229.5	1501.6	2173.9	2249	2259.8	2311.3	3019.8	2119.3	2590.4	1891	1998.4	1275	1607.2	1542.4	2445.7	2117.7	2056.4	1839.1	2534	1860	1839.2	1684	2561.1
ST3GAL6	214.275	219.425	192.825	136.8	226.225	159.7	207.95	150.475	153.675	167.125	232.4	165.1	125.775	113.7	121.85	165.15	201.65	136.925	150.325	173.425	171.925	154.9	148.5	161.25	203.55	159.1	166.125	210.825	130.55	185.675	203.4
LOC101929864 /// SLX1A /// SLX1B	265.2	607.6	179.2	69.5	839.3	716.4	699.8	715.5	816	618.7	190.2	460.4	630.8	267.5	1000.2	509.8	892.4	523.8	312.6	578.7	315.9	622.1	634	545.1	579.2	171.8	355	227	337.2	439.9	420.1
NUP88	172.9	114.5	40.55	77.9	36.65	96.9	152.05	97.8	98.15	191.4	129.55	115.8	98.4	101.75	149.05	112.2	155.4	130.15	106.8	82.9	81	90.75	138.35	100.55	112	117.35	114.65	102.1	113.6	96.6	122.65
CGA	70.1	59.1	95.3	27	70.9	53.4	55.5	17.8	37.7	131.3	49.7	37.5	26.2	44.1	35.7	26.4	41.1	37.1	29.1	253.2	53.8	24	47.6	55.3	124.5	27.9	48	51	47.1	38.2	158.4
ST3GAL1	23	56.2	130.7	121.5	92.5	11.4	127.2	96.1	140	144.9	114.6	47.2	6.3	17.6	88.5	31.9	6.5	22.7	77.4	24.1	73.9	99.5	121.9	6.8	119	71.4	56.2	117.7	80.6	55.9	30.1
ST3GAL2	232.85	130.8	263.4	97.35	311.5	157.5	226.25	185.85	223.4	230.45	192.05	151	240.25	177.5	280.85	118.35	212.65	149.85	186.55	131.5	196.65	128.1	115.8	142.15	231.25	141.55	96.7	205.2	150.9	209.55	242.75
VPS16	339.85	252	208.2	143.25	257.6	171.2	248.9	198.95	184.85	282.65	194.5	170.1	157.75	189.75	165.55	229.7	184.5	162.1	191.05	132.5	188.95	189.5	203.7	167.75	211.85	197.4	155.15	225.75	142.9	215.6	182.55
PLK4	77.6667	25.5	69.8667	14.6667	126.167	40.2667	52.9	13.9	30.2	62.1667	89.8333	40.5667	43.1667	42.8667	46.6	58.6	22.6667	13.6333	58.6667	22.2333	68.4333	54.5	14.7	88.2	29.1333	63.8333	55.9667	19.3333	20.2	19.5667	45.0333
LRRC37A3	232.6	275.3	486.8	126.1	269.9	236.4	508	213.7	745	557.7	587.4	417.3	107	180.9	389.1	380.1	274.8	247.8	205	390.7	407.2	228.8	474.3	643.7	707	283.5	113.8	258.8	298.7	286.7	625.1
C3orf18	308.1	218.8	492.1	190.8	642.6	379.1	412	353.1	400.1	398.3	272.2	294.4	270.6	235.6	232.2	264.1	324.4	281	270.9	291	306.5	262.5	189	289.9	309.5	289.9	138.4	84.7	292	263.3	306
PLK3	70	285.25	195.4	138.8	195.3	194.9	286.8	201.75	200.25	210.5	253.85	146.95	105.85	150.7	104.1	149.55	192.15	146.2	105.75	169.45	240.95	169.7	237.1	155.5	123	154.35	224.15	202.6	183.95	158.8	123.3
NFE2	143.1	42.8	30	8.5	54.2	8.6	13.2	4.3	11.5	34.6	122.5	5.8	41.6	6.6	99	8.2	48.5	4.4	59.5	4.8	25	4.8	36.4	43.9	5.4	117.1	19	101.1	9	43.2	39.9
APOOL	239	263.2	295.5	264.4	287.1	391	256.067	193.667	220.233	347.333	271.2	247.967	343.833	198.9	382.767	242.167	268.5	225.167	272.033	221.733	236.667	230.733	255.4	293.733	199.533	291.667	275.1	260.5	284.967	341.233	256.833
MCAM	439.6	587.6	614.2	323.2	1137.4	391.6	561.2	441	512.8	669.1	576.5	552.4	480.8	344	373.2	459.9	587.2	389.8	360.4	721	365.8	911.3	1131.1	611.3	482.9	665.2	1377.2	596.4	462.6	587.1	588.5
PLK2	531	734.8	608.9	728.4	150.1	501	546.3	2017.6	886.3	237.5	156.5	1456.5	2703.7	3190.1	2940.8	1619.6	1050.7	1409.2	2803.5	1837.8	1179.4	772.3	1221.2	537.5	764.6	1291.4	1353.8	348.2	1133.6	1105.1	1348.9
PLK1	228.2	185.2	133.5	156.4	300.6	111	131.1	130.5	124	125.4	186.8	198	90.5	102	134.2	153.5	125.8	191.3	107.3	159.2	114	116.7	208.2	158.2	107.6	121.5	150.3	154.3	139.4	367.3	177.7
KLF3-AS1	177.4	209.1	200.2	116.1	182.6	244.6	223	280.4	259.5	203.9	176.1	99	251.2	133.2	285.7	203.3	207.5	235.7	316.5	273.1	212.7	286	328.3	230.2	222.5	371.2	141.8	275.4	286.1	293.1	127.8
C3orf14	1060.1	1044.7	752.7	958.5	712.5	1265.7	877.5	1091.3	772.9	577.8	695.8	1301.9	1919.2	1487.6	1603.4	1728	878.8	1323.8	1553.3	1176.5	933.6	1050.7	1121.5	1266.9	1156.9	899.3	1052.5	871.8	1151.3	1094.1	1359.6
ELL2	57.35	52.9	133.85	69.15	103.05	49.35	61.15	52.3	54.55	40.75	75.15	23.8	19.25	31.85	17.2	51.45	44.2	47.45	40.55	34.25	54.75	26.95	38.7	105.15	71	57.85	50.8	25.6	98.35	112.65	83.8
MCAT	257.8	311.2	323	223.3	195.6	488.7	255.7	312.5	266.4	234.9	163	343	704	553.3	566.7	263	255.9	280.1	373.2	306.7	193.3	361	310.9	222.5	231.4	297.8	376.2	274.6	298.2	278.3	332.1
ELL3	223.35	128.8	319.65	43.05	191.9	142.7	190.95	129	214.85	147	121.35	126.2	96.65	36.55	49.3	145.95	102.85	63.7	84.9	137.25	66.8	111.95	110.5	196.05	123.4	94.6	146.8	134.4	132.7	135.35	158.35
KIR2DL1 /// KIR2DL2 /// KIR2DL3 /// KIR2DS1 /// KIR2DS2 /// KIR2DS4	25.1	100.9	238	96.1	18.8	175.9	149.8	80.9	85.7	84.8	91.3	110	49.9	74.8	49.9	15.5	108.5	42.1	85.7	167.9	61.3	10.7	85.1	132.4	41.3	107.6	85.5	171.4	36.7	173.4	174.9
AMIGO3 /// GMPPB	298.2	177.7	181.7	157.2	242.2	61.8	284.1	164.9	218.4	258.5	104.9	105.3	209.6	140.5	221	123.2	184.8	139	131.8	146.8	75.8	214.4	56.6	202.8	117.5	185.9	169.3	274	177.9	119.8	118.3
GTF2IRD1	612.3	600.8	705.5	458.7	767	647.5	666.9	492.5	582.1	729.1	304.3	529.3	423.4	438.8	376.7	541.9	527.4	509.4	395.5	682.8	500.3	402.1	469.1	637.9	542.4	561.9	470.1	494	452.1	681.4	708.2
MOCS2	337	510	294.5	680.7	327.5	327.8	397.1	552.2	455.3	334.1	172.9	703.1	794	960.3	648.1	876.3	520.1	657.3	941.3	849.7	612.1	551.6	564.1	588	637.8	602.9	922	749	689.6	502.2	555.6
MOCS3	187.1	152.9	67	98.1	114.7	149.7	136.8	154.5	79.9	80.3	51.6	135.5	168.6	128.1	135.1	105.1	58.4	107.4	163.1	141	146.9	92.4	92.7	115	226.4	217.8	83	86.7	148.8	58.7	49.3
STON1	350.8	290.8	217.3	347.2	252.9	215.6	290.9	251.1	207.5	479.4	418.5	193.1	77.9	100.8	74.3	87.8	164.2	85.7	95.8	387.3	355.7	182.1	144.8	254.2	263.1	126.2	313.1	275.1	237.3	221.4	172.8
CHM	17.6	11.6	22.2	15.5	20.9	9.5	13.2	7.8	13.8	19	13.7	22.6	9.4	7.2	17.2	17.7	6.1	8.7	16.9	13.5	11.3	16.9	9.7	19.4	8.6	23.7	12.2	11.2	12	13	20.2
RRP12	89.3667	59	82.2333	87.0333	114.767	33.7	44.5667	53.7333	53.1	106	87.0667	57.9667	61.1667	61	52.1	41.5333	70.7667	36.5333	22.9667	49.9333	57.4667	49.2333	42.7667	120.167	64.5667	61.7333	73.8333	40.7667	56.6	40.3333	49.5333
CIC	1097.9	1141.6	871.9	372.7	1306.5	903.4	960.2	836.1	1092.5	1171.7	1139.6	700.3	919.1	471.2	503.4	635.7	912.9	722.7	557.9	588.9	419.7	854	494	680.8	668.9	724.2	533.8	734.9	529.9	847.4	1011.6
RRP15	195	128.25	155.7	187.6	130.1	138.05	130.9	103.65	176.55	155.55	72.8	138.25	127.25	186.55	95.15	130	141.05	185.8	104.1	158	170.5	178.05	116.45	136.65	179.9	151.6	165.95	155.45	124.5	230.7	120.75
EXOC7	507.26	432.24	507.42	308.64	831.72	419.02	518.06	460.14	462.2	438.2	455.72	451.84	387.94	387.36	480.7	402.76	491.32	379.92	375.12	349.08	408.18	374.12	401.54	425.02	447.8	342.12	337.18	405.88	311.52	434.08	370.06
PLLP	3176	2978.1	5134.6	1041.2	6295.1	1987.9	4423.9	3391.6	2797	5469.2	4507.4	2692.2	2877.5	2684.4	2420.2	1513.1	4246.8	3038.7	2540.9	2646.7	1832.7	3340.2	6325.8	3812.1	4362.9	4149.9	4594.6	3677	3127.5	2812.5	2002.6
PLIN3	1132.7	378.1	1260.8	623.1	1292	660.8	829.7	631.9	1154.1	1281.5	962.6	746.4	387.3	534.4	439.3	659.5	957.5	543.5	542.8	725.1	608.6	624.9	725.8	1116.7	1744.7	856.3	715.8	1179.1	643.3	879.3	718.9
EXOC3	523.5	246	76.9	141.4	581.3	112.7	599.6	386.7	404.9	375.5	83.1	414.1	82.5	377.3	465.8	407.3	242.2	278.9	376.7	175.1	343.9	213.7	563.6	141.2	134.4	110.5	266.2	228.4	171.5	36	184.5
PLIN2	583.25	155.05	405.85	238.05	324.2	385.25	223.2	167.6	283.8	360.95	319.5	333.4	151.2	167.45	181	216.95	282.15	390.65	158.95	345.4	426.95	316.4	206.5	281.9	161.35	303.95	159.45	204.95	394.9	239.3	152.45
EXOC5	17.6	10.3	35.2	290.3	64.6	22.4	16.4	123.2	97.5	14	17	91.7	147.7	153.6	15.6	192.5	18	168.1	284.6	257.5	144.7	292.7	142.8	160.9	80.2	208.4	222.3	161.3	178.1	169.6	73
PLIN1	382.3	62.8	107.4	22	134	68.4	299.8	208.2	340.2	610.7	165.5	74.1	108.4	207.7	280	101.4	67.4	360.3	49	802.8	405.6	624.8	96	154.5	29.5	343	54.6	48.6	199.2	391.5	43.9
PRO2012	76.5	69.3	106.4	73	30.5	202.2	162.8	58.4	44.8	65.6	146.5	87.4	15.2	73.7	8.8	45.3	8.9	82.4	51.5	14.7	9.7	60.8	32.4	99.8	16.3	14.1	67.1	33.4	68	61.5	102.3
MOCS1	146.95	113.05	147.85	156.5	175.95	106.35	169.2	152.25	220.75	108.5	234.9	144.35	75.35	87.15	104.85	82	107.45	112.4	86.5	105.35	143.8	140.05	123	250.25	74.55	187.8	97.7	223.45	126.55	127.9	103.6
EXOC2	140.2	165.4	289.3	168.2	293.2	282.5	177.3	139.6	122.9	225.6	227.1	116.9	157.3	126.3	179.9	192.3	324.4	208.8	198.6	323.4	164.3	259.6	264.9	119.6	272.2	127.6	159	33.7	106.9	161.2	176.7
EXOC1	1405.4	1394.9	935	1257.4	722.8	1170.1	1167.9	1859	1078.1	1185	1537.7	1459.2	1844.1	1701.7	2269.7	1527.8	1432.4	1602.1	1907.5	1704.4	1400	2002.5	1866.9	1413.9	1552.4	1890	1926.3	1344.6	1570.4	1477.6	1383.9
NFIX	20.3	54.2	33.4	71.8	48.7	21.1	38.2	75.9	163.1	51.2	27.9	72.6	36.2	87.1	8.1	52.3	60.4	97.8	77.6	28.1	48.9	64.8	34.1	119.6	9.7	47.8	47.7	36.2	21.1	113.6	23.8
PRUNE2	2159.6	2238.95	1383.95	1350.8	1613.4	1585.1	1548.75	1776.55	1685.75	1606.6	1855	1967.55	2060.45	1739	2075.35	2215.9	2088.9	2095.45	1766.75	1888.55	1616.9	2062.55	2844.65	1929.05	2948.9	2011.8	1895.35	2508.5	1561.6	2198.5	2163.7
METTL21B	311.4	345	581.3	288.4	302.5	474	351.7	276.3	293.9	405.1	960.3	284.6	221.6	269.5	266.2	237.4	319.9	264.3	354.2	337.7	328.1	402.8	345.1	201.8	323.3	311.1	283.8	314.6	367.8	330.8	364.7
EPPIN /// EPPIN-WFDC6	177.7	151.15	244.7	44.85	95.6	96.1	113.85	86.35	112.7	78.65	230.3	95.15	88.65	60.9	101.9	98.65	104.4	69.4	76.4	101.75	88.6	70.35	119.7	125.5	104.55	92.85	91.65	90.8	153.8	149.95	89.45
APOL5	14.6	30.3	53.6	7.3	33.7	27.1	20.5	21.8	25.3	23	30.6	23.1	20.5	20.3	30.3	17.7	21.8	20.5	31.7	20.4	16.2	12.2	23.4	32.8	39.3	17.8	32.5	16.9	44.8	47.4	26.8
APOL6	307.6	268.9	576.2	96.3	455.1	602	521.5	250.4	166.6	345.3	410.5	153	251.4	158	40.1	84.6	165.9	285.3	203.9	330.5	308	245.6	216.6	373.4	184.1	273.1	274.2	302.3	78.6	324.4	141
CKB	2403.2	4381.8	4283.8	3559.9	2550.5	5464.9	2817.8	4813.4	5110.5	3226.7	3089.9	5666.4	5687	5591.6	4294.8	4625.3	3547.6	5079.4	5369.7	4207.7	5566.3	4376.5	3532.3	3122.5	3641	5052.7	4889.4	2426	3599	4002	4602.7
APOL1	47.6	13.2	40.3	22.4	36.9	18.7	26.6	15.5	9.1	113.6	36	76.6	13.9	28.9	25.6	16.8	26.9	48.5	18.9	15	28.2	32.1	21.3	55.2	24	46.3	83.1	38.3	257.2	46.7	29.8
SLC6A10P /// SLC6A10PB /// SLC6A8	349.9	402.1	251.4	462.7	712.5	196.2	482.2	394.6	503.3	596.4	431.8	522.8	277.4	495.6	320.2	472.7	491.9	716.8	477.2	371.7	501.8	362.3	623.4	575.1	196.2	380.4	719.9	416.2	421.9	392.1	406.1
APOL3	305.6	232.2	946.7	158.9	386.7	357.4	511.4	350.3	408.9	559.8	393	166.2	155.1	164.4	329.9	86.5	426.9	362.7	177.8	382.5	397.1	428.7	217.5	279.7	491.5	458.4	203.6	686.1	257.9	380.8	398.9
PAIP1	858.3	1250.96	861.48	775.6	622.26	1511.52	850.56	1004.18	950.64	548.3	647.72	1097.1	1412.52	997.66	1527.36	1098.16	996.7	1117.54	1229.68	1332.42	1029.18	995.58	847.82	823.62	1106.88	951.98	1249.66	831.36	851.42	1078.84	1129.36
APOL2	313.65	172.4	430.5	169.3	367.7	223.45	326.7	308.3	352	414.55	188.1	265.3	45.95	203.55	279.2	290	348.6	173.3	206.4	158.8	334.4	330.65	204.7	194.85	410.35	281.75	172.8	246.8	246.6	326.1	215.5
BCHE	302.3	357	267.1	267.3	300.9	278	240	319.4	338.8	231.7	317.2	134.9	362.3	328.3	249.4	253.8	512.5	383.5	209.9	285.9	436.1	435.5	714.5	478.4	489.4	376.4	268.3	535.1	272.4	394.8	317.2
CKM	25.9	28.4	53	37.7	45.3	171.7	47.5	38.6	34.3	46.7	45.5	28.7	20.1	15.1	30.3	16.2	21.3	18.5	7.9	23.9	26.8	21.8	23.6	17.8	24.1	31.2	27.5	22.8	27.7	30.8	16.8
MCF2	278.767	227.8	244.667	89.2	225.5	152.233	161.867	170.4	177.333	65.3	151.7	224.267	208.9	155.033	238.3	161.433	135.233	147.633	152.6	124.733	146.167	166.4	138.967	175.4	170.233	169.933	208.9	51.4333	204.567	130.167	227.633
MOCOS	79.1	82	254	44.8	120.3	104.7	110.9	64.2	56.2	241.2	258.1	85.3	56.9	119.6	111.6	72	140.7	77.3	62.1	48	45	87.4	81.4	33.7	179.9	72.8	88.1	76.9	150.4	254.2	53.1
G0S2	284.3	358.9	399	1100.2	467	357.4	328.6	296.5	168.2	204.3	173.1	252.4	300.6	212.3	268.7	303.2	358.3	654.1	285.7	292.4	265.1	226.4	326.9	385.1	351.7	259.1	182.7	341.6	357.1	316.2	304
ELP3	332.1	83.1	188.5	165.2	60.1	160.9	249.4	361.3	128.8	98.6	386.2	122.8	133	112.9	232.2	189.9	85.7	254.7	390.2	147.7	201.6	190.1	153.6	317.2	222.6	388	160.2	284.4	214.4	248.6	175
RRP1B	814.6	685.6	591.8	671.1	1529.15	783.85	731.35	573.65	658.75	751.25	617.55	653.6	479	387.65	644.95	512.1	613.85	503	384.4	426.8	651.05	707.55	551	496.65	734.4	696	549.35	690.8	531.5	738.15	498.95
ELP4	214.1	420.1	531.7	522	102.1	364.6	311.3	435.9	304.6	339.5	390.6	384.1	254.7	286.4	277.7	259.4	350.7	374.2	311.4	397.9	267.4	529	351.4	556.5	358.2	493.9	263.1	241.3	651.7	427.8	363.6
HIPK1	796.95	668	606.25	973.05	642.05	860.55	494.8	513.3	786.05	944.9	733.3	736.7	537	709.75	446.1	738.85	486.7	550.6	635.55	884.95	898.7	1068.6	446.05	735.85	673.7	805	662.3	1045.15	1022.6	742.2	737.75
ELP5	68.4	176.8	21.9	294.9	142.2	48.4	161.5	216	269.2	269.3	102.4	198.7	92.2	233.3	18.8	254.6	197.7	210.9	213.6	138.7	364.5	220.7	234	237.1	306.6	298.7	362.9	170.9	264	218.8	212.2
ELP6	348.4	201.4	476.5	107.7	687.1	117	248.2	151.9	178	207.5	28.4	272.7	113	87.2	33.5	135.6	149.3	122.8	134.6	132.6	152.9	169.6	199.1	157.5	167.8	183.1	157.6	222.9	212.9	192.5	272.7
HIPK3	79.3667	79	83.4667	90.4333	136.033	118.367	89.1667	46.9333	98.2	132.433	180.4	86.8333	75.1333	68.3667	77.5667	90.4333	62.8	73.8	80.8	82.3333	105.067	92.8667	69.4333	97.3	65.8	59.9	69.1	184.833	139.233	125.767	88.3333
HIPK2	774.05	889.65	1188.35	1091.75	4097.35	583.3	1578.9	806.85	1634.25	1773.25	952.15	910	344.7	469.3	554.7	587.6	1104.95	859	451.15	737.05	766.8	980.8	1509.25	1088.5	1390.4	1175.9	572.7	1589.55	851.95	894.85	780.3
NFIB	1386.41	1193.71	1204.87	1393	1051.2	1606.99	977.386	1238.09	1606.66	1287.49	1487.83	1109.1	1029.8	1037.1	1353.74	1032.14	1193.64	801.843	1018.1	1166.33	1476.34	1354.3	1064.3	1228.8	1279.26	1083.91	880.643	1606.49	1151.1	1203.04	1151.96
NFIC	221.1	223.5	536.1	185.4	512.7	406.55	345.85	233.05	341.6	368.1	492.75	254.55	137.85	184.4	232.95	207.5	331.15	177.6	152.35	219.15	158.25	249.15	273.7	291.45	285.25	276.4	202.8	215.8	245.05	307.3	298.2
PLP1	18033.2	10839.5	9399.2	10088.2	22259.7	9822.7	10551.1	11821.4	11180.3	17157.9	16665.1	7842.2	10211	10384.1	7277	10264.9	11647	14937.5	10751.6	14115.8	14165.7	18516	14356.1	14587.7	21479.5	20662	12758.9	20138.6	18112	13227.9	10780.1
FOSB	59.2	49.5	114.6	35.7	115.9	65	63.6	50.8	37	34.1	23.8	34.3	18.6	45.7	36.2	51.2	31	43.2	26.6	38.6	25.2	23.8	25.5	41.8	21.6	31	20.1	50.3	20.2	49.9	30.1
CLC	126.2	141.9	68.1	36.3	214.1	233.4	106.1	156.9	215.5	172.6	176.4	102.3	66	45.3	18.9	65.9	57.3	52.5	39.6	32.7	75.5	31	98	16.6	46.8	133.5	22.1	26.8	89.2	36.9	94.3
PLP2	285.6	198.3	261.7	150.2	64.5	315.4	208.7	218.3	168.5	360.6	47.2	51.3	186.9	135.6	149	112.4	332.2	186.3	134.9	283.4	197.9	339.3	122	38.2	84	295	327	98.5	251.4	110.1	151.8
FAM49A	393.8	430.2	504.8	704.2	374.5	673.2	719.35	735.5	773.15	447.15	421.55	1009.15	683.05	786.8	795.75	864.3	383.55	626.15	880.3	644.75	762.5	713.85	385.4	653.1	519.45	663.95	546.9	275.3	533.1	705.55	856.2
FAM49B	656.6	717.25	747.5	588.1	881.75	734.65	906.15	640.05	827.55	701.2	703.15	733.55	680.1	567.55	579.1	862.25	888.05	725.65	767.9	984.05	670.45	653	882.5	482.75	1059	700.85	754.9	859.1	773.25	822.05	961.1
C1orf174	632.4	744.8	332.3	416.9	456.6	855.3	425.8	412.9	427.4	574.7	550.7	647.8	595.2	369.6	670.3	517.9	534.3	340	392.4	400.9	472.5	446.1	561	468.5	609.6	484.2	448.1	537.7	348.4	465.9	537.7
CLU	3113.23	2659.03	4685.73	14932.1	2417.1	4340.33	7614.4	12329.3	10555.4	10403.8	3494.77	8540.57	3294.6	10098.7	3802.63	8093.83	6378	10062.1	8229.5	9342.23	12232.2	15531.2	7241.67	8242.47	5459.67	11086.1	9454.53	8292.1	11246.1	10129.8	7412.97
THG1L	120.5	184.1	236.6	94.9	260	68.2	148.1	139.4	154.8	193.5	49.8	151.8	120.2	138.3	96.3	110.8	146.9	229.4	52.6	127.9	196.7	85.8	126.5	203.6	130.6	138.6	121	197.8	178.1	243	129.7
PODNL1	438.7	234.9	358.2	139.9	711.5	371.7	611.9	164.4	367.6	220.9	78.5	205.2	136.9	232.3	217.7	96	391.6	164	142.8	197.2	276	139.5	351.2	236.6	164.4	187	196.1	485.1	199.6	111.1	280.3
CFL1	34469.6	18271.2	30495.3	16991.1	38243.6	26797.4	25339.9	28737.1	24057.6	20824.9	27771.3	21934.9	18564.7	21550.3	28098.5	18491.8	20688.3	21840.2	19785.9	18967.5	20354.4	20477.7	18496.8	23666.9	23378.3	22795.8	18804.2	25364.2	25795.6	24326.2	22454.2
PLS3	2103	2075	1111.1	1917.5	1519.3	1861.5	1797.9	2299.1	1814.6	1862	2902.9	1756.9	2148.8	1484.3	1764.4	2043.4	2197.2	2139.1	1746.5	2243.2	2000.3	2986.4	3142.8	2693.6	2467	2196	2177.5	2564	2030.1	2091.8	1994.5
OIP5	146.2	53.5	228	18.8	261.5	157.5	80	87.5	99.8	73.5	140.9	85.3	78	40.6	40	106.1	132.1	80.3	59.1	55.2	112.6	30.4	40.2	191.6	101.6	28.5	86.6	8.7	41.1	28.5	118.6
IL13RA2	152	39.9	18.8	84.4	183.9	131.7	159.2	154.8	8.2	316.8	113.3	25.8	116.3	252.1	89.5	117.9	175.3	70.7	226.5	307.1	28.1	267	22.5	73.9	71	208.4	368.4	27.5	188.3	62.5	90.4
IL13RA1	353	228.85	317.975	252.675	284.525	329.375	274.85	239.725	299.175	325.85	407.5	165.8	238.175	298.075	150.45	197.7	309.25	187.975	354.55	365.375	354.375	308.675	272.375	265.2	240.975	385.275	345.65	369.7	258.1	217.925	287.15
PLS1	161.7	249	77.3	187.9	303.9	258.5	194.2	160.3	178.9	151.1	348.8	303.7	190.5	132.9	35.3	191.7	272	241.5	182.7	18.1	261.8	118.7	149	350.6	158.1	177.5	137.9	96.5	54.6	135.5	542.2
KCMF1	2653.1	1970.7	3099.9	2355.7	2037.9	3313	1965.9	1783.4	1798.6	2130.2	2147.5	1750.7	2363	2340.8	2211.6	1756.2	2288.8	2109.1	2055.2	2220.9	2160.7	1498.7	1654.9	2066.7	1785.6	1944.9	1629.8	2008.9	2160.6	1773.7	2179.4
FKBPL	334.3	135.7	205.8	118.6	162.9	68.7	167	141.6	139.1	273.5	62.2	102.5	103.7	92.1	27.9	135.7	305.6	170.1	20	148.3	155.6	150.3	270.6	234.8	131.4	205.5	64.7	298	129.2	48.7	139.6
DIO1	107.3	72	99.9	62.7	25.9	114.3	122.9	26.7	52.8	159.1	172.3	67.1	68.1	45.8	43.7	63.6	98.3	15	60.5	79.6	39.9	94.8	93.9	66.7	5.7	60.8	36.6	26.4	81.5	96.5	128
DIO2	301.95	224.175	476.65	108.35	173.9	221.8	151.15	226.35	166.95	179.725	217.375	142.2	214.175	258.225	234.85	128.025	214.875	205.575	223.45	183.4	228.275	91.9	156.925	195.075	211.625	174.05	177.725	207.5	348.675	328.425	188.725
DIO3	246.5	74.5	559.6	88.5	182.1	34.6	223.5	67.7	160.9	234.4	125.2	203	37	62.1	24.3	128.5	136	70.4	93	56.4	101.4	63.9	57.1	194.2	121.3	118.5	101.9	198.6	166.8	145.5	48.3
APBB3 /// MIR6831	1021.7	1094.2	1598.4	561.4	1677.3	1067.5	685.5	1028.1	642.6	1028.7	1211.3	716	783.8	642.8	724.5	684.5	1027.7	896.6	673.7	914.5	761	562.6	588.7	873.8	653.7	744.1	939.8	691.8	841.8	888.3	1038.3
LEMD3	791.9	1036.8	646.6	557.8	895.1	990.9	955.6	877.8	852.6	894.6	688.6	1218.5	1169.9	1163.5	1623.8	954.9	1128.5	721.1	735.4	626.2	779.1	1188.4	876.8	525.8	820.6	999.6	499.1	743.9	848.5	713.3	729.6
TOM1L1	57.4	129.4	95.1	92	67.4	145.4	73.3	49.7	133	77.9	177.4	137.2	104.9	76.6	26.5	93	127.3	48.2	84.2	82	78.9	80.2	46.9	62.4	119.9	116	62	70.5	130.5	73	113.6
TOM1L2	52.8	74.1	120.1	120.8	46.8	35.7	77.7	176.5	105.1	37.1	104.3	102.2	42.8	124.6	31.3	140.6	105.1	103.8	239	252.3	73.9	201.7	195.9	90.8	79	121.9	200.7	76.1	101.8	67	44.9
MTNR1A	13	19.2	15.4	9.8	52.1	26.9	14.4	82.9	12.6	31.3	157.6	91.1	24.9	14.6	20.3	27.5	24.3	19.9	23.3	12.4	5.8	20.6	18.5	30.2	211.3	82.2	17.1	9.9	135.8	27.4	34.9
OBSCN	52.7	25.5	50.8	25	58.9	44.7	30.2	27.1	26.5	27.4	41.4	28.9	30	32.4	29.9	14.9	17.2	18.8	11.2	29.4	32.2	23.1	27.6	145.9	36.7	33.2	17.8	33.5	20.3	26	26.7
MTNR1B	14.8	25.8	55	14.1	41.2	34.3	37.9	20.3	26.9	39.2	35.6	37	13.9	17	21.4	51.1	24.5	23.3	36.1	18.6	36.7	19.7	79.3	24.3	29.5	84.9	81.9	17.3	21.7	30.4	21
FKBP8	135.4	164.667	815.167	599	1002	182.267	917.633	847.567	775.567	632.267	194.267	773.2	141.867	632.7	236.867	529.7	557.833	458.567	529.033	584.867	461.5	506.4	601.433	462.367	748.1	433.9	545.333	504.633	495.7	598.033	638.7
FKBP9	524.1	766.4	1708.7	433.5	657.7	887.9	477.8	812.5	570.2	454.6	802	692.6	649.2	797.4	642.1	735.1	415.8	320.2	751.6	750.3	518.8	739.8	593.5	626	593.7	671.5	617.1	906	561	760	936.9
FKBP4	924.4	1075.85	548.75	3994.05	776.55	721.25	854.15	818.35	672.3	629.85	1067.55	857.05	605.75	833.4	669.9	1071.1	1012.15	1967.75	858.55	945.1	855.55	488.25	938.75	1225.05	1152.2	686.85	764.15	881.75	1223.85	979.45	872.45
FKBP3	1007	1220.7	915.5	1248.7	1226.9	1117.6	1084.8	1453.6	1308.2	1054.3	814.1	1755.2	1808.2	1752.2	1883.7	1806.5	1358.1	1350.6	1753.4	1285	1203.6	1452.7	1555.7	1316.7	1536.7	1314.2	1653.6	1306.9	1267.3	1536.7	1719
FKBP6	11.6	102.5	96.9	123.4	60	60.4	24.2	18.5	36	102.6	50.4	150.5	132.4	58.6	183.6	36.9	43	45.1	49	114.1	32.9	80.5	83.7	22.7	39.3	129	28.1	88.6	37.3	38.1	23.3
FKBP5	8.4	6.7	31.5	13.1	12.9	10.2	6.3	5.9	6.7	7.7	11.6	9.1	4.7	6.6	5.7	19.1	10	35.5	19.1	10.2	17	4.9	7.6	9.9	17.1	7.9	14.2	10.2	40.9	9.6	10.2
FKBP2	128.9	121.8	105.2	349.6	136.1	187.9	371.2	301.5	785.1	356.7	41.3	427.4	298.1	399	265.3	148.6	412.4	358.7	90.6	101.5	403.3	455.2	431.3	249.3	243.9	232.1	450	228.8	165.2	231.5	353.7
CNP	5111.2	3787.4	6425	2568.1	14592.9	3225.4	6831.6	7649	5316.6	9828.9	7232.1	3463.2	4148	4640.4	4392.5	3602.9	5241.9	5381.4	3958.9	5144.7	4403.6	7403.7	13226.1	5555.8	8264.5	7243.1	9570.7	6185	5727.2	4289.4	3293.9
RBMY1A1 /// RBMY1B /// RBMY1D /// RBMY1E /// RBMY1F /// RBMY1J	46.5	15.2	34.4	13.5	65.3	218.1	26.3	15	37.5	78.8	113.2	80	33.2	10.6	16	20.6	18.9	14.3	61.2	16.4	41.9	18.6	15.9	34	79.9	22	15.6	15	29.2	11.5	116.6
PLTP	349.9	246.4	708.6	1317.6	413.7	169.6	703.1	972.4	958.3	925.9	472.4	746.7	210.2	966.4	289.7	557.5	852.6	476.1	816.1	1429.3	744.1	1583.5	721.7	528.3	342.9	1262.5	1145.7	523	1910.2	1124.2	374.4
MCL1	622.16	378.18	513.52	1187.18	424.26	486.92	621.2	454.44	717.24	714.96	888.92	466.4	303.28	459.8	453.8	556.88	524.34	744.64	342.3	425.04	626.66	447.56	362.9	488.42	535.36	512.96	450.08	545.74	601.84	493.72	423.18
BCL9	211.9	477.4	314.6	311.1	193.7	315.3	498.7	343.4	450.9	365.3	530	407.3	219.6	265.2	528	257.2	383.8	274	276.6	376.3	464.1	233.5	306.3	195.4	191.1	184.7	276.9	284.9	329.3	358.7	373.7
UBOX5	468.85	285.5	360.6	224.95	634.7	244.15	386.1	287.15	362.95	424	131.9	430.5	305.95	353.95	440.1	366.4	341.8	311.25	349.2	184.4	293	250.85	274.85	345.5	390.75	349.5	317.5	235.8	286.9	313.2	204.4
BCL6	2950.3	1772.55	1779.3	2673.5	1592.2	2511.4	3066.95	1110.65	4069.6	3531.75	4479.55	1532	934.4	1520.35	969.3	1584.95	2700.1	2381.5	853.2	1715.15	2437.75	1499.9	969.8	2175.9	1730.1	1895.3	1336.75	1832.1	2252.8	1986.45	2425.7
CPD	339.2	386.325	197.65	389.6	239.575	270.6	274.7	247.125	319.8	252.55	369.625	221.625	350.775	287.575	252.7	333.575	247.325	320.225	275.925	294.35	319.825	317.275	306.25	327.675	433.975	297.175	237.1	352.8	349.2	273.3	286.075
BCL2	473.725	293.175	330.75	370.5	464.075	401.075	263.925	214.625	468.675	437.55	449.4	252.675	184.6	213.925	300.95	243.05	327.725	278.95	231.2	269.675	402.8	282.475	199.875	277.675	288.175	332.75	177.125	514.425	345.6	429.05	154.575
CPE	3081.55	4510.65	1867.5	6178.45	623.8	4573.3	2352	4313.2	3118.3	4222.2	3761	3947.35	6809	6327.05	4587.7	5068.05	3043.65	4952.95	5770.4	6739.9	7489.3	7658.4	3644.2	3200.45	2726.65	5760.85	5480.2	4272.75	4855.8	6619.95	4735.95
C1orf159	277.6	283.5	437.9	221.7	632.6	558.9	341.5	224.5	219.7	384.4	257.3	344.7	324.3	146	280	259.7	232.3	178.2	127.3	206.4	144.6	177.9	198.1	241.8	214.6	197.6	199.3	165.3	232.5	167	220.7
SLC48A1	1538.33	951.267	1581.23	836.967	1610.47	724.9	1378.87	1292.93	1196.87	1469.3	1128.6	1013.2	1208.07	983.067	1257.23	935.433	1450.9	1033.97	948.067	918.9	1206.6	1258.07	1891.4	1275.83	1254.73	1514	1253.53	1302.37	991.1	1058.63	996.933
CPM	278.2	214.75	219.2	113.85	389.6	316.6	189.65	148.85	243.1	258.55	223.25	138.25	68.9	109.7	140.6	153.8	304.4	107.7	84.5	229.55	159.7	156.25	311.6	202.5	270.5	254.5	201.15	349.3	178.5	196.55	191.1
MCM7	389.65	309.9	462.75	422.05	591.45	157.05	426.2	247.25	506.9	655.45	267.45	412.8	179.6	213.9	169.2	250.3	650.35	503.55	197.55	343.95	372.2	407.65	547.4	655.7	773.4	426.4	294.2	800.9	281.85	349.8	316.5
ZC3H4	1056.8	1411.9	1802.4	1019.1	2326.3	904.2	1893.3	1237.3	1640.3	1869.9	1332.9	1061.5	815.4	629	1206.7	895.9	1391	866.8	813.3	962	843.8	1034.2	1141.1	1041.1	1370.2	1049.7	870.3	1209.7	769.1	1152.1	939.6
CPQ	520.55	425.4	163.75	495.55	257.3	342	310.7	329.45	489.1	540.75	455.6	203.6	189.3	313.15	197.35	292.2	479.8	372.5	214.5	466.8	479.55	571.1	697	491.85	567.25	468.8	316.55	818.25	434.05	489.4	338.2
COL14A1	42.7	98	206.667	67.3667	129.533	116.267	88.1	100.833	59.7333	85	131.3	54.7333	85.1333	40.4333	43.1	65.3333	64.7333	40.8	61.5333	81.8	128.167	63.2	34.3	112.133	126.733	71.5333	48.9	104.133	57.6333	100.033	77.5333
MCM9	251.7	235.15	310.75	195.15	305.05	311.1	250.05	191.4	163.8	289.5	373.6	232.55	210.35	168.65	161.85	103.5	137	180.6	200.65	232.8	208.5	213.7	200.45	255.05	231.2	238.35	193.3	241.45	267.8	328.55	336.55
ZC3H3	472.8	401.5	390.2	327.7	757.2	384.7	439.7	260.4	366	398.9	445.1	291.1	265	306.8	354.5	149.9	218.9	324.2	314.3	288.6	230.2	291	250	274.5	328.5	300.7	311	310.8	347.6	229.2	473.3
LOC101928747 /// RBMX /// SNORD61	797.7	880.7	1070.8	748.7	792.6	773.5	600.4	863.3	782.3	712.1	805.6	914.8	1169.3	1225.2	787.6	1067	691.3	963.1	1398.5	1498	711.6	1338.2	1457.7	819.6	836.5	1178.2	1774.7	1006.3	915.9	1134.7	1075.7
VPS72	1463.3	1413.3	1297.7	1256	1191.8	1304.1	1347.6	1136.4	1184.3	1271.1	1513	1303.6	1179.3	1018.1	929.5	1126.1	1443.7	1281.3	1084.7	1174.2	1138.9	1082.4	1434.8	1341.4	1114	1201.9	1179.6	1305.6	1171.9	1250.8	1582.4
CEP170B	2199.2	1526.8	1709	1577.9	2382.1	1853.1	2829.5	1832.2	1839.1	2060.8	1294.6	2181.3	1123.8	2197.3	2179.8	1632.4	1598.1	1542.7	2121.3	1560.7	1776	806.7	1043.2	1737.9	1052.5	1715.2	1353.4	1597.2	1646.1	1638.2	1542.9
RP11-255C15.3	276.1	415.7	271.7	84.4	718.1	370.2	248.6	205.2	264.9	381.1	561.4	272.9	129.5	164.9	138.1	331.8	254.7	174.3	163	176.1	198.3	183.7	252.6	460.8	343.3	93.2	124.4	283.9	210.1	264	192
TCEB3B	97.6	14.2	94.8	45.7	115.8	77.7	64.6	16.4	19.1	66.9	33.5	11.6	36.7	11.5	32.3	45.7	53.9	49.8	54.3	12.8	14.2	81.9	43.8	57.4	76.3	71	23	57.8	11.2	173.5	13.4
ELL2P3 /// ELL2P3	22.2	34.9	80.7	9	35.5	41.6	27.3	23.5	33.9	32.7	24.5	41.3	26.1	22.9	13.6	12.4	37.5	43.3	17.2	16.9	19.3	26.3	39.5	18.7	23.9	14.3	23.1	129.1	18.7	19.8	95.6
CR2	22.4	16.5	49.7	23.3	29.7	22.9	51.4	19.8	33	15.6	27.2	16.2	15	14.6	12.4	19.1	23.8	10	16.4	34.5	17.1	15.7	16.9	21.1	26	18.5	14.2	17.4	18.7	33	57.1
CR1	99.925	104.15	150.75	57.6	138.525	82.175	119.775	51.725	97.125	128.65	159.35	93.625	64.825	43.575	45.6	66.2	95.225	70.8	54.5	80.15	66.7	86.95	77.45	94.875	106.9	90.775	48.1	87.025	74.725	69.6	122.675
GGPS1	707.6	679.5	494.5	543.3	522.45	585.55	550.95	536.9	534.95	455.85	592.2	485.85	643.3	539.35	535.5	520.2	614.6	530.4	643.45	562.55	608.5	608.1	687.3	467.95	561.55	475.9	610.15	608.75	573.05	514	588
TSPY1 /// TSPY10 /// TSPY3 /// TSPY4 /// TSPY8	12.3	3.5	20.3	3	16.4	6.9	3.9	2.2	5.9	4.2	15.7	3.6	4.8	2.1	6	6.4	8.4	5.9	2.1	2.5	3.7	4.3	5.2	8.8	6.4	9.7	2.7	4.6	9.4	13.3	9.3
DIS3	335.2	296.5	329.4	220.6	337.75	132.9	320.4	175.9	315.4	340.9	348.1	290.2	227.05	306	235.75	244.35	250.1	191.95	203.9	245.1	293.35	213.75	306.2	289.95	262.4	296.35	216.5	233.45	314.6	283.95	336.05
APOA2	14.05	21.6	89	48.5	149.85	47.55	44.65	12.45	13.65	38.1	15.6	41.9	37.3	24.65	10.95	19.4	34.7	36.6	22.9	20.85	41.2	43.35	60.6	70.3	51.1	10.2	23.2	37.1	45.4	20	16.5
APOA1	107.65	107.6	56.5	56.95	236.35	47.6	70.05	62.8	37.05	116.35	86.75	89.5	84.4	45.1	31.95	27.05	90.7	43.35	58.25	35.6	53.35	49.4	26.45	100.35	32.9	63.65	59.7	43.45	27.35	57.55	84.35
APOA4	90.8	31	91.3	15.9	167.4	17.3	25.8	27.8	33	30.6	146.3	48.2	14.6	45	24.9	7.3	60	76.7	13.3	26.6	31.2	70.5	30.9	10.6	26.3	24.6	5.9	35.2	32.6	121.3	7.5
CRH	144.05	68.7	163.9	66.85	96.45	247.65	46.35	175.85	68.15	85.25	86.65	99.95	287.25	216.45	227.3	79.7	120.85	100.45	215.35	121	56.85	72.15	79.95	70.35	90.3	107.35	100.5	69.7	167.65	87.8	81.15
MCM3	266.6	266.9	463.3	274.5	348	359.1	391.1	358.6	520.8	463.4	282.8	385.9	193.9	360.6	210.1	386.8	479.7	318.3	404.7	489.5	377.3	385	432.4	315.9	362.7	418.6	442	568.2	471.5	479.3	386
XCL1	79.7	39.05	103.25	46.35	119.6	27.8	45.8	75.25	64.85	61.85	63.3	58.1	40.4	64.75	78.85	94.45	93.6	66.1	27.85	38	35.9	83.15	46.65	88.5	94.15	57.5	54.2	54.8	61.8	47.95	61.05
MCM4	84.525	91.95	128.05	39.875	119.775	118.8	89.825	81.05	77.85	83.3	119.925	104.475	128.375	123.65	103.225	177.925	91.5	81.3	126.8	114.15	99.225	108.8	101.725	74.2	75.025	97.925	96.65	104.375	105.65	112.15	98.45
MCM5	43.45	28.15	201.05	60.15	101.75	44.5	191.65	120.35	50.85	232.85	142.5	25.05	16.75	22.95	33.25	18.3	357.6	67.05	22.5	113.35	36.4	76.65	221.15	116.3	105.95	105.3	48.4	143.75	100.45	39.75	46.85
MCM6	661.5	652.5	592.9	469.2	454.2	550.8	809.1	692.6	628.8	723.2	586.3	778.8	1141.3	800.2	720.6	681	741.6	622.9	668	583.4	356.4	653.7	616.9	521.7	515.1	543	724.3	542.2	624.7	681.6	831.4
CRK	524.167	454.233	416.133	631.567	460.267	468.767	497.733	514.033	819.7	527	420.133	516.3	553.8	523.567	461.333	661.833	530.167	563.3	495.9	561.967	663	671.567	633.133	677.2	648.267	640.967	652.533	877.8	571.067	711.467	654.2
MCM2	58.4	133.6	206.8	229.6	126.1	231.4	258.3	200.2	106	288.8	232.1	317.1	188.5	172.5	126.7	241.8	339	237.5	166.9	284	170.8	281.7	299	191	233.5	274.6	268.2	142.8	225.8	382.7	309.2
HDAC4	768.2	807.8	421	437.5	509.4	632	603.3	486.1	624	617.1	602.1	447.5	540.1	497.8	1025.2	564.6	582.7	374.3	352.4	361.8	473.8	334.3	435	341.4	507.2	358.9	489.7	395.8	387.5	408.4	383.5
CRP	67.45	27.05	48.4	31.8	94.3	84.55	17.2	49.25	76.05	46.35	25.7	63.15	27.35	11.5	13.5	9.25	20.35	23	12.5	53.9	73.2	21.05	18.05	18.85	10.4	28.6	42.7	15.2	73.25	54.15	23.85
HDAC5	413.1	1381.1	744.3	976.2	833.8	499	831.9	814.6	1038.1	802.3	2036.3	854.4	1537.7	499.2	393.3	847.5	847.8	778.9	757.2	588.3	638.5	458	783.5	951.9	806.3	333.8	379.3	654.6	740.4	606.7	865.7
CEBPA	746.4	703.1	1180.7	929.1	898.4	657.8	1236.9	956.4	514.5	1112.8	792.1	415.6	638.8	549.7	518	475.7	1465.7	459.2	782.1	645.5	664.6	897.9	1019.3	694.5	896.7	876.4	674.2	709.1	432.6	777.8	442.1
CEBPB	5363.6	2935	1922.2	4553.7	1297.4	5183.5	3549	1807.8	3852.7	3024	4900.8	1869.6	2972.6	3429	5298.3	2732.5	4482	2837.8	1963.1	2705.9	3096.6	1656.7	1506.2	2523.5	2104	1999	2198.7	2142.7	4161.4	3157.8	1825.5
HDAC2	628.8	999.7	483	665.4	656.6	711.5	655.2	1383.7	1526.4	674.1	489	840.3	1580.1	1099.4	1068.1	1189.4	614	1692.2	1034.9	1277.3	1196.9	1786.1	1235.7	607	1996	702.9	1377	1680	721.2	742.6	959.2
C1orf112	31.9	67.8	12.1	57.5	103.9	20.2	15.8	67.9	52.5	49.2	13.1	15.1	28.4	43	33.9	13.1	17.3	8.3	32.7	10.7	9.3	66.9	17.3	48.9	83.2	18.3	76.2	19	11.8	23.9	60.8
HDAC3	603.8	530.2	819.1	387.2	526.3	635.7	545.2	544.7	619.5	702.1	474.5	585.5	485.7	287.9	594.1	424.3	505.9	310.4	419.2	427.2	515.4	352.1	448.6	459.5	440.4	393.6	352.9	725.4	502.6	563.6	324.8
CEBPD	1545.8	998.75	757.2	1821.1	546.95	2434.25	1661.85	776.2	1677.25	1529.15	4436.5	705.6	760.85	1702.05	1874.55	938.9	1052.25	1386.3	557.4	992.85	2093.45	723.5	400.8	977.4	1441.05	829.7	1139.5	1262.15	2514.4	1086.7	948.45
CEBPE	20	52	226.3	125.7	69.4	47.8	116.8	136.2	138.8	73.3	215.9	94.2	105.4	98.5	104.4	111.3	172.7	126.6	61.5	56.8	160.8	119.6	122	97.5	233.1	144.6	114.1	87.2	92.1	36.6	135.8
HDAC1	920.7	674	609.3	745.4	664.9	636.2	635	766.8	870.1	798.3	572.5	433.4	336.8	422.7	570.4	285.5	696.2	508.2	258.3	421.3	662.7	843.8	883.6	668.6	1065.5	789.2	418.7	718.6	396.3	659.1	335.5
VPS4B	1365.5	1641	1297.2	734	1271	1413.1	1232.9	1257.3	1212.5	1479.8	1272	1475.3	1743.5	1279.5	1631.9	1372.9	1115.7	1236.9	1299.5	1585.8	1459.2	1604.3	1408	1397.4	1478.6	1792.2	1571.2	1539.9	1016.2	1450.7	1340
VPS4A	1384.9	1610.4	1942.1	1096.6	2440	1768.2	2382.1	2303.1	1795	2071.5	1402.4	1774.3	934.8	2222.6	1959.1	1686.5	1659.4	1821.6	2045.7	1295.2	1966.6	958.1	1686.4	1152.6	1789.8	1366.4	1690.4	1501.4	1135.2	1287.6	1243.7
CEBPG	109.3	87.3	17.9	394	58.6	267.7	50.4	131.8	215.5	140.5	79.6	132.3	202.2	200	142	126.9	187.1	124.4	225.2	186.2	106.3	214.4	90	144.5	192.6	178.5	171.1	124.6	208.7	35	28.2
CRX	43.8	20.9	46.8	11.1	133.1	14.5	29	26.3	23	24	23.1	18.3	17.4	15.4	97.9	15.5	23.2	16.2	10.1	14.5	21.9	7.3	17.7	48	121.7	84.6	14	129.5	7.8	35.9	43.8
TULP4	1999.8	1984.3	1978.7	1754.2	2762.7	1713	1530.6	1989.1	1761.1	2370.5	1920.5	1904.6	1787.8	1581.9	1605.3	1745.6	2058.7	1986	1704.6	1677.3	1571.8	1520.6	2091.3	2236.7	2162.2	2232.9	1615.9	2241.3	1729.6	1847	1928.7
TULP3	548.95	371.65	630.8	387.4	999.8	287.2	517.9	378.25	575.6	514.25	681.65	336.6	188.05	207.6	333.3	259.9	476.4	382	123.75	238.55	340.75	390.05	327.3	511.35	558.3	440.1	312.95	317.05	500.4	487.7	297.3
TULP2	142.7	125.4	200.8	99.1	82.7	165.3	142.8	61.9	20.4	56.7	253.1	92.2	103.3	104.6	124.4	150.5	104.9	104	90.7	92.5	66.9	79.4	68.9	124.5	79.1	61.3	55.7	168.5	132.3	101.1	139.2
TULP1	182.3	87.6	83.7	81	126.3	129	142.9	162	31.5	90.9	40.5	41.5	107.1	68.8	22.3	52	63	91.9	105.7	74.9	19.6	71.9	84.3	32.9	7.2	110.4	50.1	75.2	32.3	115	123.1
HDAC9	515.3	563.6	735	370.4	643.9	697	442.1	508	465.5	512.9	520.7	528.5	319.9	230	316	418	253.2	442.3	294.2	488.3	681.1	547	412.1	604.4	554	315.8	298.4	531.6	568.3	456.6	620.2
HDAC6	439.367	439.833	634.233	359.033	804.333	370.2	565.8	447.367	486.333	603.9	444.633	535	229.233	357.433	239.9	432.367	548.267	450.233	362.567	434	421.4	444.767	584.833	571.933	398.5	425.167	394.333	405.1	543.667	481.333	489
HDAC7	304.8	82.7	397.3	125.5	504.7	333.8	289.6	274.4	337.9	303.9	72.1	201.8	70.3	151.8	145.3	179.6	324.2	92.2	169.7	92.3	80.3	348.2	174.6	215	297.6	275.2	163.9	390.1	263.7	64.3	224.7
NFS1	781.7	1001.2	824.4	576.2	728.4	1093.8	877.7	820.9	521.9	764.1	1091.3	861.1	969.9	785.1	767.4	613.3	688.6	859	855.2	721.8	799.1	666.4	793.5	850.1	567.5	769.8	757.6	719	785.3	791.9	965.2
VPS51	1525	1556.5	1052.8	1104.2	1570.5	3053.6	1194.1	2074.1	1911.4	1564.1	1284.1	1639.7	3346.8	2563.4	3305	1873.1	1587.1	1444.1	2165.5	1613.8	1466.1	1393.6	1753	1096.3	1518.4	1281.8	2094	1345.6	1476.2	1037.2	1257
HECTD3	1034.1	763.9	1375.9	700.2	1075.5	827.2	1058.9	735.7	1000.5	822.7	802.3	800	507.6	581.8	722.6	677.2	1072.3	587.7	518.2	676.8	785.1	591.3	764.5	717	632.6	653.5	518.3	731.4	434.9	612.9	660.3
VPS53	109.85	111.75	356.4	100.25	212.25	161.35	173.95	95.35	111.9	132.05	150.65	121	65.6	86.25	121.2	101.55	100.7	106.7	98.25	83.1	89.55	68.15	93.3	127	80.9	68	93.65	180.25	193.7	32.6	105.1
HECTD4	1558.9	1818.7	1242.9	1568	1041.5	2157.4	1520.4	1330.8	1088.8	1029.6	1586.4	2120.3	1889.9	1351.7	2599.3	2116.4	1452.1	1536.5	1614.9	1454.2	1445.6	1096	1298.1	1366.5	1536.5	1170.5	1225.7	992.7	1642.6	1271.2	1530.9
VPS52	2824.1	2480.6	2423.5	1072.3	2644	2387	2452.6	1757	1572.4	2427.8	2509	1922.2	1871.2	1624.3	2687.2	1598	1867.1	1808.3	1854.6	1721.4	1679.4	1869.6	2024.9	1778.7	1270.1	1869.6	1559.3	1479.4	1480.8	1732.9	1660
IL21R	71.8	63	23.7	21.7	64.4	45.25	34	16	20.8	95.15	49.85	38.35	20.55	12.6	97.55	40.6	30.15	44.95	15.85	36.05	37.4	36.45	45.9	35.05	24.65	35.75	21.9	30.35	70.2	24.8	22.9
VPS54	267.2	456.7	356.5	440.9	484.2	342.5	478.7	353.4	437.7	518.7	405.9	329.2	361.1	257.2	339.4	396.1	400	422.5	224.7	341.4	342.4	409.4	463.7	380.7	531.7	391.7	328.6	499.8	344.3	447.2	337.2
C1orf109	162.6	418.8	183.8	150.7	111.3	113.1	197.5	217.7	161.1	169.6	115.6	273.9	252.2	199.8	268.2	252.5	175.2	165.9	278.9	214.2	161.1	148.6	167	147.2	195.5	121.2	200.3	156.5	150.4	297.9	161.5
CSK	855.9	679.4	1089.9	445.3	1553.4	575.2	1069.1	734.6	1064.4	1066.6	959.5	605	417.8	529.3	495.5	446.6	1018.1	398.3	399.1	579.3	801.9	651.5	689	734.7	723.7	726.7	494.3	744.1	641	675.5	477.8
C1orf106	61.7	119.3	386.9	231.9	428.3	300.5	366.7	205.6	173	302.8	390.1	195	127.4	194.1	173.3	133.5	244.4	118.1	121.1	154.8	240.8	183	224.8	254.4	209.7	217	67.1	215.8	204.7	236.4	140.1
C1orf105	322.5	464.1	529.3	210.6	971.4	382.9	476.1	295.4	250.4	345.3	501.5	181.5	234.3	247.8	345.7	191.3	292	253.6	343.7	185	147.5	170.3	260.6	453.6	136.4	266.7	212.8	420.6	364.6	432.5	452.4
SLC35A2	263.7	210.1	260.133	166.033	279.233	298.833	228.933	235.7	180.1	204.267	266.133	188.733	222.333	260.667	165.3	184.633	200.6	198.333	203.167	190.7	215.467	221.467	220.567	196.667	238.167	199.633	253.1	273.1	194.4	208.967	171.2
SLC35A1	830.6	1070.3	853.3	672.1	517.7	862.9	1333.8	1064.9	786.4	1017.5	794.7	1202	1059.5	1109.4	1336.1	1193.7	1063.4	1042	1213.3	1206.5	1248.5	1336.3	677.6	705.6	1239	1345.3	845.8	757.1	844.7	1327.5	746.2
C1orf123	302.5	357.1	257.2	439.1	235.3	332.4	305	491.6	381.1	370.8	360.3	500.4	432.1	533.8	430.7	516.5	317.4	409.6	695.5	592.3	391.7	655.6	658.7	598.9	547.9	664.5	595	488.7	411.5	623.9	474.1
SLC35A3	144.6	136.4	167.4	111.85	246.9	205.25	129.95	151.3	136.65	113.35	150.25	98.75	136.75	188.55	140	134.2	137.3	57.25	146.3	89.25	197	166.9	176.5	132.4	113.85	235.75	213.7	140.65	124.1	126.65	104.95
APOBR	59.1	48.7	27.6	17.8	219.6	238.2	80.6	173.7	124.7	48.4	177.5	19	41.4	16.1	109.2	11.2	173.5	75.9	20.5	26.8	145.4	21.1	25.1	28.1	148.7	138.3	165.5	31.1	67.2	69	62.9
APOC3	109.8	24.5	123.2	6.5	45.2	36.2	33.7	7.8	15.7	32.8	59.6	15.6	6.5	10.7	11.9	14.5	7.9	50.7	63.1	18	28.1	14.2	11.9	15.2	9.8	21.9	13.4	60.1	19	15.9	11.4
CPPED1	11.2	56.4	85.4	30.4	189.6	110.2	89.4	51.1	19.5	119.4	63.1	83.2	38.6	83	103.6	44.3	100.4	71.2	70.4	71.2	106.5	44.7	87.9	69.7	164.1	71.4	148.1	140.3	40.1	3	83.5
KBTBD11	2320.7	1640.9	1473.1	1186.5	1053.5	1888	1823	1561.1	2297.7	2081.9	1953.4	1615	1301.1	1526.1	1775.3	2217.3	1491.1	1179.8	1833.3	1819.7	2142.5	2164	1630.8	2140.8	1836.1	1682.7	1885.4	1702.1	1185.9	1918.8	1248.1
GALNT8 /// KCNA6	511.6	140.2	92.4	310.6	85.9	491.6	242	210.4	222.7	221.7	128.7	212.5	147.6	50.7	146.5	205.4	145.3	192.9	149.1	205.9	270.8	235.5	37.6	209.4	181.1	152.9	209.8	324.3	287.4	328.5	195.7
ASXL1	507.067	566.033	826.067	559.1	732.767	519.633	569.433	495.867	483.4	689.567	704.933	514.367	379.433	403.767	431.8	516.1	530.033	426	421.7	515.267	587.433	445.2	585.467	629.2	524.167	566.6	546.833	627.167	591.9	594.967	521.467
EVI2A	2417	2831.1	1011.5	2099.2	1943.8	1229.2	1335.5	2314.5	1823.6	3091.8	2939.8	1199.9	2382.4	1409	1535.5	1273.4	940.3	1782.1	1285	2124.3	2158.2	1996.6	5434.8	2055.9	3100.6	2485.4	2358.2	2952.5	1484.9	2110	1055.9
ASXL3	415.9	464.5	72.5	204.6	145.5	52.1	344.6	314.9	319.6	230.7	127.6	455	198.8	91.3	236.5	397.2	107	275	181.1	221.2	186	321	233.3	290.2	348.3	234.8	158.9	155.2	112	273.5	396.9
CTH	125.2	102.5	222.3	201.95	123.85	113.15	133.95	105.05	180	77.2	109.2	178.95	110.25	120.25	160.15	187	125.45	122.25	128.8	92.95	126.05	102.85	115.65	131.95	127.25	134.6	112.45	108.25	106.55	138.15	127.75
VPS41	614.05	607.45	479.45	553	530.5	718.2	557.7	662.55	455.15	516.05	465.5	726	800.15	729.85	703.55	819.5	464.25	653.05	711.6	659.05	570.25	521.45	668.9	774.1	684.2	703.1	712.95	460.2	611.35	733.45	463.55
MAB21L2	153.8	118.45	129.45	167.4	179.55	170.8	122.35	135.45	116.95	138.3	166.8	94.85	85.75	86.6	65.9	84.5	87.35	82.55	92.65	112	103.85	109.55	78.9	95.75	143.6	113.65	95.45	146.9	112.1	114.8	116.3
APOC1	1759.75	1340.45	1872.15	1315.15	1263.65	1196.75	2677.55	1215.2	1523.15	1966.8	1896.1	769.85	789.25	1476.65	795.5	525.25	3307.35	833.9	1104.4	1374.9	2023.55	1428.9	1097.65	1557.55	1593.7	1929.45	1534.45	1533.15	1404.95	1442.3	781.75
ASXL2	1459.6	2006.7	1034.3	1786.7	1293.4	1972.7	1237.2	1330.6	2169	1490.9	1825	1246.6	1481	1319.3	1376.9	1170.9	1847.3	1527.5	1265.2	1121.7	1435.4	1811.2	1381.4	1860.1	1305.9	1624.3	1492.9	1376.3	1387.8	1490.6	1574.1
CEBPZ	220	215.7	159.6	446.4	206.6	205.3	203.4	288.1	261.5	171.4	88.9	268.4	222.3	212.8	273.8	187.6	328.8	318.3	233.8	258.6	192.3	317.4	265.2	270.2	346.4	295.4	369.3	365	357.8	237.6	108
BCOR	56.7	119.6	102.3	180.9	11.5	85.8	90.3	105.4	155.1	202.4	199.8	79	101.8	62.1	97.9	133.6	115.4	117.3	74	136.7	131.7	176.4	184.7	122.7	250.5	97.8	170.8	143.8	131.5	289.5	97.9
VPS45	484.45	686.4	737.45	443	594.4	467.4	571.9	637.25	700.35	614.9	672.1	638.9	643.15	589.7	589.45	665.25	525.75	577.4	548.8	554.4	547.65	633.6	606.95	637.05	610.05	593.05	430.5	636.65	538.35	646.25	736.4
EVI2B	591.5	449.6	430.6	560	374.5	635.1	570.2	473.1	439.3	714.1	519.8	289.9	365.7	248.3	172	252.5	616.2	417	420.3	535.7	540.1	494.5	498	716.8	599	753.2	651.9	658.1	459.7	523.7	485.5
C1orf116	24.6	9.75	16.95	10.35	37.75	11.75	14.8	9.6	9.65	21.65	20.6	13.4	7.95	10.5	8.85	9.45	7.75	6.45	9.4	10.95	17	17.05	19.15	13.4	14.65	11.4	17.15	16.4	11.4	10	18.3
C1orf115	1188.9	1974	1769.2	675.8	1152.5	1194.2	2258.8	1720	1997.8	693.7	1055.7	3342.4	2225.4	1999.4	2698.8	3581.6	1587.1	1473.8	1979.4	1422.5	1605.5	1595.2	1296.1	1302.6	1165.1	1006.2	1056.5	1209.3	966.5	1500.1	2657.5
IL1RN	164.48	125.04	210.42	41.12	237.48	139.28	127.28	89.34	112.76	122.52	176.84	100.22	79.34	75.52	129.76	65.6	91.18	71.44	101.64	70.12	120.54	102.36	146.2	137.48	102.1	121.94	125.66	114.2	105.4	112.56	125.56
SLC35B1	447.5	466.6	280	315.2	225.3	276	315.7	385	327.4	364.8	314.5	383.3	612.5	740.3	544.5	543.7	460.2	473.9	612.3	543.6	343	481.8	489.9	446.1	494.8	367.5	741.5	368.4	683.7	457.3	403.5
NPIPA5 /// NPIPB3 /// NPIPB6 /// NPIPB8	15.3	98	52.7	266.1	21.3	13.5	16.6	125.3	69.4	126.6	38	159.7	16.2	112.7	100.5	461.5	156.5	61.8	180.2	26.4	58	201	341	169.5	230.7	36.6	21	134.1	87.5	188.4	232.6
SUMO1P2 /// SUMO1P2	118.8	48	32.1	59	50.7	16.9	55.2	35.7	31.6	25.9	38.6	47	47.7	2.2	75.4	55.4	67.5	6.7	23.2	92.2	8.7	60.4	56.3	25.7	51.1	52.6	60.3	67.8	22.7	24.5	30.7
RPS6KA4	945.5	1121.4	1251.9	630.8	1245.5	1176.9	1670.2	956.9	998.2	1048.8	927.9	984.9	404.4	725.2	807.8	702.7	1170.6	932.8	808.5	938.6	944.8	572.8	699.9	944.9	817.3	666.4	852.5	722.7	660.9	846.5	850.2
NFU1	379.6	374.4	222.7	382	201.7	380.6	263.9	451.1	349.9	285.1	282.5	430.9	635.2	453.8	340.3	649.7	437.6	422.7	611.9	482.3	308	505.5	596.7	297.6	470.7	391.9	524.1	297.5	410.7	283.7	445
RPS6KA3	246.1	316.2	292.9	168.5	335.5	418.9	188.2	165.6	243.3	217.8	525	280.4	256.9	180.2	248.4	282	258.4	273.9	215.1	248.7	292.2	244.6	150.6	303.2	157.1	232.7	241.9	418.7	282.2	242.9	243.7
RPS6KA6	154.15	123	361.85	101	311.5	53.2	192.2	115.4	167.95	185.3	244.5	84.1	86.5	107	120.65	64.9	115.5	135.9	110	206	140.4	117.6	97.35	154.35	207.6	133.25	123.8	172.3	133.1	334.6	159.15
RPS6KA5	1105.25	1267.05	587.25	760.3	911.35	856.2	654.55	616	1052.9	1311.85	1218.4	1084.1	585.6	790.45	828.1	963.45	731.45	765.7	611.05	812.7	921.2	836.15	1104.35	800.65	872.55	698.55	865.35	1287.75	729.45	810.4	832.35
RPS6KA2	1300.25	1179.6	1634.55	1304.15	3331.35	1166.4	2510.75	1455.2	1990.05	2351.55	1444.75	2269.35	909.55	1256	1184.45	1509.7	2205.45	1258.4	1099.8	945.1	1458	1341.55	1773.7	2020.8	1591.25	1431.4	1228.8	1572.45	1082.15	1485.8	1334.75
NIPAL2	626.2	594.6	467.7	84.5	905.8	565.4	684.1	423.8	368.2	450.5	707	352.5	306.4	328.6	336.3	235.8	145.2	330.6	252.2	464.9	320.7	271.7	339.2	526.8	397.3	212.9	440.1	609.7	77.8	381.5	653.8
NIPAL3	37.55	22	62.6	109.1	114.4	99.95	128	137.45	108.55	95.15	98.25	57.1	20.25	67.4	44.3	58.85	67.3	103.8	82.05	25.4	140.45	74.1	156.4	137.25	74.2	75.15	103.8	190.7	178.6	36	68.85
RPS6KA1	596.4	328.6	886.4	263.7	1311.1	372.8	816.6	418.7	673.5	789.1	512.4	333.4	166.2	202.7	223.9	198	729.3	258.3	162.9	302.4	398.7	437	500.9	489.2	728.5	378.2	238.7	803.2	299.8	585.1	385.5
ARFIP2	1072.9	1014	1496.2	833.7	933.4	1077.4	890.4	1104.9	958.6	1068.8	1360.2	1164.3	1098.8	969.7	1028.2	970.1	760.3	1007.4	968.8	850.3	845.3	692.1	964	1149.5	715.4	1022.6	916.1	991.1	1054.1	807.6	908
ARFIP1	297.75	293.1	228.6	279.15	105.55	243.65	283.05	231.35	321.05	317.05	332.9	263.2	267.3	243.45	302.25	276.55	279.4	176.75	191.75	254.3	237.45	434.3	378.45	301.95	334.1	296.65	301.1	429.55	230.95	369.1	219.45
GSC2	109.1	8.3	155.9	4	54.7	75	62.3	11.8	13.6	44.6	4.8	42.9	5	34.6	4.9	6.6	33.4	1.8	30.9	8.6	18.6	4.6	54.9	59.6	5.4	45.2	9.3	17.6	11.7	5.6	22.2
SLC35A5	645.1	568.5	113.9	601.9	226	437.4	273.1	546.7	399.6	624.6	639.5	520.5	807.2	543.6	585.7	607.7	676.6	775.8	680.9	562.7	538.8	788.6	1277.5	703.9	730.4	781.7	758.2	721.2	517.6	396.1	524.6
LOC100505534	34.6	61.2	47.8	5	25.9	168.5	10.6	8.2	11.1	10	20.3	8.6	7	7.1	16.8	24.2	23.4	15.4	29.5	17	20.1	4.3	21.1	12.7	25.8	52.1	14.1	12.1	4.1	108	9.6
IL1R1	269.85	125.4	390.3	385.75	180.35	308.65	455.15	223.4	277.95	327.1	318.2	223.65	46.2	190.2	128.35	115.35	296.05	251.45	80.1	157.8	290.65	266.9	124.45	184.4	333.6	256.85	202.3	430.45	322.7	244.3	408
IL1R2	24.6	22.15	62.9	55.3	33.7	22.85	16.75	17.65	54.05	134.3	52.25	19.35	15.05	11.65	39.45	34.8	18.7	15.05	13.2	14.2	75.15	9.75	17.6	28.5	59.7	23.3	15.2	42.55	83.15	29.6	74.4
SLC35C2	273.2	250.6	456	271.7	229.9	170.4	422.6	235.8	364.5	237.7	374.2	319.8	223.9	185.4	97.9	190.6	285.1	268.8	325.2	266	117.4	301.5	262.5	224.7	169.4	316.5	329.1	478.5	364	306.4	257.2
SLC35C1	268.8	182.9	437	185.1	369.7	316.9	253.2	164.7	221.1	169.2	377.5	222.9	159.9	190.2	196.2	166	217	130.2	119.6	211.4	127	141.8	182.5	260.1	130.5	182.5	200.5	178.2	173.3	212.7	262.8
SUZ12 /// SUZ12P1	983.1	767.6	499.1	431.1	781.7	1245.9	556.7	717.1	648.7	488.5	660.1	547.1	1556.8	724.3	892.8	574.7	689.7	400.6	790.6	450.8	597.6	337.4	325.9	408.4	540.9	531.1	668.7	597	669	427.9	605
TWSG1	6.6	19.5	10.5	9.4	10.7	10.2	7.1	10.5	14.4	14.8	6.4	13.5	11	7.6	8.9	9.5	6	10.3	8.9	11.2	10.9	10.5	10.3	10.2	5.6	27	9.5	12.8	8.3	12.9	10.1
IL23A	252.1	132.1	147.3	110.2	253.4	41.3	94.1	31.1	125.2	183.7	36.3	149.6	68.8	141.5	35.8	92.9	163.7	108.8	110.8	165	42.2	56.8	90.9	175.6	91.6	193.9	45.8	147.9	164.4	265.4	158.9
GSAP	319.5	319.3	330.05	234.1	234.6	412.3	326.05	584.2	295.75	363.45	357.15	443	612.75	475.25	349.8	503.95	480.05	433.6	527.65	661.9	439.4	766.35	376.35	349.5	384.75	529	501.1	383.7	477.15	536.5	468.7
OBSL1	241.475	236.75	220.5	344.725	313.225	252.275	252.35	313.925	259.375	309.825	276.4	311.425	169.975	210.875	156.75	268.175	307.275	223.65	232.6	217.55	221.075	218.875	176.225	286.575	159.65	213.8	232.575	204.75	210.95	232.575	205.925
CFTR	88.25	60	64.075	42.525	118.075	81.6	61.175	36.575	64.45	69.05	85.2	52.55	43.25	48.2	65.7	37.675	46.225	34.15	38.5	63.05	60.925	52.3	61.125	54.975	33.2	62.4	37.6	64.15	62.55	86.2	72.95
SLC22A4	250.8	146.4	276.8	170.2	113.1	234.6	237.9	223.8	203.5	304.1	425.9	255.6	314.6	236.6	258.3	130.8	175	154.4	263.8	370.2	247.7	388.4	189.4	230.6	180.1	257.6	517.5	135	266.3	195	229.1
SLC22A3	15.8	1.5	37.8	6.9	4.8	6.9	2.8	27.7	1.6	1.4	20.1	18.9	1.2	2.4	22.9	7.1	16.7	2.6	1.4	3.3	40.5	13.2	2.8	24.6	2.2	14	18.6	3.6	11.3	2.9	14.1
SLC22A6	37.85	11.6	35.05	27.2	111.85	23.95	47.05	43.4	65.95	37.4	20.6	21.35	18.1	8.3	39.85	27.85	43.15	37.35	14.9	48.55	47.5	37.45	28.15	34.2	39.6	61.55	15.75	69.3	29.8	53.35	39.5
SLC22A5	974.6	771.7	867.2	641.9	652.3	612.6	787.2	465.7	610.9	958.6	941.9	687.8	430	382.7	401	564	609.3	600.1	532.2	617.3	773.3	753.1	374.4	977.2	687.4	591.7	507	507.1	705.7	881.8	631.6
SLC35D1	351.733	397.633	326.633	302.833	464.867	359.1	378.7	335.433	502.067	397.433	456.433	328.4	252.967	221.7	357.267	232.967	357.667	321.833	227.833	263.4	311.667	296.367	339.4	472.333	440.867	362.067	218.4	354.933	267.5	384.7	284.067
SH2D2A	85.8	166.4	397.5	122.8	374.1	164.1	265.7	203.5	197.7	343.4	90.3	277.8	220.7	145.6	103.4	108.6	197.9	104.5	155.2	217.8	168.9	178.4	191.6	310.3	61	213.1	155.2	109.6	132	276.2	206.4
SLC22A2	335	65.9	219	31.5	234.3	241.3	54.9	85.5	111.8	228.2	95.1	54	92	26.5	62.5	18.4	43.1	157.5	22.5	18.8	30.3	15.3	54.9	163	12	9.6	6.6	113.7	32.2	58	78.8
SLC35D2	189	222.2	301.7	127.05	226	275.25	257.45	198.6	223.8	308.4	197.55	123.65	161.4	126.1	170.3	126.45	220	173.5	157.9	206.1	178.05	218.9	283.6	287.9	297.8	224.95	301.6	249.95	106.65	295.2	148.95
SLC22A1	8.7	48.3	196.2	8.8	206	49.4	40.4	18.4	136.3	90	53.5	16.5	40.8	13.6	15.8	12.8	102.9	17.4	26.9	55.2	92.2	20.9	40.1	55.5	33.3	28.4	77.9	25.2	34.2	27.3	126.8
CRHR1	120.3	124.733	73.3667	107.533	189.2	122.8	114.9	70.9333	130	139.8	187.767	153.133	91.6667	105.367	100.4	149	133.3	98.3667	101.5	54.8	90.2	89.7667	112.567	113.933	45.2333	138.867	113.333	125.533	96.4667	172.267	122
CRHR2	194	144.6	213.2	70.9	340.6	110.5	151.25	102.25	134.25	139.4	247	168.25	124.05	101.1	129.65	107.2	115.45	141.7	109.55	134.15	121.65	54.25	66.1	187.2	75.2	100.05	115.65	123.25	142.1	182.95	170.25
GSE1	412.15	522.55	318.1	367	304.95	381.75	505.8	478.4	440	476.4	515.3	489.45	334.4	331.7	356.4	387.9	365.25	310.05	325.35	461.75	560.3	521.55	375.4	536.95	503.9	333.9	308.35	465.45	361.8	602	401.4
SPRR2B	33.2	35.9	48.8	66.8	55.3	58.9	35.9	92.7	42.2	77.4	48.1	26	18	17.4	20.6	15	45.8	18.3	32	21	63.1	22.2	22.3	35.8	67.3	26.2	21.6	22.9	27.8	32.3	19.3
ARGLU1	1232.5	1403.9	561.4	1752.7	445.1	1090.5	482.6	1034.4	1194.8	1346.7	1134.9	1577.1	1273.5	1908.8	1400.4	2070.3	1215.3	2366.7	1656.6	1857.7	1887.9	1548.1	1549.3	1266.5	1841	1881	1628.3	1941.6	1520.8	1935.3	1785
SPRR2C	10.4	7.4	104	37.6	11.7	9.1	9.4	8.2	8.1	16.3	10.6	41.5	31.2	6.9	31.9	41.7	9.7	11	9.2	49.1	8.6	56.3	25	48.5	17.2	9.8	5.1	33.3	8.3	11.3	18.2
SMARCE1P2 /// SMARCE1P2	151.5	68.1	39.1	55.9	272	41.8	144.7	54.9	83.1	98.5	77.1	61.1	71.1	29.8	42.1	21.3	85.9	57.8	9.7	57.5	109.3	13.4	74.3	65.5	14.8	98	51.9	85.6	86.3	142	17.5
XCR1	195.5	14.7	21.7	27.2	92.3	37.3	57.9	11.5	9.6	30.7	38.1	25.5	10.1	20.1	6.1	33.8	59.1	78.9	17.6	15.2	28.9	9.9	21.3	36.4	61.3	28.8	61.3	33.8	38.6	23.3	60.8
SLC35E1	2373.9	1366.57	2446.43	917.9	4702.73	1432.47	2306.8	1151.63	2203.03	2348.73	1975.83	1193.03	903.567	993.633	1170.47	1008.17	1427.4	823.933	675.2	927	1186.23	1071.4	1042.23	1503.83	1690.5	1671.5	879	2549.63	1009.97	1360.33	1393.37
SH2D1A	83.225	66.2	99.15	49	65.25	38.8	93.55	46.475	39.525	57.075	29.3	43.125	42.575	24.75	15.9	42.05	28.45	12.375	38.1	18.875	16.675	21.275	33.075	70.5	64.95	43.7	52.6	28.125	25.05	61.325	36.675
SLC35E3	235.35	157.5	168.5	94.75	225.15	194.7	158.95	200.25	130.9	128.55	230.75	171.6	253.2	233.5	382.45	199.95	163.75	139	195.15	199.05	150.2	214.6	243.65	180.1	205.05	248.2	191.75	160.95	134.45	157.95	192.1
ACSM2A /// ACSM2B	60.6	21.7	246.9	11.1	68.8	169.7	24.9	5.5	79.5	71.4	98.8	16.3	20.2	19.7	17.9	6.4	69.8	20.4	24.8	58.9	26.9	6.7	31.5	131.2	30.9	72.1	31.6	26.2	75.8	71.4	34.9
MPHOSPH10	210.7	180.7	21.8	314.2	108.8	232.4	227.2	153.9	212.8	150.9	250	339.9	228.3	284.2	382.9	307	287	252.5	261.5	229.4	255.6	235.4	429	327.4	365.4	234.5	245.6	252.8	308.2	299.6	220.5
SLC22A8	65.2	29.8	281.4	36.3	127.4	69.9	31.2	138.4	64.4	57	46.8	36	35.5	23.7	9.4	31.7	44.3	21.1	49.1	65.4	39.7	48.2	49.6	74.9	52	45.8	79.5	26.2	42.4	91.9	47.5
TECPR2	1129.05	866.65	1116.6	462.55	2044.85	792.25	1266.85	809.2	843.75	975.9	703.3	719.85	610.1	582.15	888.95	607.6	814.3	643.4	625.8	553.7	547.45	561.2	825.1	755.35	826.65	716.9	667.75	746.15	734	811.7	670.95
SPRR1A	165.2	90.6	262.5	135.4	120.5	77.6	164.3	119.85	95.1	241.1	168.45	102.25	51.4	65.1	135.9	119.85	130	96.8	95	93.8	121.6	93.3	104.6	92.7	131.35	192.75	86.5	172.6	177.95	79.3	213.6
SLC22A7	60.5	29.9333	42.8333	50.9	62.9333	20.9	53.8667	40.0667	80.8333	75.3	75	26.3333	38.5667	22.8	57.5333	49.1	25.9333	30.3667	36.9667	31.2333	56.0667	49.5667	23.4667	45.0667	27.3667	37.6667	39.3333	62.4333	36.7667	54.9	77.0333
SPRR1B	313.1	151.2	153	116.7	284.6	182.3	133.7	152.3	166.1	170.5	150	94	103.5	90.1	110.9	85	128.7	54.6	161.5	87.5	92.6	101.8	110.5	278	133.9	123.2	133.6	149.7	136.4	275.2	255
SLC35F6	143.6	212.5	623.5	160.9	457.5	273.1	312.8	200.4	170.2	312.6	69.8	302.7	271.7	94.7	110.6	124.4	192.5	318.3	132.8	255.9	205.6	223.5	220.5	227.7	199.7	146.1	139.8	260	95.3	326.9	195.7
PPAN /// PPAN-P2RY11	298.7	207.8	122.5	164.7	519.9	217.3	220	158.6	233.5	171.2	117.8	193.6	185.4	190.5	178.8	169.9	142.4	169	116	133.6	205.4	135.8	136	184.7	116.3	111	257.4	94.7	188.5	229.1	168.4
CAB39L	19.4	20.4	21	50.4	43.8	31.4	25.4	15.2	12.7	21.4	28.6	15.2	24.6	21.7	12	31.1	23	23.6	32	27.6	117	53.1	14.6	34.2	27.3	20.7	47.2	38.3	27	33.7	37.3
SLC35F2	578.7	580	560.5	568.9	737.2	602.2	535.3	466.6	411.3	648.2	433.8	377	296.5	394.8	250.8	254.5	400.5	279.8	328.1	567.7	596.2	413.1	318.6	420	320.3	623.9	558.2	485.8	427.8	482.5	765.5
SLC35F5	14.3	3.4	19	7.3	30.2	70.5	10.2	53.7	2.4	3.7	9.4	12.7	3.2	33.9	76.6	1.1	3.8	18.8	17.3	34.1	23.8	3.1	22.6	24.1	3.7	2.3	21.5	9.7	7.7	54.2	8.8
RSF1	226.6	132.9	130.9	212.9	289.9	200.7	281.2	189.4	204.5	295.6	323.5	176.2	147	132.2	128.1	226.5	218.2	249.7	158.4	156.5	222.1	244.7	191.4	214.2	238.2	247.4	207.4	197.9	121.7	176.2	201.4
C6orf47	745.9	260.7	518.7	215.2	288.4	96.2	571.8	363.6	568	595.9	129.6	325	105.2	277.2	260.7	201.9	472.7	340.1	356.7	398.6	326.8	303.4	385.2	452.4	129.5	489.6	333.6	187.1	164.4	395.3	407.6
C6orf48	1377.3	2076	1305.4	1196.8	2288.8	1568	1295.5	1559.5	1093.4	1636.5	2776.4	1510.6	2428.4	1410	1184.9	1611.3	1408.7	1868.8	1395.3	1610	987.2	1602.6	2393.2	1864.9	1907.4	1421.4	1730.2	1696	1695.9	1308.7	1465.8
SIPA1L3	627.75	420.3	428.45	623.5	496.65	401.9	541.5	694.25	519.3	509.3	576.75	371.4	422.9	816.95	576.85	396.9	532.2	693.55	645.95	585.05	660.15	364.8	482.55	586.45	600.15	571.75	475.5	593.65	604.55	677.5	568.9
SIPA1L1	1025.95	1093.6	894.9	999.55	607.75	1556.3	1109.15	1376.25	964.7	940.95	977.8	1264.55	1171.05	1267.65	1513.4	878.1	1049.9	1188.55	1383.5	1089.9	1462.2	1132.15	883.1	1039.05	852.7	1023.35	764.3	605.5	938.4	1103.95	1120
GSG1	119.3	86.7	170.6	62	180	99.7	75.8	68.6	75.2	133.6	39.9	20.8	32.7	77.9	102.8	47.9	12	26.4	31	7.9	21	81.1	69.3	42.6	158	75.8	56.6	39.5	71.8	78	66.4
SLC35G2	594.5	553.1	402.4	1282.7	137.3	790.5	332.3	557.5	282.4	427.7	498.1	470.7	944.1	558.5	607	548	424.8	881.2	707.5	817.5	578.7	653.2	390	806.9	450.9	611.2	538.5	390.8	566.1	619.8	290.8
TYK2	629.1	773.5	469.8	484.4	655.8	522.9	884.7	413.6	603.1	628.4	563.4	534.7	179.9	359.9	197	404.2	612.7	435.7	222.9	353.5	375.9	348.9	542	899	786.1	421.1	283.6	561.1	443.3	427.3	617.6
MTSS1	888.1	866.025	979.65	562.25	1625.55	1057.15	1000.77	801.925	496.25	1157.02	1080.85	689	580.95	401.85	582.9	781.35	522.2	730.775	491.05	396.825	360.225	556	917.975	1195.3	927.4	656.425	501.725	738.675	1001.55	607.85	1041.32
GLTSCR1	463.7	525.4	477.2	520.3	288.6	508.8	470.7	420.2	395.2	361	311.3	330.8	465.7	236.8	744.3	300.5	255.4	281.2	284.9	452.9	189.8	328.9	267.6	352.9	271.7	311.1	386.5	369.3	205.4	495.3	312.4
NFX1	425.533	324.467	420.833	169.767	560.633	270.6	426.133	250.4	354.833	448.033	433.033	423.467	191.467	267.8	274.367	224.833	376.033	266.8	230.467	207.067	290.367	250.2	343.233	271.867	267.8	257.333	279.8	337.967	260.567	347.367	370.567
BCL2L2-PABPN1 /// PABPN1	886.7	1152.3	1668.4	1159.5	2951.4	836.2	1829.5	1354.5	1641.3	2365.2	829.8	2066.2	501.8	1386.8	724.6	1806.3	2326.4	1242.5	1356.6	1408	1764	1249.1	1636.6	1254.6	1609.9	1073.5	1077.1	1761.8	1257.6	1477.3	1247.1
MEGF6	352.3	155.3	72.5	99.9	28.9	47	157.9	130.2	246.4	258.4	230.1	105.8	41.7	147.1	37.7	95.1	110.1	97.1	74.7	138.6	169.4	169.6	85.1	257.4	153.6	304.4	156.6	20.6	117.4	97.4	81.5
TYMS	319.55	319.35	253.55	144.45	388.15	164.6	191.7	192.45	175.15	303	214.4	113.55	427	148.25	197.8	164.55	242.25	114.65	367.85	332.45	157.85	439.95	536.25	271.7	234.2	388.15	539.4	192.3	244.1	172.25	150.7
FAM136A /// LOC100287852	525	682.8	1097.3	515.2	546.5	369.7	622	676	629.4	479.9	319.2	713.7	573.5	523	419.6	674.6	620.3	650.1	449.8	586.5	761.7	543.2	419.5	396.9	909.6	730.3	586.1	566.8	420.9	641.2	807.6
TYMP	423.3	151.7	381.75	89.3	269.6	391.65	318.65	128	231.8	243.15	441.05	123.6	132.95	145	442.25	125.6	234	165.45	115.3	157.35	215.5	111.5	120.85	131.45	147.1	193.45	192.45	112	329.45	188	124.65
BEGAIN	859.3	722.1	1802.5	572	988	1142.1	1006.7	612.8	886.5	862.6	2062.8	827.5	702.5	640	1362.2	698.6	1015.3	730.3	665.2	599	736.6	603.5	481.1	606.6	835.9	650	541.4	674.4	612.6	1027.4	702.8
C6orf62	684.433	739.933	886.933	1210.3	874	715.967	822.367	746.067	873.2	879.9	825.767	668.033	590.3	674.067	808.367	658.4	823.967	745.067	762.767	787	902.667	965.433	758.133	889.8	882.3	954.533	907.033	791.1	666.6	730.167	677.033
TCEAL4	1458.4	2575.2	2224.5	2366	1842.8	2086.7	2790.9	2578.6	2471	2837.1	1968.6	2578.7	3525.5	3065.5	3803.6	3032.1	2505.5	2385.3	3163.5	2972.8	2580.2	3139.9	3042	1948.5	2413.4	3795	3380.9	1957	1686.2	1817.6	2340.1
EMC1	198.175	163	213.825	132.075	162.05	115.625	152.425	211.45	148.15	137.175	147.85	175.625	156.7	147.85	189.75	165.75	175.475	162.025	186.85	159.475	166.525	128.525	152.9	146.775	173.7	174.1	115.6	146.875	113.05	131.425	174.075
TCEAL2	2266.6	3404.4	2508.1	3592.7	2551.4	2558	3110.5	4219.1	2652.1	1990.2	2167.5	4883.7	5267	5257.5	4767.3	5861	3114.2	3808.1	4771.3	3710.4	3272.5	3794.3	3443.7	3421.1	3034.3	3334.4	4267.1	2166	4476.1	3080	4506.9
TCEAL1	811.4	1157.3	597.3	1287.6	520	660.1	729.5	837.6	669.3	504.3	974.2	1299.2	1760.9	1258	1330.9	1857.8	941.6	1167.8	1423.5	1546.5	1203.2	982.2	1258	829.4	1026.4	1105	1448.7	1285	1240.2	1168.2	1347.9
EMC2	1061.6	931	496.2	1470.4	698.8	848.2	673.1	846.9	847.9	1079.7	1372.3	643.3	1117.8	895.4	603.6	1147.7	906	947.5	990.4	1318	1021.8	1891	1789.6	1013.7	1360.4	1758.1	1429.3	1477.7	1250.2	1293.2	860.7
EMC3	474.1	413.65	317.6	673.95	550.1	363.15	507.45	553.75	527.55	384.85	371.3	407.55	516.6	566.4	510.55	552.8	594.05	481.4	578.75	467.7	496.2	405.3	503	664.95	569.8	480.3	600	467.15	589.15	452.05	479.4
SUSD4	1020.7	668	775.9	1272.5	88.4	1614.6	950.1	2101.2	913.9	587.3	255.7	1000.4	2797.4	2255.3	3644.6	624.5	1461.6	1951.8	2470.7	2561.9	2059	761	889.6	489.7	871.8	567.9	2638.6	283.2	1843	783.3	994.2
SUSD5	95.4	237.7	267.8	111.3	233	81	223.7	128.4	152.9	147.9	67	257.5	131.4	109.5	157	282	136.9	158.7	176.7	116.6	113.9	203.5	128.4	98.5	159.9	119.2	124.7	244.9	172.5	110.9	97.6
EMC6	668.8	904.4	447.3	423	724.8	1047.1	531.8	574.3	407.1	468.1	642.3	407.3	1237.9	526	822.7	504.7	492	497.6	492.1	467.2	557.5	459.9	554.5	558.8	604.8	479.1	507.9	326.6	398.8	353.4	444.5
EMC7	972.4	842.2	484.7	1395.4	320.1	916.2	693	1024.2	833.6	703.1	627.2	1037.5	1342.1	1555.6	1121.8	1485.7	1133.5	1210.3	1447.1	1186	832.1	1410.8	1347.1	1074.7	973.1	1216.2	1421.1	1076.3	1206.7	1249.7	989.3
EMC8	604.9	413.6	411.7	626.6	190.8	546.3	319	345	283	277.5	301.7	304.2	618.8	534.6	472.8	470.9	341.4	468.5	429.6	463	398.5	394.6	355.4	376.2	516.7	284.4	516	318.3	466.8	221.7	321.1
EMC9	181.1	144.7	36	213.6	34.9	78.8	62.9	234.2	158.3	52.8	39.8	175.5	368.1	352.5	262.8	157	245.4	97.5	345.9	36.3	139.9	166.8	210.2	37.1	38.2	125.4	291.3	35.1	362.2	51.7	138.5
SVIL	181.733	91.5667	262.2	121.333	161.333	135.367	131.2	95.4333	111.833	164.633	161.1	112.767	91.0667	98.5333	68.3667	128.333	97.8	110.233	79.9333	93.6	115.4	118.967	59.9	133.5	138.1	139.533	72.5	93.4	104.933	174.933	136.967
NFYA	198.675	170.65	236.925	175	225.65	142.325	147.15	139.375	157.325	210.625	219.825	138.6	69.925	115.025	158	96.225	170.575	140.9	156.2	174.125	175.825	175.225	171.35	208.575	233.6	155.675	141.9	165.2	214.4	162.35	130.7
FAM46C	14.9	41.8	123.2	105.8	20.4	36	88.1	44.8	32	26.5	98	7.6	61.8	39.5	86.9	14.3	72.9	32.6	90.5	69.4	35.2	103.7	117.5	61.9	83.7	93.1	55.2	41.1	51.6	74.4	8
NFYB	810.5	836.833	541.533	564.533	664.767	760.467	597.333	608	672.067	690.1	674.4	640.067	656.033	471.7	873.367	667.867	789.2	462.833	643.633	699.8	535.767	530.6	635.1	519.333	812.133	659.167	593.8	892.7	427.233	531.667	632.433
NFYC	226.25	287.8	335.85	395.875	206.175	240.6	263.45	356.675	258.85	239.1	207.7	354.125	234.9	303.65	241.8	340.875	309.05	327.875	331.975	313.175	291.8	297.875	273.9	359.225	272.9	265.225	263.25	279.025	323.175	313.8	356.4
FAM46A	544.1	367.7	86.1	1464.9	214.4	264.2	193.2	305.1	396.5	213.3	432.8	207.6	266.4	130.7	221.2	149.5	64.8	697.4	186	240.9	216.9	405.1	198	321.7	200.1	319.3	153.1	352.7	210.3	54.6	339.6
ADAM3B /// ADAM3B	14.3	2	32	4	23.3	86.7	23.8	3.2	2.5	16	17.5	11.9	8	13.8	2.8	7.4	4	3.8	4.2	10.2	5.3	2.6	4.3	9.6	4.2	8.3	12.6	4	3.4	8	8.8
RSG1	181.7	121.3	210.5	144.6	280.5	185.4	152.9	143.2	223	290.1	129	144.2	158.4	90.7	137.4	79	132.1	14.9	84.6	107.4	171.3	146.5	145.8	107	151.5	101	167.8	128.8	114.9	107.9	204.4
SLURP1	33.6	31.1	43.3	23.8	69.5	49.7	32.7	50.9	14.6	141.6	52.1	28.1	54.3	35.9	94.6	23.2	32	80.1	14.7	20.5	23.7	22.8	22.2	37.7	15.9	30.3	71.8	40	28.4	35.6	34.1
SPCS3	1382.7	1124.8	1137.75	753.1	1262.9	1250.7	1009.85	1082.25	1132.3	1114.85	1168.95	1297.7	1205.25	1395.95	1558.3	985	1124.9	871.6	997.25	868.25	989.6	949.2	978.15	882.4	1164.3	892.4	1005	1095.65	1074.25	1349.7	1221.45
SPCS2	2700.55	2686.5	1605.45	2735.7	1229.95	2622.15	2351.1	2448.05	2647.8	1979	2513.2	2349.7	2705.4	2128.3	2000.65	2438.85	2459.7	2792.95	2510.2	2859.05	2336.05	3741.25	3023	2480.95	3160.2	2978.95	2758.45	2474.55	2979.65	2524.9	2633.5
SPCS1	1395.2	2094.5	1800.7	1481.1	1023.9	2026.6	1338.2	2354.9	1383	1139.2	1679.7	1972.9	4306	3147.6	2431.9	2897	2055.1	2889.8	3712.2	3153.5	2095.8	3147.2	2358.8	1799.3	1694.3	2894.7	3710.2	1757.8	2438	2120.4	1913
GSTA4	1082.8	1630.5	798.7	1120.8	670.6	1523.3	1024.9	1752.2	1203.4	933.1	1509.2	2284.9	2209.4	2401	2340	2772.5	1333.6	1659.6	2219	1530.5	1288.4	1605.8	1666	1413.8	1174.4	1551.9	1771.4	652.7	1782.9	1426.4	1475.7
GSTA3	64.3	10.6	108.8	39.7	61.8	82.2	31.7	18.6	71.6	39.8	81.9	14.6	11.9	21.4	19.3	12.3	35.3	14.4	12.5	11.2	15.8	15.2	12.5	25.1	72.6	19.1	20.6	39.2	31	49.1	60.8
QPCT	78	84.7	164.4	121.6	119.1	105.2	76.1	140	153.7	44	126.4	187.8	344.2	248.6	331.3	206.6	119	208.4	257.5	179	123.3	73.9	103	192.8	79.2	152.5	207.4	102.7	219.4	72.4	209.1
GSTA1	330.6	337.85	420.75	196.1	615.9	302.8	338.2	267.9	191.65	337.9	500.55	239.6	218.95	181.9	187.25	161.45	264.85	194.65	220	235.25	296.9	174.15	215.15	363	249	297.95	236.95	286.8	326.9	181.4	408.6
LOC101927673 /// OTUB1	1330.97	1646.43	1946.87	1015.37	1826.77	1690.63	1921.7	2143.73	1297.93	1118.97	1218.47	1733.8	2042.4	2516.8	2984.2	1682.27	1496.03	1713.7	2314.67	1778.97	1253.73	1100.7	1560	1430.77	1141	1345.67	1870.73	989.767	1580.5	1300.9	1513.07
NUPL2	335.7	298.5	192	222.4	56.8	81.6	82.1	220.6	324.4	336.1	167	362.4	279.2	304.3	255.3	250.7	378.9	261.4	293.3	269.1	144.1	258.6	320.9	248.3	272.8	131.3	204.8	236	301.3	221.8	310.7
MEGF8	38.7	41	138.2	102.9	33.1	42.7	130.2	98	125.6	181.2	83.4	152	106.9	157.2	75.6	122.1	51.7	85.8	58.7	95.3	145.3	178.8	112.8	166.8	192.7	115.2	129.7	90.3	165	65	111.4
NUPL1	414.7	274.4	468.5	504.5	444.2	329.6	383.2	379.9	447.6	454.6	296.8	431.3	712.3	619.3	787.2	607.2	369.2	685.5	435.2	322.9	569.3	370.8	232.2	371.4	400.4	431.5	658.8	255.6	575.5	474.8	627
SIPA1	346.5	162.8	41.9	161.9	43.8	173.7	103.5	156.4	290.2	307.7	66.8	172.1	62.3	54.6	238	88.1	281.5	80.9	123.2	47.8	164.5	164	136.1	153.3	197.4	181	22.6	160.8	144.6	146.8	160.3
MEGF9	1099.2	965.3	762.7	2302.3	680.8	1422.2	650.45	1171.85	1196.3	1075.45	1069.9	1045.7	1667.6	1310.55	969.2	1214.85	906.75	1486.9	1579.4	1567.5	1431.35	1435.7	1884.65	1079.8	1339.7	1137.8	1364.05	1383.4	1350.75	1350.5	1225.95
SPPL2B	134.35	184.45	143.7	90.5	260.85	126	142.3	119.25	103.1	226.25	208.75	151.3	165.3	85.1	175.95	80.6	131.25	109.75	125.35	161.8	98	136.4	91.6	172.4	91.1	39	148.35	59.5	119.1	186.2	147.1
PMCH	39.5	7.6	23.7	11	42.8	24.4	9.4	10.2	6.9	19.7	14.9	20.7	6.8	6.9	15	6.6	7.7	7.3	7.8	9.3	11.8	8.3	7	14.2	19.3	8.2	19.6	9.2	11.4	20.3	6.7
ROGDI	2348	1806.6	3056.7	2108.9	3716.4	2115.5	2572.5	3605.6	1834.6	2418.3	2505.7	2353.8	2818.4	2483.8	2266.9	1907.5	2192.2	2016.6	2905	2454.7	1652.6	1644.3	3051.3	2364.3	2347.3	2550.9	2836.2	2031.2	2797.6	2687.4	2321.2
PAIP2B	1873.6	1861.9	2108.7	1324.9	4102.5	840.1	2594.9	1201.1	1888	2520.9	1617.3	1295.1	784.3	868.2	1231.4	1013.5	1496.7	2905	785.6	1027.1	1138.1	934.6	2500.9	2557	3296.7	2132.4	1187.3	2002.5	1322.8	1921.5	1262.2
FPGT	199.7	171.5	119.7	272.5	153.3	156.5	179.4	116.4	64.3	171.7	319.2	158.2	193.9	97.9	98.7	179.1	215	124.5	152.7	197.9	193.5	192.1	156.5	195.6	251.4	237.4	155.8	247.2	227.3	217.1	153.2
FPGS	505.7	394.8	470.4	226.9	629.3	621.1	480.9	451.8	442.6	364.3	579.3	390.5	465.1	350.2	477.2	204.1	446.7	255.7	417.8	386.5	495.8	437.3	400.5	291	286.2	365.2	589.1	443.1	379.7	457.8	314.6
GBAP1	539.1	456.8	668.4	254.2	820.8	327.1	836.6	610.8	547.3	623.7	248.9	460.9	455.5	465.9	731.9	356.9	798.9	458.6	436	215.8	369.6	297.5	628.3	479.7	290.1	594.2	569.8	63.6	254.4	531.6	303.7
POSTN	114.4	163.65	67.15	636.6	74.7	161.55	95.5	147.9	71.9	92.65	113.55	65.1	84.65	50	72.55	56.15	44	80.8	108.1	137.45	74.8	109.9	52.1	79.3	211.25	63.1	77.9	110.2	128.7	127.5	139.95
DDI2 /// RSC1A1	147.3	150.3	125	103.7	139.5	57.1	130.8	86.5	109.9	119.9	101	43.9	71.8	102.7	85.5	100.9	123.3	95.5	102.7	91.2	78.7	44.8	114.3	110.1	125.2	96.7	106.1	48.1	117.5	148.1	128.2
TRPC4AP	298.9	195.2	700	196.9	440	303.7	393.5	301.5	304.7	359.7	267.9	325	212	279.8	345	323.9	248.2	350.7	248.1	319.7	305.4	354.7	432.4	305.4	467.3	344.6	420.9	386.9	390.9	314.5	301.9
EMCN	27.4	9.2	67.4	18.7	124.8	58.8	20.2	21.4	158.7	32.7	105.5	21	44.9	43.2	28	42.7	20.7	33.6	12	22.7	24.9	141.5	52.7	28.1	88.6	172.4	34.6	165.3	23.5	98.1	33.2
SPECC1L	512.3	488.9	485.2	689.1	693.1	398	523	329.2	579.2	647.6	456.2	555.2	299.9	284	348.4	438.4	377.3	333.7	300.1	262.3	408.9	417.4	314.1	380.5	381.3	486.6	403.8	521	417.9	504.8	441.8
TIMELESS	362.95	234.1	276.3	119.75	395.7	127.75	169.65	118.75	184.8	193.7	254.4	183.65	112.4	107.85	134.4	91.9	206.75	97.65	96.15	193.7	140	151.9	122.9	189.3	197.45	162.5	115.05	247.95	163.7	229.7	299.5
NUPR1	773.6	461.1	945.2	4275	958.3	590.4	1738.4	1015.2	1357.3	1419.5	1017.8	264.1	258.2	367.3	516.6	419.3	1165.2	1111.1	360.3	684	1007.5	1366.8	860.2	1327.4	1399.8	763.7	873.5	1490.2	1031.7	807.6	705.9
PMEL	246.4	302.6	483.2	166	272.9	249.7	208.7	167.6	255.5	106	350.1	191.4	200.3	145.4	217.5	207.8	235.9	204.2	187.7	279	155.4	108.1	148.2	235.3	183.6	194.6	151.2	101	169.1	322.9	316.7
ISYNA1	253.5	280.1	361	197	88.7	250.2	272.3	193	342.9	321.6	276.7	318.6	150.6	159.4	249	199.7	200.2	171.1	181.8	152.9	224.6	270.4	206.5	179.9	193.4	234.9	192.6	320	263.5	403.4	363.5
LOC101060747 /// PDPK1	743.05	1371.45	1349.9	539.3	1461.6	1534.2	700.9	980.5	1090.35	798.5	1240.1	905.25	989.6	906.8	1389.4	661.15	796.15	707.65	925.5	490.5	612.9	638.45	677	914.7	604.6	522.35	640.5	622.95	862.95	760.25	1042.15
ZNF43 /// ZNF729	607.7	616.8	471.3	306.2	418.5	449.8	468.4	454.1	309.6	644	606.1	675.5	621.7	522	595.7	417.9	401.4	260.6	379.5	356.4	407.6	379.8	510.9	356.9	374.2	388.5	472.4	806.2	331.7	323.2	503.7
GSTCD	255.6	60.6	167.9	115.6	39.2	43	99.6	150.6	94	215.3	155.2	92	88.8	51	95.8	79	88.7	56.7	117.1	150.7	157.7	114	100.6	76	236.4	168.5	143.4	138.4	177.1	16.5	122.4
AL928768.3 /// Ig alpha 1-[alpha]2m /// IGH	42.6	42.5	158.6	54.7	95.2	6.8	75.6	57.3	76	88.9	122.8	81.5	46	43.6	14.3	51.2	73.6	41.5	24.5	54.2	64.6	41.5	30.6	97.4	82.3	95.5	44.3	71.6	81.3	102.5	69.7
CLEC16A	701.8	579.8	823.7	426.1	878.8	510.4	561.5	531.2	352	601.8	759.1	545.6	415.5	447.3	414.1	375.2	445.4	369.8	389.6	426	438.8	338.2	311.7	671.6	415.5	384.5	325.5	516.5	404.6	623.4	434.5
PMF1	433.6	366.5	304.6	203.5	792.3	314.2	479.1	514.3	351.7	509.1	305.5	347.3	233.8	343	204	337.3	414.2	229.7	343.6	415.8	344.1	388.1	448.3	367.2	332.3	397	317.4	421.3	423.9	388.8	452.6
CAMSAP1	522.18	473.8	464.74	477.8	369.44	567.94	448.72	464.42	381.1	397.42	420.74	470.4	611.1	550.64	818.98	457.22	414.08	409.86	552.46	476.2	437.76	384.78	425.86	415.02	443.3	421.14	411.92	353.68	386.66	417.1	400.24
CAMSAP2	1817	1649.57	1544.1	1836.07	1597.57	1642.17	1676.3	1920.87	2194.07	1619.8	1316.53	2409.83	1632.37	2284.2	2555.4	2192.67	2027.8	2117.1	1859.4	1714.43	1983.47	1533.7	1472.63	1533.57	1927.9	1651.97	1485.93	2180.1	1696.17	1794.47	2482.2
FAM21C /// LOC101930591	1204.9	909.2	764.7	1207.6	723.8	836.5	765.4	1487.8	1495.9	1179.8	862.6	1165.4	1025.8	1137.7	953	907.8	1296.4	1551	1223.2	970.9	1258.5	885.6	1413.8	1319.9	1058.4	1124.9	937.3	967.3	1019.6	1248	1306.7
EMG1	501.1	410.2	573.9	497.8	484	303.4	461.8	370.9	396.4	465.5	427.2	383.5	399.2	383.5	353.4	454.6	559.7	371.3	511.5	293.1	340.3	421.9	523.2	525.8	444.5	470.8	416.9	497.4	432	429.4	503.3
NPC1L1	230.7	45	40.5	126	294.9	54.3	36.1	69.4	112.9	57.8	59.2	18.9	34	25.1	23.2	44.4	37.8	113.8	30.8	88.3	98.8	84	26.8	58.4	27.3	36.1	36.4	38.6	133.6	177.7	46.5
TASP1	152.1	153.6	92.7	162.8	247.9	105.2	199.4	166.9	149.7	111	142	149.5	299.6	347.2	354.8	230.8	231.6	144.7	434.4	225.1	197.5	179.8	181.7	187.7	164.6	278.7	280.4	249	204.3	238.1	238.3
AMELX	128.7	58.5	195.1	32.3	117.3	131.3	90.9	34	124.2	36.4	150.9	88.6	95.7	39.8	94.5	50.9	22.2	27.6	59.1	41.3	51.3	38.8	55.7	84.2	153	68.4	77.9	64.3	49.8	92.3	53.5
AMELY	47.7	137.2	262.5	12.7	195.6	70.6	279.4	170.9	120.8	208.4	242.7	243.5	39.5	108.1	43.5	87.3	199.4	135.1	42.7	119.8	59	10.3	90.1	112.9	302.7	28.8	26.5	91.3	115.3	316.9	185.1
DAK	22.5	18.7	54.5	17.1	117.8	90.1	25.1	140.8	110.3	46.8	36.1	65.4	60.6	224.3	107.3	147.1	26	22.2	187.4	161.8	125.2	103	55.6	17.2	16.1	89.7	31.3	39.2	26.2	130.6	49.9
DIAPH1	310.6	317.9	275.267	292.2	459.067	259.367	294.467	240.8	362.667	402.7	588.4	308.1	167.233	213.3	384.367	316.1	314.367	225.067	209.733	307.233	331.5	283.133	145.467	424.8	283.067	341.2	219.5	312.5	260.6	438.033	264.7
DIAPH2	331.667	275	318.533	260.333	312.5	527.7	294.1	295.067	259.6	305.1	338	271.133	267.133	360.333	434.433	160.467	318.633	315.167	332.133	216.2	449.767	248.533	233.133	305.633	322.567	234.7	181.8	268.567	253.3	331.667	261.967
DAP	615.8	365.9	1076.1	214.1	666.1	414.3	405.5	571.2	570.4	380.5	707.9	369.6	479.3	477.1	369.9	324	515.8	361.9	424.5	496.8	515.2	386.7	396.3	687.7	531.1	525.7	423.6	604.3	599.1	340.9	509.3
DAO	384.6	245.3	632.9	231.8	486	594	449.9	300.6	220.9	299.7	488.4	257.8	256.9	146.6	320.3	254.4	298.2	234.1	184.3	244.4	237.8	271.2	310.7	299.5	398.8	437.8	539.9	427.2	312.8	519.5	328.8
DIAPH3	9.9	73.4	26.4	7.6	11.5	16.1	20.3	10.2	4.6	5.4	92.8	9.2	7.4	40.5	9.9	6.2	33.1	7.1	19.3	27.9	3.4	6	13.9	34.8	13.2	31.8	6.4	10.2	122.7	7.7	17.2
RP11-217B7.2	37.6	9	77.2	15.1	176.3	111.5	32.4	19.7	16.8	27.1	145.9	34.7	21.2	12.6	22	116.8	21.3	24.1	51	14	25	23.3	15.9	36.9	37.1	42.7	13.6	34.1	120.8	31.9	20
PXMP2	786	535.6	419.2	415.7	109.6	389.3	231.3	305.3	367.9	248.1	637.6	260.7	554.4	377.6	505.8	293.2	272.5	411.8	350	360.6	313.4	429.4	277.4	480.7	215.7	469.9	205	468.2	394.9	408.6	366.4
PXMP4	637.8	492.2	634.1	426.5	910.1	594.1	571.4	391.6	264	525.6	589.2	367.8	427.5	392.6	228.7	398.5	461.1	466.9	426.1	528.6	453.8	375.6	474.4	491.5	297.1	457.7	440.8	381.6	449.2	597	509.1
SKIV2L	476.8	467.8	446.5	406.3	626	588.7	612.1	484.3	464.6	552.3	615.6	550.1	547.9	467.4	517.2	568.8	584.6	435.3	577.4	427.5	484	376.7	469.8	651.1	375.6	416.8	491.3	618.6	524.1	458.2	567.9
LOC101929304 /// SNX29	78.2	128.8	56	43.6	360.9	43.9	42.7	53	68.3	77	51.3	71.8	39.2	24.6	53.5	17.7	51.4	40.5	24.5	23.8	30	126.4	32	35.8	45.9	157.3	19.9	58.2	21.8	53.8	45.3
C3orf27	31.8	15.2	30.8	8.2	31.6	33.3	16.5	11.7	16.3	14.8	19.6	12.5	10.9	9.2	14.3	9.1	11.8	9.8	14.7	18.2	12.1	16.4	11.9	15.1	18.9	18.9	13.1	14.4	28.2	23	15.2
COLGALT2	1835.2	924.8	1463.8	1051.6	1620.4	1039.6	1510	1166.8	977.5	1845	1387.5	1045.1	968.9	1219.1	984.4	875.7	1541.8	1060	807.5	1265.8	1106.8	949.7	1276.1	1525.7	1519	1292.8	992.1	1162.7	1008.2	1031.3	647.8
DBI	6465.17	4350.53	2843.37	4083.47	2875.4	4842.17	4012.6	5017.53	3997.1	3084.6	4163.37	2574.07	3519.4	4114.97	2845.33	3122.9	5852.5	5104.8	4271.6	6619.8	5520.73	8898.83	4621.43	4293.33	4702.63	6116.2	5653.07	6717.03	6521.7	4520.3	3527.7
DBH	29	39.3	19.8	34.2	22.2	73.7	17.3	14.9	17.4	65.1	18	13.9	14.2	11.4	69	23.8	12.2	21.4	10.5	23	40.4	12.9	10.4	19.7	24.5	12.8	12.9	22.3	14.5	19.3	21.2
DBP	372.9	281.8	243.65	225.3	233.15	295.9	173.4	264.8	184.65	180.6	189.2	143.6	352.35	225	330.5	183.65	154.05	127.4	208.55	120.75	145.6	278.25	120.6	283.6	144.65	281.05	197	221.15	211.85	249.85	259.9
DBT	1631.32	1238.17	1823.42	689.825	5237.5	1081.7	1947.05	993.25	1524.08	1796.52	1406.9	1037.35	553.725	629.9	1041.83	866.425	1172.2	697.175	583.875	523.7	870.2	806.575	868.425	1266.45	1065.1	942.625	652.65	1390.17	815.175	1030.17	1092.53
PRIM2 /// PRIM2B	73.45	46.5	138.75	54	18.95	83.05	61.5	57.85	59.6	113.2	26.75	42	34.75	15.7	57.8	19.75	56.9	49.5	46.7	47.65	36.6	29.35	59.45	57.55	49.4	27.55	52.85	92.3	88.8	30.15	28.6
COLGALT1	1059.1	854.9	1110.8	621.7	973.7	696.4	972.6	654.9	793.1	1149.2	859.1	635	414.1	546.5	491.2	539.4	1130.4	637.5	471.7	554.4	825.7	580.6	725.1	880.7	893.9	671.1	588.6	819.7	759.2	769.5	762.1
HIST1H4A /// HIST1H4B /// HIST1H4C /// HIST1H4D /// HIST1H4E /// HIST1H4F /// HIST1H4H /// HIST1H4I /// HIST1H4J /// HIST1H4K /// HIST1H4L /// HIST2H4A /// HIST2H4B /// HIST4H4	179.76	117.06	223.58	98.68	245.2	202.46	136.46	124.2	158.44	170	145.62	137.46	112.04	132.34	173.9	93.74	132.2	100.04	108.88	108.36	106.3	103.56	131.12	186.88	205.98	152.18	106.96	176.66	169.14	152.34	153.36
CSH1 /// CSHL1 /// GH1 /// GH2	30.4	32.4	66.55	26.2	60.15	135.75	36.45	24.35	26.05	31.55	43	24.85	17.9	23	39.4	14.85	27.35	11.35	23.25	25.4	17.85	16.45	24.6	35.25	33.25	25.8	21.85	42.3	16.8	34.8	31.15
DCC	18.9	141.3	438	101.9	336.6	23.2	29.9	83.4	26.8	119.9	135	92.5	175.2	56.7	133.7	92.5	118.8	91.9	83.9	168.5	79.4	133.3	67.5	186.2	32.2	122.9	142	41.1	95.1	48.7	203.4
OXSR1	598.4	351.7	553	434.1	359.2	514.1	372	554.3	408.9	505.6	576.2	637.5	476.7	478	284.5	522.4	431.7	491.6	350.3	475.6	588.1	491.5	392	424.3	542.4	597.8	334.3	492.6	469	512.6	392.5
C3orf36	105.7	15.8	60.6	16.1	43.1	18.4	54.8	88.1	24	11.9	46	81.8	26.6	31.5	15.6	24.9	17.4	50.7	25.8	32.6	111.8	11.6	25.9	13.2	28.7	30.3	9	42.9	28	50.6	45.2
DCK	361.4	463.1	298.7	476.1	270.6	618.2	394.4	490.3	333.1	379.8	423.3	451.6	514.3	406.4	514.7	556.8	337.5	481.1	544.2	578.5	681.7	701.2	415.3	319.2	478.3	541.5	478.3	540.5	364.3	486.6	616.9
DCN	512.8	321.525	336.25	1057.97	361.1	691.3	301.25	333.65	413.475	425.65	603.125	509.25	412.55	377.525	272.4	562.325	431.625	386.925	469.25	586.6	489.5	687.55	375.825	465.95	711.175	583.075	365.925	655.525	638.6	610.9	748.325
ZAP70	103.6	55	38.5	72.2	225.8	11.4	100.7	104.3	54.6	80.7	29.2	37.4	16.6	51	93.8	85.6	107.2	21	36.2	34.7	74.5	71.3	48.1	25.1	49.9	65.9	18.5	51.4	33.1	13	52.8
DCT	148.575	136.65	234.7	100.175	266.55	148.175	164.975	130.575	130.675	145.1	203.2	106.6	104.3	119.075	93.4	102.375	117	121.35	128.35	117.4	99.25	114.575	107.925	175.15	134	129.325	120.625	117.025	172.6	148.7	178.8
CGB /// CGB1 /// CGB5 /// CGB7 /// CGB8	44.4	10.2	20.1	10.6	11.1	31	5.1	7.2	20.6	10	13.2	7.3	5.2	11.3	13.7	20.6	21.3	31.3	7.2	10	11.5	14.6	5.5	6.3	44	6.9	15.5	20.9	6.6	7.4	23.6
DCX	273.2	337.3	221.85	78.95	281.15	273.75	282.7	185.65	217.25	178.95	233.6	382.1	258.9	232.9	358.3	327.6	194.45	159	151.7	129.8	106	163.05	148.2	237.25	146.3	183.35	119.3	139.95	285.1	197.65	331.7
DNASE2	635.3	451.35	814.25	344.65	1051.4	474	701	490.25	632.4	685.7	382.9	430.3	283.8	355.9	454.9	418.75	487.55	406.95	395.55	409.7	466.45	410.95	382.1	638	445.6	460.2	459.4	474.45	381.65	479.2	551.9
DNASE1	17.6	8.1	174.9	5.6	18.7	19	8.8	7.7	19	8.8	16.5	7.6	5.8	5.1	7.8	6.8	9.3	6.9	6	5.9	8.4	13.4	7.6	8.9	7.9	8.6	8.5	12.9	8.1	11.9	21.1
DDC	19.1	70.6	45	14.5	93.9	30.15	48.6	39.4	37.95	51.1	20.95	7.9	11.8	7.5	12.3	15.7	39.25	11.65	11.4	20.05	13.75	11.7	68.6	9.35	7.85	40.7	40.45	12.3	7.8	32.55	41.85
RGPD3 /// RGPD4 /// RGPD5 /// RGPD6 /// RGPD8	889.467	1763.2	931.7	1642.13	776.633	1757.43	904.833	1202.73	777.567	1001.5	1352.17	1899.47	1527.63	1355.07	1595.5	1771.43	1229.8	1355.77	1275.27	1066.93	1573.67	1345.33	1051.77	1004.23	1570.47	1121.63	985.433	690.867	915	1564.37	1652.47
DDO	20.65	27.4	192.45	26.25	36.3	46.2	75.45	79.95	15.35	98.8	73.05	44.45	16.4	44.3	41.8	35.65	85.65	34.5	34.35	112	92.7	80.55	96.5	71	46.25	114	25.2	50.3	43.8	90.8	40.15
DDN	2011.4	2515.6	5399.7	1137.9	1104.6	2982.7	2656.4	4310.8	3063	1931.1	3077.2	1863.3	2928.8	4532.7	4134.9	1589.4	2595.3	3814.3	4751.7	4248.7	2772.4	1057	1312.7	3744.4	2281.2	2665.5	717	2557.7	3436	3128.3	1572.7
PDE11A	194.2	116.1	236.6	200.2	243.8	277.2	58	144.3	99.6	125.5	216.1	154.2	103.9	95.8	105.2	90.6	122.7	73.6	111.6	114	127.9	131.2	114.1	181.8	223.6	53.4	37.1	135.7	78.3	178.7	147.5
RPS6KC1	727.4	758.7	931.9	804.2	608.6	841.6	936.6	701.9	577.3	938.2	671.1	1173.8	1301.8	1105.9	1141.1	963.8	923.8	926.8	1287.2	1015.4	549.5	780.5	1050.6	649	1068.1	614	805.5	530.5	846.9	472.5	714.4
TYW1	717.9	643	769.3	694.5	738.5	721	603.9	621.6	536.8	636	753.9	534.6	510.2	786.1	480.1	459.1	594.2	626.6	630.5	723.5	637.9	595.4	697.5	668.6	640.2	430.3	577.3	596.2	632.2	530.3	625.5
PDSS2	280.5	218.5	154.4	246.9	99.8	253.5	160.3	197.7	254.1	218.9	303	167.2	210.2	211.5	211.2	192.9	113.2	142.9	180.4	124	220.1	92.6	169.7	137.8	217.5	118.1	129	192.2	165.5	163.4	171.9
PDSS1	356.1	275.8	244.5	248.7	408.9	471.7	188.7	275.2	199.6	380.5	367.3	157.9	328.9	323.6	263.3	254.4	311.3	183.3	186.2	269.1	277	425.2	291.3	206	305.5	390.8	302.3	396.1	276.3	366.3	250.3
ATXN8OS	416.7	201.9	453.1	43.4	153.8	50.6	121	24.6	31.3	199.9	316.6	111	49.8	179.4	103.5	191.4	211.4	148.7	128.8	226.9	206.2	24.4	168	335.7	172.5	218.1	64.8	183.3	336.3	257.6	44.6
ATP13A1	817.2	675.1	747.2	540.2	954	698.3	562.5	410.3	507.7	583.3	720.4	560.8	561.8	478	639.4	527.8	536.8	558.2	453.9	499.2	480	496.9	583.4	708.5	481.5	407.9	563	389	576.2	462.4	626.7
C3orf52	23.3	62.5	36.3	16.4	29.3	12	8.4	28.4	40.2	52.2	76.3	61.3	23.5	10.3	53.5	18.1	13.7	9.6	23	9.4	5.9	10	47.6	57	90.8	58.6	8	76.3	60.3	28.3	47.5
DEK	994.4	1730	372	1992.5	755.5	1020.3	725.4	894.4	1016.4	1208.4	1313.9	758.5	1210.4	734.2	558	1433.9	928.1	1494.9	1004.2	1325.8	1358.3	1984.1	2088.9	883.5	1692	1198.3	1533.1	2516.9	947.5	900.9	996.8
ITGB6 /// LOC100505984	95.6	21	103.1	29.45	32.3	12.5	11.35	27.75	31.65	41.05	24.35	31.8	49.6	51.9	42.85	27.85	63.25	33.4	39.5	36.9	15.35	30.05	29.8	36.1	42.5	18.55	41.5	42.85	44.35	65.7	41.55
PDE10A	185.233	134.333	177.333	101.967	185.5	117.533	107	139.867	84.4667	122.133	156.6	102.533	238.4	205.967	185.667	119.3	131.2	154.433	208.933	207.833	97.9667	118	176.767	159.467	170.333	138.533	158.533	114.1	122.467	160.433	178.733
DES	86.9	89.35	132.2	16.55	145.6	110.35	115.85	62.7	62.85	25.15	62.35	62	58.15	41.7	44.25	20.35	49.45	59.4	32.75	60	37.75	6.65	56.75	73.4	102.3	37.15	45.5	64.65	35.1	82.9	39.55
RPS6KB1	140.35	166.7	104.95	150.7	50.2	136.25	94.45	91.9	87.4	88.6	91.1	108.35	53.3	68.15	98.4	138	114.8	207.95	74.75	133.45	97.6	158.95	112.7	126.4	185.15	104.15	112.3	165.15	78.9	106	210.85
RPS6KB2	272.2	201	288.8	134.4	672.6	269.1	101.8	198.1	176.7	335.2	288.2	270.6	126.2	163.7	78.5	153.2	252.4	192.7	189.6	101.4	140.9	113.3	157.7	170.6	130.7	259.5	293.1	271.8	150.3	226	122.7
ATP13A2	275.2	1284.4	1027	509.6	892.3	611.6	1101.6	1102.1	1289.4	572.6	1032.1	1167.6	2155.6	1158.3	1353.6	889.2	813.9	1030	1204	705.7	567.4	561	572.1	571.7	714.7	667.3	855.5	514.4	775.7	794.4	1186.4
ATP13A3	322.35	405.5	248.65	293.85	274.6	270	255.5	286.95	255.4	297.9	362.25	284.2	277	325.85	417	328.05	256.05	245.5	249.95	212.6	345.8	359.75	235.7	168.35	224.05	367.55	308.45	318.8	212	327.95	218.8
MDC1	232.25	202.35	332.95	218.85	217.95	241.5	215.8	271.7	269.55	369.35	196.25	164.85	156.4	182.4	147.9	256.85	249.75	184.05	192.55	133.45	158	227.9	302.65	234.1	251.85	154.6	273.5	177.5	213.9	268.65	203.65
SCAMP5	1543.8	1437.2	2195.7	2099.2	1562.8	1940.8	1931.4	2416.2	1938.9	1504.6	1346.1	2927.4	2175.7	3274	2628.6	3324	1644.8	1612.8	2895.2	1950.1	2117.4	1418.7	1786.9	1401.5	1628.2	1641.3	2941.8	1240.5	1634.5	1679.5	1964.9
SCAMP4	393.8	271.7	613.4	431.2	491.6	217.3	730.8	702.5	578.3	562.6	424.9	375.8	279.1	372.2	299	342.5	500.3	412.2	444.9	496.9	431.2	549.2	666	512.9	465.7	531.8	461.3	483	397.9	548.8	388.7
CYP2D6	293.4	96.6	159.6	32.95	234.35	86.6	52.35	48.25	114.9	66.85	114.7	96.8	56.85	74.85	58.05	16.9	50.8	37.3	14.55	53.45	82.4	112.1	60.4	102.55	50.75	79.3	95.85	82.55	98.25	78.7	85.4
NGDN	519.85	538.7	663.6	679.05	426	482.3	352.75	505.9	449.85	552.2	466.6	362.5	455.1	564	327.65	433.6	428	681.45	609.85	368.2	359.3	597.95	990.35	818.9	505.35	626.5	408.6	774.8	801.7	706.3	413.65
SCAMP1	639.98	882	697.74	724.32	467.8	997.42	916.7	886.52	820.04	646.86	747.42	975.26	876.94	955.12	1028.6	1024.9	751.14	856.56	1006.56	1023.72	862.68	807.94	624.54	712.64	763.64	740.46	902.82	670.04	898.8	833.76	930.36
EML1	368.7	250.6	193.6	237.65	171.3	292.3	282.45	196.65	226.3	292.1	269.55	286.2	317.7	292.2	310.55	258.2	207.45	243.75	295.05	257.45	316.85	205.15	403.95	247.4	301.65	318.15	341.65	316.25	205.55	184	204.5
HSPG2	121.2	24.05	20.85	23.25	103	20.25	36.2	30.9	196.3	73.4	38.15	12.8	25.9	21.2	39	34.7	32.35	21.65	30.25	12.45	21.4	23.7	24.45	10.85	27.65	22.8	32.05	73.3	13.45	40.2	20.35
EML2	401.5	319.6	370.3	215.9	565.767	247.833	280.4	305.4	304.167	346.067	421.133	251.6	298.567	222.267	259.367	265.267	286.933	214.533	243.3	273.567	234.367	202.267	417.633	417.667	368.567	260.133	342.567	356.233	145.667	334.7	301.033
SCAMP3	1533.2	1012.4	736.9	1006.7	1039.5	1217.5	880.1	1246.1	847.2	1174.3	1035.9	1070.1	692.4	908.4	769.2	738.8	1306.6	900.3	703.9	740.7	997.8	589.2	1408.6	1146	789.2	751.2	876.4	1346.5	1156.8	676.5	814.3
EML3	536.067	690.8	809.2	159.967	935.467	821.233	675.033	417.967	553	635.733	767.6	352.667	402.367	399.8	952.433	234.233	440.733	305.633	471.833	381.6	332.733	444.233	570.1	356.533	333.333	456.2	419.5	494.5	402.667	404.567	227.933
SCAMP2	1385.6	836.6	1074.3	740.7	1833.3	751.6	1336.5	905.9	984	1025	1083.7	718.8	547.6	616.4	556	587.8	962.1	685.2	566	760.5	703.1	804	980.8	973.7	963.6	975.3	760.5	909.4	809.2	999.3	659
EML4	130.3	188.7	185.8	127.8	433	167.2	146.6	184.5	151.8	175.7	172.8	125.4	147.4	188.1	121.4	163.1	124.8	139.7	155.9	203.2	196.8	178.6	202.7	273.6	144.7	116.5	191.3	160.5	186.8	134.5	228.5
RP11-403P17.4	3334.6	1904.7	3239.8	763.6	9819.7	1761.6	3685.3	1992.2	3497	3827.9	2043.7	1658.8	1000.7	1197	1851.6	1453.8	1950.5	852.6	680.5	964.1	1677.8	1344.2	1339.7	1771.1	2301.3	1957.7	1528.1	3467.2	1235.2	2015.4	1468.9
AR	171.2	116.3	219.25	172.85	337.5	164.1	201	129.95	136.85	138.15	186.6	113.5	107.5	108.2	88.85	136.75	115.3	152.95	119.5	150.95	109.15	120.2	132.75	151.25	190.65	171.7	147.6	226.75	201.7	223.65	184.85
PRKAR1B	294.25	740.55	752.55	843.2	473.75	252.75	672.55	1092.15	570.15	375.05	545.05	1930.5	1229.55	1493.9	809.2	1777.3	584.2	1031.15	1453.75	729.75	752.55	476.95	520.95	465.3	589.9	548	932.05	278.7	700.85	666.95	1340.95
PRKAR1A	1494.47	1677.1	701.667	1788.9	1009.1	1773.8	1180.37	1722.03	1343.27	1256.93	1175.47	1952.1	3123.93	2633.3	1657.93	3154.4	1586.4	2344.27	3114.73	3171.1	2284.53	2444	2172.33	1723.07	2069.13	2208.23	2831.3	2716.27	2551.77	1629.87	2049.03
CYP2E1	135.2	182.767	104.167	118.5	268.6	215.667	185.467	170.433	94.5667	202.567	75.2	184.067	147.533	170.2	191.667	216.667	193.6	111.6	129.733	154.7	141.8	118.867	220.233	130.733	95.1667	134.967	145.633	150.867	53.8	136.367	160.8
RBCK1	744.55	711.1	891.45	436.1	998.95	673.5	994.8	643.2	659.6	680.4	605.55	435.75	426.55	431.15	493.3	392.05	493.95	465.4	465.75	490.55	439.8	626.75	557.6	569.3	531.2	493.35	504.45	594.25	298.85	488.55	408.8
SNORA21	146.3	27.4	177.3	13.5	281	99.9	110.8	21.9	85.4	69.4	216.3	67.4	40.2	52.2	18.4	75.4	106.5	27.4	71.2	20.7	17.6	40.9	92.5	132.9	8.8	122.6	74.3	33.2	82.8	108.1	42.9
CGGBP1	1271.1	802.3	1689.5	1142	1877.9	1195	954.3	676.6	516.3	1070.5	1588.4	834.3	696.1	482.3	531.1	579	784	774.4	697	642.4	712.6	873.1	616.3	984	975.6	669.9	607.9	1386.5	781	898.1	972.9
ACTL7A	28.1	17	44.4	17.8	26.6	30.6	25.8	14.6	15.4	21.8	34.8	21	12.1	17.7	20.3	14.9	12.8	14.6	15.5	19.8	8	18.3	15.3	23.3	22	10.2	10.2	20.3	38.2	27	18.5
SHOX2	21.0333	35.6333	245.667	18.4667	137.733	72.7	39.9667	38.5	29	31.9	162.433	44.0667	33.5333	41.7667	82	26.9333	39.8667	24.0333	45.7667	29.8333	21.6667	33.6333	23.7	29.9	54.5333	37.4667	37.7	75.4667	23.2667	77.8	41.8
ACTL7B	25.3	13.3	59.8	28.3	62.9	28.1	26.7	5.8	15.9	28	17.7	18.9	9.1	16.8	43.7	17	18.8	13	17.1	6.3	23.8	9.2	17	16.8	10.6	24.9	37.2	23.5	21.7	21.2	22.8
FPR1	261.6	52.7	323.6	149.6	208.5	130.75	255	175.3	306.8	281.35	487.1	162.6	131.65	253.55	113	244.5	375.65	224.8	100.4	283.9	293.75	119.9	87.35	489.15	206.05	193.8	472.25	112.2	1153.25	357.35	160.45
FPR3	47.3	63	218.4	125.2	299.9	149.4	173.5	93.4	21.5	219.3	387	112.5	71.8	107.6	116	94.6	162.1	83.6	45.4	120.5	39.8	60.6	126.4	118.6	156.3	105.1	88.3	153.4	190	143	124.1
FPR2	113.9	57.8	170.5	20.9	128.35	37.6	50.5	34.5	65.55	60.75	24.9	48.35	45.15	46.15	51.25	44.35	64.05	58.75	73.7	67.3	78.75	51.2	25.15	78.65	49.4	25.1	56.1	81.8	90.9	27.65	115.9
AAAS	42.6	28.2	212.1	45.1	42.7	45.2	234.8	252.6	42	170.6	65.6	211.4	40.7	68.2	66.3	123.1	190.8	223.6	60.3	173.4	337.7	230.2	165	258.8	187.2	186.7	121	65.2	110.7	101.1	173.8
FLJ11710	223.6	39.6	236.4	127	433.1	39.2	150.7	39.4	82.6	173.1	70.5	96.9	31.3	21.2	66.9	31.6	46.4	35.6	185.8	248.9	267.8	138.5	94	171.7	141.5	162.8	82.2	48.7	157.5	138.2	133.1
C2	276.6	246.1	582	260.1	408	203.1	492.1	193.3	190.7	134.6	463.3	149.4	146.8	164.4	154.9	196.1	279.6	195.9	200.5	309.7	324.7	352.8	236.1	356.1	195.4	148.2	231.8	308	305.8	337.9	283.4
DYNC2LI1	177.75	275.35	300.1	124.35	301.95	250.5	349.65	431.65	250.65	144.7	233.8	386.65	475.5	407.2	590.05	290.4	304.6	357.8	536.7	430	230.25	380.2	230.6	173.75	163	414.35	249.7	135.45	290.3	471	381.9
C3	2399.6	1330	2355.3	3243	1436.4	1436.1	4873.5	2912.6	3324.6	3976.7	1696.8	801.6	1478.1	1555.1	1074.3	1057.2	5673.6	2019.5	1707.6	2810.5	2616.7	4223.4	3409.1	3002.9	1738.6	3765.1	3748.6	2174.2	3349.6	2205.3	2020.4
C5	107.4	146.9	231.5	152.9	412.6	306.1	309.7	254.3	198.1	248.2	231.6	176.8	160.2	172.1	173.3	133.3	233.4	125.6	166.1	218.1	154.3	251.6	204.5	233.9	326.2	207.6	245.6	249.6	193.8	224.2	306.5
GRIN2A	96.1	59.1	186.8	217.1	35.7	168.5	50.4	152	28.1	74.4	77.3	289.5	106.8	383	144.1	317.9	154.2	226.8	529.6	448.8	163.5	285.1	175.8	190.4	157.4	307.3	459.1	107.3	338.7	315.3	270.5
C6	235.3	189	482.9	155.4	369.6	149.1	248	60.9	151.2	301.7	114	66.4	128.6	102	56.1	42.3	208.5	50	116	166.3	64.5	130.6	48.4	85	68.4	145.1	135.5	191.1	269.6	211.1	106
CYP2B6	18.2	61.45	128.4	16.15	75.35	51.4	20.65	42.3	47.8	44.95	66.6	34.9	56.1	33.5	17.4	25.25	52.2	40.8	39.95	61.6	56.4	30.9	29.1	48.85	25.55	62.55	73.85	48.6	66.25	63.9	79
HSPH1	2532.4	1913.15	774.5	9449.7	313.6	2751.15	1035.85	1577.4	1721.4	699.7	1473	1941.8	3793.35	3436.05	4543.5	3126.7	2129.35	7507.35	3098.25	1940.3	1781.8	1327.25	2408.1	1622.35	2463.9	1641.9	1191.3	1022.65	2662.05	2112.7	2398.9
C7	118.8	54.3	75.5	273.4	84.9	129.2	157.9	88.3	231	148.8	98.5	10.7	76.3	11.9	9.8	86.4	115.5	31.2	68.3	69.9	79.4	174.7	110.3	23.1	25.9	132.8	40.7	170.4	97.5	74.9	74.4
MYL12A /// MYL12B	786.7	777.1	1208.5	1133.6	244.4	1266.4	646.5	1075.6	722.5	706.2	657.3	1141.6	1747.4	2067.5	1575.8	1454	1416	1217.7	1660.1	1572.7	1187.8	1768.9	1445.8	1309.2	1192.6	1533.7	1616.8	1510.5	1508.9	1168	1190.7
PRKAR2B	1431.3	1455.7	801.3	674.2	461	1398.6	1102.1	1377.3	1113.2	694.8	635.8	2275.7	2643.8	2283.7	2512.3	2492.8	1358.5	1382.5	2327.5	1590.3	1346.2	1049.3	960.6	1037.6	1055.4	1169.2	817	918.6	1617.8	1166.7	1640.1
PRKAR2A	1139.53	851.4	1417.4	630.5	1647.03	811.6	986.867	686.2	947.967	1049.23	959.2	912.367	548.9	645.167	702.667	629.6	790.233	544.2	506.933	640.067	739.433	639.2	702.033	766.067	774.6	856.4	678.333	883.433	718.467	717.667	743.433
C9	121.8	4.4	89.9	5.3	56.5	21.8	45.2	37.8	51.4	36.2	25.6	14.4	15.9	34.7	47.1	27	18.3	18.3	18.7	11.5	30.8	34	21.1	11.5	9.3	11.1	3.5	16	17.7	115.3	17.2
RSU1	213.9	210.6	171.9	232	258.8	203.65	175.4	230.8	131.2	145.35	167.3	150.1	212	241.55	194.1	216.65	332.55	228.15	250.9	227.1	250	261.65	298.1	229.3	179.8	243.95	180.25	251.8	296.85	217.4	204.55
EXPH5	389.067	293.567	333.133	299.433	505.167	313.367	297.033	241.9	235.967	329.467	414.5	229.633	160.1	165.9	112.833	157.933	215.567	140.8	197.233	271	201.833	287.8	194.6	266.833	175.933	250.6	214.867	296.233	248.667	386.667	243.3
NGFR	152.3	20.3	62.1	81.4	239.4	20.3	29.9	114.7	70.1	25.8	31.8	23.2	22.2	38.5	20.5	14.7	117.3	83.5	13.1	19.5	17.4	18.5	32.4	36.4	139.1	18.6	45.7	302	34.1	94.9	30.8
PMM1	298.6	303.7	572.8	686.8	774.3	299.5	600.5	640	670.7	563.3	268.2	467.1	362.6	742.6	567.5	616.5	348.2	511.3	626.8	558.2	559.3	552.7	576.2	546.8	475.2	489.4	686	408.8	485.4	475.8	574.6
PMM2	85.5	107.8	532	41.3	271.9	23.6	116.8	42.5	126.2	90.8	242.1	102.2	79.1	110.2	91.8	71.3	133.7	41.1	16.5	120	86.7	114.8	46	152.4	207.5	82.2	151.7	59.8	121.3	175.5	79
GRIN2C	341.1	260.9	463.35	174.55	410.75	282.25	202.75	189.85	252.7	298.35	284.4	177.15	183.3	160.4	392.45	102.85	122.3	141.05	150.5	69.75	145.45	101.1	187.15	93.1	78.7	247.15	119.55	171.7	89	209.7	48.75
GRIN2B	143.8	67.05	201.55	63.1	129.6	118.15	127.8	58.9	65.35	49.15	137.75	56.25	43.4	55.25	40.05	63.85	100.5	86	61.5	84.5	64.55	56	101.05	116.05	84.3	104.95	102.7	82.65	117.7	171.25	102.55
CP	311.2	29.9	238	1003.8	213.2	455	384.4	223.8	193.2	431.9	425.3	131.7	117.9	228.1	91.1	98.5	264.5	186.7	186.6	450	368.8	385.9	123.2	355.1	282.4	355.8	315	332.9	486	608.5	232
GRIN2D	56.1	23.1	10.6	8.3	25.9	87.8	9	15.3	31.3	14.5	19.7	5.3	13.5	38.1	13.7	22.4	5.8	9.3	7.1	58.8	13.8	54.5	21.1	16.1	7.8	90.3	54.1	10.3	15.8	82.9	14.1
CS	1760.1	3064.8	2288.4	2222.5	2040.2	2526.9	2524.2	2203.1	2255.2	1999.6	2374.9	2822.3	2473.6	2468.4	2232.8	2940.1	2450.8	2673.6	2618.4	2591.7	2339.7	1805.5	2704.3	1938.5	1528.9	1662.4	2248.8	2530.3	2063.1	2275	2612.9
CYP2C9	289.557	229.729	492.7	154.486	369.157	276.429	190.157	175.014	204.3	245.543	396.129	173.143	151	170.514	146.857	157.029	236.314	146.671	153.657	169.014	178.557	151.814	170.7	273.8	196.943	228.1	156.957	200.429	226.157	286.386	243.257
CYP2C8	96.7	66.35	119.5	46.6	161.25	123.2	45.85	110.8	88.85	111.2	74.45	93.8	78.9	79.7	92.3	100.45	76.3	47.55	100.05	73.65	55.05	66.45	60.15	73.35	57.85	56.65	55.65	52.1	77	80.9	74.35
CTB-176F20.3	24	20	21	47.6	17.8	26.5	14.9	8.5	12.5	21.7	37.6	19.5	64.7	11	10.2	45	19.3	65.1	16.6	15.3	109.7	16.7	23.1	14.8	22.7	21	15.6	20.1	22.4	19.2	43.5
LAD1	227.7	221.25	529.4	101.35	368.4	133.45	284.15	163.95	252.65	204.55	337.05	165.35	182.65	145.75	161.05	123.15	147.55	136.7	181.2	262	116.65	188.65	161.25	242.3	190.55	197.4	170.15	248.25	141.05	195.7	261.7
RNF185-AS1	27.6	26.1	33.3	24.1	63.4	22	29.2	21.4	8.6	39.9	38.9	27.8	21.7	38	42.4	11.1	31.6	30.6	22.1	10	43.5	20.4	53.4	30.3	24.8	10.3	33	43.4	31.6	32.5	31.1
RPLP1	11450.4	12009	10718.2	11054.9	10663	7678.4	10070.7	11159.7	10087.8	8230.6	9228.1	8377.9	8429.9	9180	11188	7185.8	10721.5	12551.5	9494.2	8696.4	10353.8	10861.8	10989.6	12387.8	13047.7	10314.6	9806.7	13094.1	9828.9	10486.9	8261.9
QPRT	90.5	102.4	70.6	133.2	51.5	16.7	139.2	207.5	21.8	34.5	41.6	133.6	65.1	116.8	36	113.9	175.4	139.3	125.1	148.6	244	147.6	120.6	175.9	39.3	170.5	65.7	221.9	87.4	46.4	31.9
RPLP0	5528.7	5137.82	5509.82	6886.28	4141.64	6281.86	6588.78	7467.22	5485.18	5144.44	5205.84	4732.32	5504.58	6165.38	6705.26	4416.62	6726.88	6881.9	6762.82	6714.62	6199.3	7503.46	6145.86	5892.32	6547.74	6646.96	7681.68	7077.12	6119.44	6142.76	3801.62
ECSIT	422.3	168.2	90.3	685.1	282.6	222.5	343.5	424.9	411.8	277.6	12.4	374.4	260.7	347.8	199.4	409.2	288.5	364.9	363.7	123.7	259.6	232.9	296.1	359.3	201.9	187.8	116.1	148.4	241.9	61.8	455.6
KMT2B /// KMT2B	6	10.8	12.6	1.8	29.7	8.7	14.8	6.3	3.7	19.3	16.4	14.4	2.3	3.5	22	3.4	4	12	6.5	10.2	18.8	2	4.2	18	9.2	25.1	4.2	4.8	5.1	5.7	12.9
AACS	1363.3	1264	812.4	683.1	707.4	1248.9	1149.6	1031	1050	598.6	1010	1231.7	1452.4	873.1	1271.9	1365	443.6	1073	1004.3	989.2	1045.8	999.5	657.1	656.7	890.3	554.6	764.9	695.3	924.2	1077.3	1407.9
NIPBL	297.875	358.325	295.75	340.4	411.725	242.375	321.95	276.475	385.375	340.225	357.025	272	181.075	196.65	295.775	262.475	291.45	364.95	217.95	228.775	263.3	308.475	368.5	316.175	378.6	280.125	269.975	305.6	236.6	254.8	293.15
RPLP2	112.2	62.75	29	23.15	29.25	23.05	30.75	16.55	67	38.35	103.3	30.35	62	15.2	45.15	15	56.6	84.5	49	60	76.15	30.15	21.75	51.8	63.55	9.75	39.55	23.4	71.75	25.2	58
APPL2	246.1	183.1	94.9	406.4	46.4	289.3	193.7	244.5	203.8	222.1	198.5	240.5	268.6	195	236	366.8	188.4	252.1	336.7	506.1	480.3	516.9	423	291.8	253.2	509.8	357.3	313.5	397.4	463.7	222.7
APPL1	417.1	538.8	544.3	343.6	423.5	432.6	337	406.4	424	446.1	507.1	462.7	565.9	417.1	402.2	453.5	411.1	428.2	372.7	522.9	419.3	561.1	375.8	429.9	549.4	454.2	451.7	537.9	439.3	552.2	629
SNHG3 /// SNORA73A	349.2	296.9	372	207.2	488	334.7	210.8	224.3	287.1	447.1	310	213.8	227.5	151.1	235.9	174.1	237.6	275.1	118.7	176.4	231.4	174.5	186.8	293.3	380.2	189.4	146.3	204.5	357.5	487.3	258.2
ACTL6B	31.05	140.85	39.2	91.65	23.6	175.75	56.25	109.75	77.5	21.4	25	188.65	156.7	366.75	155.7	394.65	79	109.3	331.65	111.75	80.2	98.3	66.6	39.8	34.9	54.5	148.35	21.8	81.7	77.25	155.3
ACTL6A	401.3	343.4	300.8	304	220	302.5	288.3	179.2	254.4	364.5	327.7	183.6	140.5	137.3	156.2	173.1	343.9	237.8	130.9	252.7	410.1	273.4	298.9	269.6	464.7	319.7	279.5	460.7	308.9	355.5	227.1
SIRT4	110.45	126.1	87.25	87.2	37.2	102.6	29.8	22.4	34.5	40.4	94	71.9	53.75	32.4	96.8	110.25	154.7	59.35	50.4	27.6	46.6	57.55	109.45	56.35	58.5	48.65	30.55	95.95	86.9	88.95	121.4
EMP1	168.067	91.4333	95.9333	544.9	143.067	156.367	224.667	196.7	229.9	229.033	326.933	137.9	63.1333	181.833	142.933	100.267	175.4	264.5	99.2333	282.3	287.367	371.867	100.6	143.333	191	261.5	553.633	225.733	452.4	208.7	123.833
SIRT5	204.35	220.8	456.75	274.7	300.05	190.9	259.25	276.6	233.55	246.9	176.35	182.95	207.95	183.9	232.8	172.8	254.55	211.85	240.75	172.7	247.35	187.7	266.65	195.15	285.45	290.65	250.2	311.75	272.1	278.45	232.1
SIRT6	386.7	388.4	118.1	360	677.6	569.4	342.4	342.5	280.1	584.7	434.7	329	277	284.1	163.6	295.4	393.7	348.2	313.4	464.4	292.7	265.2	169.2	583.9	349.6	259.6	415.7	470.3	492.2	222.2	414.7
EMP2	363.1	381.2	625.2	484.4	463.8	632.6	588.5	295.1	707.5	602	678.8	437.2	358	346.5	306.4	381.5	670.6	373.8	351.9	540.8	508.9	610.9	478.2	601.7	460.2	681.2	397.1	612.6	651.8	615.2	408.6
NIPA2	796.95	1051.45	439.15	698.25	364.15	984.6	590.6	698.8	349.1	700.4	652.2	732.4	1044.25	721.55	858.2	875.65	665	577.15	928.85	659.25	548.65	596.65	679.4	637.75	485.55	522.15	830.45	450.3	534.8	517.45	693.9
EMP3	466.6	1062.8	505.2	627.1	339.6	448.8	912.2	757.8	273.6	515.6	1210.3	371	688.5	381.8	242	381.7	1004.3	531.4	220.2	1145.7	680.8	1271.4	617.7	545.8	499.3	651.3	589.1	678.6	714.4	517.9	333.3
SIRT7	473.4	460.4	387.7	508.3	513.5	456.1	379.7	364.7	589.3	482.6	647.3	419.6	217.1	240.1	364.7	326.6	514.5	384.7	208.6	258.7	446.3	308.1	423.9	326.9	519.1	366.4	343.6	345.2	282.1	539.5	395.8
F2	47.2	23.2	97.2	49.9	80	34.3	39.7	56.7	25.7	40.5	56	77.5	21.1	16.4	30.3	39	24.6	87.2	15.7	42.9	86.8	16.5	20.1	21.4	30.9	21.2	36	30.5	57.7	43.5	23.1
F3	434.2	667.5	1025.8	400	300.2	681.6	752.4	890.5	878.4	814	1126.4	705.1	629.2	1321.9	553.5	899.6	677	782.1	962.2	1121.8	1610.3	2030.8	769.3	400.6	283.8	1561.7	1353.1	653.6	1656.9	1086.2	555
SIRT1	791.1	1057.2	540.3	754.5	600	966.6	519.4	469	828.3	856.1	857.2	883.6	486	535.1	522.5	733.7	777.5	741.9	491.3	734.7	658.6	724.8	649.5	692.2	932.8	767.1	522.3	958.7	572.3	944.6	805.7
FAHD2A	698.75	708.35	823.3	789.75	964.65	504.9	1169.3	865.6	966.1	977.4	863	612.7	829.05	673.15	599.6	714.55	793.1	759.8	744.25	682.55	789.55	742.4	896.05	765.6	688.45	811.55	1030.7	775.2	807.35	799.9	776.35
SIRT2	2829.5	2434	2576.3	1856	5413.8	1657	2325.3	2152	2277.6	2733.4	3174.4	1624.2	1464	1538.8	1789.3	1384.7	2278.3	2231.7	1342.5	1684.9	1814	1873.4	2762.2	2793.3	3269	1808.3	1190.8	2765.6	2141.9	2247	1822
SIRT3	632.8	920.4	950.333	564.367	1071.8	717.4	872.5	684.467	548.867	842.233	744.7	999.367	556.733	623.567	469	587.033	631.167	593.933	620.633	672.6	529.367	510.867	582.133	798.667	529.733	573.167	528.2	622.867	787.133	707.733	860.4
F5	283.15	188.4	388.15	130.25	196.05	347.85	208.4	110.4	161.55	201.3	232.55	122.4	113.7	111.05	101.3	89.45	216.25	42.95	137.3	173	77.15	173.65	95	175.3	152.7	136.8	76.45	206.35	120.2	159.85	114.15
F7	140.9	166.1	375.1	144.5	424.1	342.5	267.4	132.5	212.7	241.2	277.5	196.3	87.8	171.4	151.9	118.8	190.4	112.1	164.4	136.7	168.2	166	128.6	264	82.9	194.9	209.8	176.2	205.4	337.4	189
F8	481.1	712.5	766.6	414.7	462.6	739.2	800.7	703.4	612.7	593.7	685.4	822.7	838.7	899.2	785.3	893.2	711.1	676.7	771.8	756	754.1	742.5	543.5	655.2	624.1	595.9	653	438.6	463.9	664	823.2
F9	182.7	38.4	224.4	92.1	96.6	163.5	73.7	75.4	102.6	132.6	132.5	43.8	62.3	52.3	80	56.6	7.7	52.6	33.8	77.4	119.1	117.6	31	13.2	126.9	194	72.1	68.5	94.4	118.1	89.9
MCF2L-AS1	22.3	16.6	245.8	86.6	99.1	25.7	16.1	33.8	11.6	77.7	147.2	92.6	18.4	17.9	176	64.7	48.4	12.3	76.3	26.5	75.5	27.9	12.6	23.8	26.5	13.7	92.8	21.2	17.5	22.4	47.3
BDH2	1314.8	916.2	652.6	709.9	691.6	1049.8	578.8	956.7	1141.8	1150.1	948.6	847.4	446.4	799.1	537.6	891.8	1481	865.8	1128.2	983.9	1218.3	1296.5	936.7	1124.7	1058.2	885.8	1104.4	1530.5	919.2	1080.9	777.7
BDH1	479.8	425.1	447.5	315.6	637.1	399.5	386.2	304.2	362.1	379.2	273.4	559.9	459.4	418.7	462.7	439.6	430.4	431	498.6	257.8	286	310.4	419.3	440.3	436	338.1	315.2	128.5	560.5	296.3	370.5
CDC42EP4	965.467	817.7	1249.3	2006.4	710.267	852.1	1167.03	1300.93	993.9	1886.6	930.867	931.3	444.533	717.133	498.033	656.1	759.633	837.867	894.133	1196.87	1408	2070.83	773.1	825.6	879.267	1327.6	1565.17	1013.7	969.467	1256.13	938.267
CDC42EP3	161.133	167.1	93.3667	195.267	128.567	182.133	161.5	154.167	144.5	214	207.6	173.767	200.767	165.167	178.933	167.567	202.7	182.967	126.6	192.4	229.433	119.633	100.667	188.4	224.167	157.733	161.433	102.333	278.167	238.2	149.467
CDC42EP2	183	110.2	79	103.55	307.2	51.9	224.35	79.15	278.15	165	80.9	72	72.1	59.65	76.4	63.35	169.95	60.7	53.65	172.15	66.35	120.6	171.85	100.95	289.2	196.1	142.25	167.8	90.75	149.35	72
PICK1	484.1	514.2	735.3	350.8	827.3	735.2	385.8	373.7	580.1	534.3	667.5	514.1	381	288.5	465.5	370.1	523.3	294	230.2	233	363.6	380.6	376	400.6	495.6	401.5	328	471.2	360.2	494	657.6
CDC42EP1	206.5	256.2	578.3	217.6	692.3	210.1	493.9	505.3	374.5	560.3	362.3	301.3	130.7	232.1	177.7	128.4	401.8	367.2	201.4	434.8	431.2	438.3	995.6	456.2	747.9	491.8	702.9	536.1	679.1	320.8	248.1
IGHA1 /// IGHA2 /// IGHD /// IGHG1 /// IGHG3 /// IGHM /// IGHV4-31	185.8	99.8	183	122.3	155.7	27.2	21.4	67.2	26	152.8	222.5	107.3	104.5	16.4	119.5	113.1	88.8	41.8	41.1	121.5	27.5	98.5	109.7	122.2	236.2	89.1	116.7	91.5	107.5	71.9	91.5
PMP2	3005.7	1227.6	2916.2	2243.9	7815.9	1381.1	4769.4	3018.3	4286.9	3943.5	2162.7	1825.8	1002.1	2598	2216.1	1212.2	3077.4	2058.2	1546.7	4142.7	3519	7898.8	2433.7	1808.5	2038.3	5495.3	1989.9	3044.9	3711	3078.1	1657.5
DLD	562.8	1042.4	491.4	970.1	181.3	661.6	570.8	1212.1	506.3	491.2	597.5	1088.3	2458.5	1492.1	727.8	1756.2	666.5	1358.2	1952.8	1329.1	1290.4	1022.6	1062.2	693.7	810.2	872.7	1367	826.2	792.3	709.4	1382.4
MDFI	149.5	129.7	246.6	57.5	142.3	125.3	171.5	145.3	52.3	118.8	180.9	48.8	73.9	70.4	128	61.2	83.7	55.3	46.6	120	110.2	142	51.8	155.3	121.1	37.6	35.2	83.6	42.9	58.4	107.8
DPY19L1P1	11	44.3	28.9	44.1	27.3	22.7	114.6	8.5	86.9	34.7	16.1	88.1	56.8	68.7	105.9	50	19.4	54.8	17.8	19.4	22.2	132	17.7	8.5	20.5	87.9	92.1	161.9	17.9	62.6	98.1
FH	566.833	479.867	452.967	307.033	365.333	528.333	332.933	525.833	382.2	354.333	565.033	511.633	879.533	645.967	720.3	504.667	425.533	388.367	752.633	483.133	413.6	408.8	499.233	402.9	396.6	412.5	578.733	414.833	496.833	368.933	674.167
RP1-130G2.1	22.6	14.5	29	12.3	14.9	10.5	10.8	13.3	19.2	9	14.1	10.4	5.1	15	7.9	14.3	8.4	16.2	10.4	15.6	27	82.1	7	21.2	13.2	59.3	87.2	31.9	16	15.5	22
HLA-DMA	765.4	644.5	733.4	678.4	533.3	651.7	761.9	808	329.2	712.2	652	343.2	575.6	582	424.2	322.4	1130.5	443.6	530.5	742.7	548.4	901.5	820.3	590.3	520.5	874	816.7	522.2	654.6	529.6	529.1
MYCT1	225.7	131	278.2	198	71.8	102.9	82.8	85.6	101.9	124	77.3	75.9	125.1	34.7	49.4	89.2	72.1	81	46	73.2	104	47.3	111.9	134.3	77.7	15.1	14.8	107.9	92	190.3	159.5
HLA-DMB	726.3	791.7	1774.7	663.3	951.6	1171.3	1163.2	810.8	803.9	1050	1414.3	493.1	797.5	615.2	532.1	502.5	1161	913.1	800.4	1121.8	837.1	1097.9	962.1	1306.3	971.4	1058.3	738.9	1028.3	970.4	841.6	1245.9
DMD	457.733	402.9	281.533	353.867	318.433	443.233	282.367	340.6	375.2	349.233	413.733	469.333	494.767	394.267	618.233	575.3	333.3	480.267	415.933	430.7	396.833	421.367	312.1	298.067	338.933	391.2	312.867	297.567	468.867	503	383.367
CYP2F1	28	23.7	27.6	12.5	35.4	9.4	23.4	3.7	18.9	60.3	32.3	4.3	13.8	7.1	4.5	14.4	19.2	8.6	15.9	8.1	23.7	12	12.8	30.6	14	7.8	8.8	16.9	7.2	7.6	22.2
GC	225.5	37	157.9	17.5	166.7	138.6	19.8	21.9	88	89.1	62.8	70.1	40.9	69.2	16.9	9.6	41.6	7.6	63.1	15.7	62.4	64.6	45.4	35	11	25	13.9	24.8	12	40.7	76.8
PMS1	784.8	1029.7	763.9	538.4	654.9	737.9	678.1	730.2	581.9	917.9	602.6	979.3	616.1	556.8	617.6	688.6	759.7	594.3	510.7	771.5	696.3	799.5	621.2	814.4	837.4	834.6	619.5	727.9	651	739.9	659.2
GK	99.4	82.175	163.225	74.675	153.825	49.2	76.45	79.1	89.525	113.05	190.575	73.9	94.425	110.575	70	74.275	63.65	62.875	73.8	166.275	129.975	79.45	78.125	108.8	94.3	121.125	88.35	108.525	101.7	120.125	82.4
MDH1	2276.8	3936.7	1174.6	4107.6	497	4915.5	1655.7	5580.3	2168.4	1230.1	2037.6	6502.8	13307	10224.5	7869.5	9096.1	3220.7	5465.8	11135.4	7126.1	3117.7	4161.5	5589	2421.9	2575.3	3235.9	8295.6	1411.9	6415.1	2465.8	7790.7
MDH2	846.65	891.35	849	1110.2	636.7	875.1	823.2	1102.3	814.2	798.35	750.8	1280.25	1760.05	1592.2	1362.5	1879.6	1096.45	1190.2	1566.95	1103.25	920.5	874.1	1179.9	1019.3	755.6	985.15	1293.4	790.1	1093.3	752.45	1224.45
EMR1	347.9	463.1	498.9	173.4	395.8	462.9	198.8	147.9	211.3	367.5	525.1	239.1	158.9	136.5	204.1	119	334.6	138.5	184.1	185.5	190.9	158.6	207.7	427.1	152	114.4	161.8	173.2	313.6	162.8	325.6
EMR2	71.3	89.4	177.5	72.7	189	152.2	108.9	9.6	130	189.8	86.8	56.2	54.8	46.8	48.4	44.4	88.2	111.8	66.4	125.5	75.2	27.5	45.5	69.8	159.9	70.3	128	125.2	113.8	21.5	87.5
EMR3	94.9	105	73.9	23.8	217	11.1	27.6	26.7	11.6	108.5	17.3	21.4	15	75.9	69	56.2	56.9	11.8	15.1	19.8	50.7	18.3	26.2	9.3	37.9	21	23.5	28.8	8.9	30.5	30.8
TTLL7	721.2	617.7	589.4	935.4	515.8	328	783	472.3	670.2	615.3	643.2	471.5	472.9	357.7	404.1	614.2	500.7	980.4	366	527.6	581.6	648.4	1012	899.4	1490.1	803.2	724.1	802.4	688.5	905.6	481.7
TTLL5	194.36	240.24	298.44	178.5	423.22	222.46	287.62	183.46	252.32	328.2	271.74	199.48	137.56	156.98	182.76	173.3	230.72	161.9	153	199.78	179.1	214.26	234.92	220.42	238.46	228.36	190.12	273.7	214.78	245.58	168.86
TTLL4	97.05	165.6	251.9	378.75	241.65	157.2	403.1	294.85	198.7	185.25	190.45	118	105.9	100.35	96.15	150.05	253.05	175	111	167.9	212.1	287	294.1	137.75	306.65	264.85	176.35	140.5	110.2	165.05	127.65
AADAC	25.8	22.7	42.8	29.4	252.5	14.2	56.5	22.2	18	22.4	52.7	22.2	22.2	13.4	22.9	12	17.4	14.5	15.8	32	12.4	26.1	28	30.5	18.9	18	31.7	75.4	16.2	24.2	20.3
TTLL1	197.7	175.7	68.8	202.3	136.1	212.1	194.3	192.9	221.2	97.5	107.9	244.6	138.4	203.5	164.9	231.1	209.3	241.2	277	222.5	433.4	221.2	174.1	158.9	165.6	260.4	304.1	85.7	306.8	268	339.7
RIMBP2	747.1	1005.2	946.7	957.6	281.9	1399.5	625.8	1101.5	509.6	483	641.3	979.4	1993.9	1919.3	1719.7	1048.9	879.2	1038.1	1635.4	1255.7	1161.7	707.9	673.8	755.9	842.8	769.4	978.3	537.5	934.1	1166.4	898
HDDC2	1389.85	1419.65	1139.3	2131.2	1123.7	1675	1141.75	1477	1414.8	1078.25	1636	1577.55	1474.45	1478.8	1415	1907.75	1913.3	1694.15	1597.5	1882.3	1696.2	1839.8	2214.5	1823.95	1853.1	1809.85	1776.4	2170.05	1827.35	1485.55	1885.35
UBE2D4	1437.58	1649.7	1620.74	826.2	1894.18	1514.28	1564.14	1187.8	773.82	1475	1565.74	1175.26	1115.02	910.8	1309.44	833.2	1127.02	1073.18	998.32	1114.6	1153.28	854.74	1111.48	1294.48	911.06	990.44	1023.14	1164.82	901.84	1127.66	1188.32
FAM13B	1314.2	1164.7	639.5	1137.6	699.1	1619.8	650.4	1025.9	889.9	811.5	571.1	1247.4	1779.7	1165.7	1841.3	1523.1	1055.5	1214.5	1227.3	1328.6	1174.7	1077.3	1227.7	1059.6	1038.5	997.1	1451.6	1187	844.6	868.4	1143.8
FAM13C	226.5	27.9	27.2	18.5	39.8	25.7	94.1	6.1	9.4	20.1	22.6	113.9	8.2	20.8	43.9	10.9	29.5	70.4	2.9	9.3	19.5	68.2	6.8	9	19.8	7.4	10.8	82.8	12	9.9	64.7
UBE2D2	978.9	1090.23	678.833	942.267	729.633	1193.87	835.767	865.833	833.267	736.367	1070.03	878.1	1701.07	1155.5	1156.9	1053.1	999.4	973.8	1032.4	1005.53	944.4	949.6	1142.87	791.2	1018.6	827.733	1161.93	840.033	949.367	787.6	856.967
FAM13A	741.7	1263.27	715	1335.43	558.5	1221.43	658.167	645.433	631.3	651.667	808.667	1291.77	586.633	846.733	982.1	1342.5	801.067	798.067	752.2	668.567	1562	750.367	621.867	846.933	727.433	757.2	622.133	703.467	508.167	788.133	914.133
UBE2D3	1156.67	1196.17	830.667	3364.8	763.967	1208.9	832.1	1157.2	1478.2	1072.9	1236.67	1152.7	1613.83	1213.13	1029.17	1484	1460.67	2146.73	1270.07	1590.57	1478.27	1760.67	1523.8	1508.03	1853.3	1554.33	1504.2	1484.3	1723.63	1628.77	1379.9
HP	280.7	78.1	352.8	147.8	387.5	233.9	364.8	153.8	253.6	443.7	55.4	189.7	140.6	234.2	219.7	58.7	223.2	175.9	214.9	199.1	348.6	209.5	276.5	197.5	93.9	185.9	145	108.3	184.7	335	68.7
UBE2D1	186.3	222.667	204.7	229.9	188.333	190.2	172.833	104.2	189	147.3	203.533	171.367	239.2	140.533	162.133	131.767	179.933	195.133	177.267	211.3	233.267	139.733	133.833	215.7	225.8	255.1	187.433	238.433	182.333	277.767	188.167
HR	125.4	121.45	213.65	43.65	244.05	100.75	192.2	136.8	198.8	199.8	96.35	121.1	181.15	86.45	23.7	117.3	111.05	96.35	112.15	91.8	125.45	76.8	150.85	101.15	87.5	119.8	123.45	229.65	91.7	122.95	120.3
HSPE1-MOB4 /// MOB4	344.4	560.2	413.2	970.2	216	498.1	380.2	450.4	388	327.9	321.6	435.2	542.2	326.2	759.1	646.2	409.6	730.2	443	379.1	377.6	660.3	438.7	479.8	482	361.1	426.7	452.4	459.8	421.7	711.9
HPGDS	443.4	291.1	219.2	283.8	297.7	287.4	253.3	219	256.1	408.6	234.4	185.8	231.4	101.5	218.5	188.6	369.2	252	67.8	231.9	275.4	245.2	282.6	341.8	276.7	232.9	108.5	330	280.7	149.5	418.2
IPO4 /// TM9SF1	488.2	439.8	556.8	566.4	383.4	502.4	432.9	365.7	390.8	566.4	678.2	424.9	383.3	313	479.5	408.4	579.1	331	345.4	627.7	526.9	456.3	432.1	632.4	599.9	354	305	316.4	480.9	457.4	641.6
PMPCB	1483	1861.5	927.4	762.9	770.7	1106.1	1402.8	1094.7	1005.6	1168.6	1472.9	1399.7	1904.6	1246.8	1635.3	1293.5	1182.1	1175	1013.7	1054.2	751	842.2	1046.3	1319.4	926	936.4	1146.4	1014.7	1216.4	1089.8	1364.3
PMPCA	389	291.6	593.6	487.1	577.1	288.7	470.8	518.8	444.9	435.2	428.7	524.2	278	436.5	264	409.7	355.1	503.5	399.1	352.6	477.1	425.3	477.7	558.6	525.4	485.6	437.3	533.4	431.3	421.7	397.2
HLA-DOA	142.55	155.25	137.775	99.05	242.075	171.175	110.325	129.3	119.975	141.975	190.275	134.875	117.85	81.225	115.6	76.525	101.55	96.1	71.775	114.45	113.55	97.875	105.775	165.625	150.6	136.1	110.775	137.075	119.25	138.325	145.25
HLA-DOB	70.2	49.5	95.3	23.2	128.4	52.2	53.8	33.8	28.1	82.4	67.8	120.1	25.1	23.7	33.5	35.7	31.5	25.3	33.9	21.1	16.1	26.2	33.7	30.8	65.8	30.6	34.2	44.2	35	15.7	45.1
LAG3	173.9	18.5	39.5	11.4	63.6	24.3	6.8	13	53.9	17.9	81	14.8	44	4.9	31.6	7.2	26.7	16.1	25.4	4.8	11.1	11.3	12.4	20.1	18.2	19.5	18.5	37.5	17.7	14	53.4
IK	873.5	405.7	639.4	886.5	624.2	382.5	812.7	906.5	674.3	882.8	595.8	761.4	526.3	1008.2	597	591.7	789.1	923.7	1104.7	919.2	895.2	939.4	1003.8	971.4	834.6	970.3	1265.5	809.2	740.9	751.8	792.5
UBE2E3	1248.6	1488.9	1049.3	1591	911	2661.5	1261.2	2359.2	908.3	1087.6	1466.5	1501.5	3865.3	3250.8	2470.9	2064.4	1695.1	2499.8	2804.8	1738.5	2190.7	2132.4	2047.4	1197.9	1425.2	2121	2723.8	1246.1	1594.6	1283.2	1768.7
VPS33A	37.7	149	150.7	102.8	82.2	188.7	39.2	108.8	28.9	31.4	189.8	141.6	151.1	80.2	257.4	119.7	168.1	144.4	149.3	74	102.3	108.9	121.7	113.1	121.8	172.7	139	88.4	146.6	43.2	116.3
VPS33B	428.25	498.2	973.1	387.7	662.15	362.25	782.55	527.3	592.5	775.05	520.45	682.7	573.85	663.65	728.1	706.15	526.05	637.25	702	434.2	621.8	446	456.5	497.6	342.95	590.05	519.7	378.05	429.45	582.05	694.7
UBE2E1	1760.1	1855	1728.5	3140.4	881.3	1523.8	1609.5	2074.3	1896.4	1864.1	1980.2	1885.8	2738.4	2929.8	2212.5	2656.4	2271.9	2516	2753.3	3150.4	2312.8	3383	3373.4	2582.3	3026.7	3139.6	3627.9	2088.8	2887.9	2394.7	2526.7
FCGR1A /// FCGR1B /// FCGR1C	200.1	307.7	290	186.9	206.4	382.2	808.3	273.6	382.9	489.2	120.2	140.8	243.5	477.4	294.2	235.6	833.2	206.6	258.1	559.2	408.8	378.6	374.5	598.6	232.2	411.3	933.4	101.5	1257.1	455.4	241.4
NSMAF	665.3	891.6	788.3	743	312.2	853.7	742.4	833.3	1072.7	790.5	903.4	694.3	695.6	670.9	398.2	707.8	900.5	819.5	866	886.7	865.9	873.6	639.6	630.9	862.5	713.4	665.5	457	673.3	406.6	771.7
DPT	57.7	11.3333	51.9667	35.0333	57.4	74.2667	44.8333	21.5333	28.2	56.0333	62.0667	61.2667	48.4	45	66.1	35.2333	41.6333	41.2333	44.2667	41.2667	57	30.2	22.5	48.5667	20.0333	25.0333	26.7	48.4333	44.2	68.5333	27.4333
TNFRSF11B	90.75	32.75	74.85	68.15	77.55	97.45	55.7	13.3	69.6	63.1	49.05	40.8	25.8	26.3	20.4	19.35	57.2	35.9	24.8	79.9	34.45	46.15	37.4	31.9	48.55	45.7	36.25	32.35	41.35	40.2	28.65
TNFRSF11A	26.7	139.4	98.8	5	70.4	115.3	19.2	69.7	138.7	93	84.5	61.7	10.1	53.5	66.8	54.8	60.1	11.1	43.5	13.1	74.9	49.7	62.4	41.5	61.7	38.6	12.2	46	23.4	21.7	82.8
SOCS2	101.8	195.8	236.6	116.25	213.95	253.9	114.35	158.15	180.6	177.5	224.5	157.65	160.15	217.95	174.4	160.1	172.15	146	200.3	224.6	222.7	209.3	114.4	210	185.75	162.55	183.55	302.7	198.8	221.05	197.2
SOCS3	129.567	114.133	231.967	81.0667	274.733	162.167	128.367	130.1	140.7	188.733	206.033	100.467	92.7333	99.0333	118.367	82	107.533	126.667	82.7333	118.933	166.467	130.9	85.7667	127.967	123.067	89.1667	113.667	168.033	229.533	158.5	176.7
SOCS1	66.95	72.3	60.35	40.775	97.5	90.375	45.525	55.625	71.125	58.575	111.425	36.45	44.275	27.7	77.625	57.625	98.325	25.05	32	92.575	56.125	69.875	64.35	73.725	106.1	64.925	67.4	25.625	45.05	80.125	70.7
PMVK	565.2	573.2	490.6	779.1	782	370.7	757.6	740.4	1062.9	920.4	675.9	805.1	391.4	570.5	515.9	673.8	755.1	899	644.2	764.4	763.6	654.8	675.8	608.5	741.3	748.8	659.2	814.1	695	810.1	778.7
SOCS6	122.55	151.6	147.55	61.35	166.95	204.9	160.6	157.9	111.7	155.65	92.95	105.5	132.85	78.45	125.45	95.2	191.15	97	89.2	125.95	116.55	167.45	141.25	103.4	146.7	156.15	229.15	166.3	140.9	177.75	79.9
SOCS7	92.8	37.2	212.4	64	52	334	103	60.7	40.4	38.2	146.3	20	20.2	46.1	30.3	74.9	101.1	171.4	146.5	99	115.2	95.5	19.7	36.1	133.6	28	165.2	158.3	86	107.2	219.7
MIR6834 /// PFDN6	325.65	278.3	347.75	260.65	332.85	186.1	432.55	307.55	518	325.5	210.45	210.1	198.15	331.8	204.5	291.6	374.35	312.45	296.55	243.3	299.15	255.55	218.55	402.45	460.15	297.5	272.4	407.9	135.1	244.5	311.75
MDN1	925.1	1176.5	646.7	781.1	1191.1	990.7	1258.8	999.5	1126.4	1135.6	1011.9	947	798.5	829.3	697.2	1191.3	1169.9	947.4	897.2	956.7	781.7	1011.1	1201.9	1317.1	1063.7	1074.8	1038	1089	870	971.3	1169.1
SOCS5	421.667	524.667	283.867	648.4	301.267	406.2	339.667	379.833	378.233	370.533	359.233	486.233	528.033	468.3	465.4	656.833	486.2	545.133	468.567	417.8	479.7	423.3	503.6	392.7	615.5	422.3	401.433	717.833	388.333	483	633.933
KL	205.8	74.6	340.1	61.2	18.6	245.7	271.1	226.6	354.6	163.2	213.9	172.1	689.7	690.3	882.6	70.7	493.7	560.9	374.1	700	482.9	103	251.5	218.9	253.1	375	95.6	269.6	243	380.8	301.9
DR1	288.04	304.72	181.2	322.24	212.58	310.72	172.72	255.38	296.58	225.72	249.16	247.22	406.2	288.78	251.64	318.68	275.56	279.44	364.94	372.54	311.12	349.62	283.98	293.68	307.26	268.38	310.5	272	304.54	238.34	312.92
EIF4A2 /// MIR1248 /// SNORA4 /// SNORA63 /// SNORA81 /// SNORD2	10058.4	13201.6	3971.1	15967.2	5685.5	13759.4	9550	10938.6	8487.9	8429.8	10616.4	14813.8	14382.9	13542.9	16970.4	15945.2	8494	12402.5	13592.8	9886.7	10505	12325	12502	11494.3	12907.1	9849.3	10957.2	8294.4	10439.4	10649.6	16043.7
BRPF1	591.6	299	486.8	330.4	640.3	338.6	402.1	331.7	347.1	617.2	461.3	378.9	64.4	162.6	319.2	162.3	454.9	235.5	209	254	284.4	261.2	270.9	258.5	186.5	275.2	209.1	334.8	246.1	356.3	405.4
BDNF	55.5	144	224.1	205	199.7	377.1	155.1	87.6	159.5	261.2	219.6	75.8	165.5	227.8	233.5	129.9	113.9	104.4	131.1	131.7	548.1	188	118.7	129.3	244.6	242.2	288.3	257.6	162.4	327.2	86.9
GFPT2	799.6	795.8	597.8	1217.5	662.9	594.1	690.9	424.5	484.7	660.7	844	591.9	307.6	276.3	263.1	586.2	616.6	353.3	365.9	504.2	466.8	571.1	372.9	714.6	405.5	479.1	364.2	636.4	477.2	575.7	534.2
GFPT1	290.65	255.85	138.85	229.6	330.6	202.5	292.5	226.9	263.25	267.65	213.75	268.4	219.7	218.05	111.05	351.45	203.85	265.5	197.25	231.9	219.3	197.9	187.9	256.05	184.15	220.7	193.2	220.85	269.15	139.25	190.1
TNFRSF10C	78.35	50.15	163.75	42.35	79.65	58.25	74.75	47.1	71.7	56.65	25.1	17.85	40.05	34.8	53.65	25.8	68.2	35.9	11.1	54.6	37.75	40.2	39	64.9	15.5	21.7	31.1	68.05	89.55	33.35	50.25
TNFRSF10B	246.733	156.133	216.567	155.6	148.533	194.7	209.9	178.833	177.967	268.1	280.3	112.667	176.8	139.7	206.6	95.6333	207.367	106.667	139.467	140.867	202.367	85.5667	145.133	256.967	181.367	145.067	113.2	168.4	220	196	219.5
TNFRSF10D	24.7	9.8	30.9	39.7	319.2	31.2	61.9	79.3	33.1	4.6	77.2	55.3	47.8	31.4	11.4	5.7	22	28.5	23.8	11.1	19.4	24.3	35.1	52.2	14.4	54.6	8.7	17.8	12.6	14.3	14.5
TFCP2	285.6	298.65	372.2	366.2	243	290.05	276.4	268.85	230.3	300.35	422.95	289.4	251.9	309.25	266.25	279.45	300.45	266.3	336.4	410.7	306.4	302.8	325.25	363.35	291	280.6	365.65	332.9	344.15	399.8	297.55
LOC102723479	27.3	19.4	34.5	16.5	73.6	68.4	12.5	8.6	10	33.8	34.5	24.4	51.1	17.6	11.6	14.1	22.7	30.3	101	12	53	14.2	19.8	27.9	24.9	22.7	13	29.8	24.9	44.7	27.8
MDM2	120.32	80.8	124.1	39.28	162.52	102.44	91.1	44.86	87.54	89.26	105.46	56.18	47.7	47.72	91.82	47.82	61.7	55.78	43.9	63.96	97.72	76.9	45.6	115.8	93.52	87.48	63.5	118.4	78	91.5	100.36
AAK1	1261.68	1498.84	1136.18	860	1120.72	1146.84	992.84	871.02	1180.18	655.8	1033.72	1285.7	1760	870.4	1967.92	1089.92	794.28	839.76	1052.72	687.8	696.16	444	572.68	749.52	776.84	688.84	909.26	495.42	718.56	820.72	943.56
ANXA2P1	159.9	39.6	269.5	56.3	339.4	16	115.1	8.1	45.1	47	16.6	49.8	14.6	57.3	35.3	43.6	41.2	87.5	27.9	85.2	45.7	35.7	49	31	22.2	37.9	125.9	70	56.7	97.4	139.9
HLA-DRA	249.95	261.5	160.65	2131.45	202.55	237.9	345.25	1174.05	393.05	726.85	549.6	149.95	430.7	903.25	91.1	947.8	1797.35	848.25	1511.65	2588.25	918	2125.8	1743.95	1273.2	648.4	1943	1602.1	1920.45	2278.1	712.45	1219.65
ANXA2P3	58.6	93.7	47.8	14.4	27.9	175.6	58.3	80.3	22.3	115.8	168.8	21.9	85.9	35.2	73	93.5	46.8	44.1	14.2	90	52.5	158.8	25.9	112.9	44.3	90.1	79.4	113.2	24.6	84.1	42.8
MDM4	9.4	12.6	13.7	23.7	150.9	114.5	47	31.8	74	20.2	23.9	52.1	9.1	45.6	8.7	99.9	127	23.3	47.3	26	102.1	64.5	30.9	9	10.5	29.1	16	34.3	77.5	43.3	50.6
ANXA2P2	528.5	239.5	607	585.3	319.5	660.1	358.6	371.6	331.7	394	886.3	385.9	255.9	341	474.3	215.7	363.8	376.4	217.6	353.4	516.5	522.4	354.7	463.8	368.6	421	193.1	500.1	706.6	634.8	256.6
MYD88	1021.8	943.1	1392.4	781.6	814.3	730.8	1022.3	728.1	1003.7	1321.4	1060.9	678.4	613.8	633.9	570.6	419.9	1030.7	638.8	797.1	1007.7	669.1	936.6	746.6	1027.7	729.1	891.2	557.2	981.5	1000.7	864.2	1161.7
MDM1	231.35	265.9	196.55	237.1	178.4	218.35	178.85	221.9	174.35	308	287.45	199.1	176.25	190	157.85	187.65	198.45	177	216.55	257.6	236	312	179.2	179.5	212.75	248.35	252.9	222	130.85	257.2	176.65
ST6GALNAC2	180.3	94.7	82.6	152	169.5	147.3	233.8	226.4	131.5	328.6	92.9	130.5	36.4	142.3	54.8	71.5	196.2	54.1	196.1	189.2	214	181.7	192.5	177.7	234.7	62.4	163.3	207.7	224.3	149.9	141.9
SH2D4A	165.3	162.4	265	209.8	212.5	140.7	175.6	105.4	245.7	157.5	259.1	60.9	123.6	94	142.6	82.1	177.1	159.2	101.3	127.5	135.3	166.6	112.8	100.1	229.6	152.8	117.6	74	157.5	139.8	81.4
ATRAID	870.2	899.3	595.1	1361	313.9	1293.1	571	804.4	807.1	771.4	658.2	713.3	1092.4	987	817.3	839.6	1129.9	952.2	1035.6	1084.6	924.4	1200.2	1452.5	1137.4	761.7	1026.6	1341.5	1087.7	1079.3	847.2	872.3
MRPL4	372.1	315.2	177.6	619.6	556.8	263.4	173.6	454.5	187.9	253.1	206.9	461.7	556.3	441.8	303.6	595.9	382.6	494.3	512.9	347.3	356.6	490.8	562.6	135.5	342.9	426.5	486.3	345	581.2	332.4	537.8
MRPL3	915.5	974.1	830.6	1182.5	393.9	1108.9	770.4	1181.5	987.9	826.1	585.6	1035.5	1861.2	1466.5	1129.9	1429.2	1136.3	1283.5	1556.3	1577.8	1127.4	1218.4	1146.5	932.3	1024.9	841.8	1147.3	843.9	1430.5	973	1554.4
NGRN	7182.8	8072.9	3206.4	7697.1	2128.8	8498.3	4826.9	6154.3	6293.7	4272.7	6503	8287.2	10878.3	6829.2	6344.6	11250.8	5366	6689.1	6606.6	4429.6	5901.7	6466.6	6593.5	5524.6	5176.9	4912.3	4762	4006.4	5208.8	4792.8	8177.3
MRPL2	375.7	411.5	806.2	463.7	729.2	223.4	515.2	334.6	221.6	248.6	393	449.8	232.2	421.1	161	424.4	284.5	302	335.2	330.1	349.7	319.3	468.6	289.7	316.8	241.6	370.8	222.3	431.5	370	363.7
MB	401.2	215.5	180.5	161.3	275.2	266	203.9	211.8	211.9	218.7	412.1	263.1	187.6	168.7	107.3	104.4	174	225.8	179.2	177	120.9	254.8	150.8	340.1	306.3	196.1	200.1	219.9	240.2	224.4	204.5
DSE	409.7	199.8	235.4	272.1	24.1	305.4	297.2	151.6	194.8	337.2	407.4	218.1	141.7	191.5	225.6	256.8	352.6	223.6	172	417.9	275.6	295.1	140.2	235	271.3	241.1	270.7	387.7	361.6	339.5	279.7
DGCR9	294.7	193.4	259.8	68.8	142	55.7	221.9	337.4	135.2	20.7	128.7	352.4	159.3	215.5	220.6	225.9	280.3	105.1	273.2	211.3	254.5	203.2	102.4	130.5	254.7	144.4	208.2	69.8	64	306.1	230.9
MRPL9	682.65	778.75	363.05	540.1	389.3	373.95	470.3	558.15	555.8	347.65	552.6	382.4	641.5	538.2	499.8	527.6	533.1	600.55	632.1	679.05	560.7	539.2	420.5	485.4	578.05	465.5	503.8	415.45	507.65	578.05	645.05
DGCR5	642.2	583.1	687.8	382.8	612.2	499	463.8	527.6	510.5	411.3	548.2	676.2	587	647.8	880.2	495.6	465.2	421.9	390	541.5	446.3	331.3	262.6	519.3	499	357.3	274.5	471.9	428	715.3	545.3
SPG11	832.4	962.4	563.5	849.2	673.4	925.5	821.2	788.6	680.2	779.6	859.5	779.8	781.1	835.3	615.5	889.6	678.1	688.3	726.1	713.1	709.4	928.3	1238.8	1038	671.8	1038.8	787.3	675	674.9	525.3	502.8
DGCR2	820.85	730.05	632.2	456.35	744.2	736.85	635.65	578.85	391.1	550.8	694.35	537.35	550.6	503.9	1110.25	570.4	574.65	373.3	437.75	382.55	503	372.85	492.8	402.6	435.55	492.5	547.95	321.15	362.75	500	398.05
ARAP2 /// LOC101928667	2289.2	2079.8	1581.1	1900	2313.4	1116.6	1708.4	1332.5	2519.7	2752.2	1945.5	1872.7	821.2	1055.7	1190.1	1551.1	1913.2	2171.4	989.6	1165.5	2242.5	2226.8	2512.8	1679.8	2979.4	1788.4	1628.9	2636.4	1185.9	2022.2	1187.3
PTCRA	473.467	573.167	1014.23	382.367	908.633	351.533	553.633	382.233	237.767	631.633	450.8	398.633	207.1	335.367	280.033	265.367	399.6	338.767	220.133	239	319.633	425.267	459.4	317.933	306.533	298.933	353.667	411.1	358.3	339.5	579
DSP	278.4	196.9	278.5	404.7	64.6	765.6	163.2	227.8	187.3	269	383.8	223	151.7	194.1	118.5	148.1	159.9	127.4	105.5	231.9	394.6	470.6	121.2	179.6	352.5	136	264.5	272.9	261.3	358.6	163.4
EMX1	50.4	33	45.5	17	26.6	139.4	13.6	13.3	19.5	20.1	27.5	93.8	181.5	11.5	30.1	143.7	9.1	14	13.4	9.2	11.7	10.6	13.3	44.3	21.1	16.6	12.4	10.6	22	35.7	29.4
EMX2	794.8	1231.3	648.8	1197.9	422.4	1190.4	493.1	868.3	2006.3	957.4	1046.6	971.5	411.6	740.6	578.4	864.7	987.1	664.9	753.3	987.6	1639.8	2017.4	802.1	1346.7	660	1284.2	586.5	1179.5	727.2	1520.2	863.6
DST	1896.44	1553.09	1384.94	1752.79	1905.88	1458.75	1382.54	1511.17	1805.49	1936.72	1847.74	1439.59	1201.19	1204.64	1251.96	1264.5	1545.19	1635.6	1276.22	1384.39	1772.57	1881.38	1890.95	1664.08	2423.55	1872.99	1454.49	2390.24	1666.83	1789.9	1351.61
SH2D3A	99.9	18.5	171.9	66.75	267.7	148.85	122.65	69.4	135.75	157.45	82.25	73.85	22.3	14	94.9	85.45	88.9	33.25	63.6	76.5	98.45	85.65	61.8	54.55	92.65	118.2	58.9	100.85	70.95	63.6	123.9
SH2D3C	150.6	87.4	323.9	82.2	389.7	118.8	181.1	135.9	103.3	175.4	276.6	182.4	90.7	96.4	20.1	119.3	90.7	90.1	116.1	103.7	130.1	119.3	125.4	153.2	164.2	118.5	91.6	173.8	97.4	165.2	213.1
VPS37C	703.1	698.5	988.9	647.7	807.4	774.9	710.1	682.2	845.1	582.9	844.3	521.5	491.9	391.9	646.5	569	726.8	605.5	410.1	775.3	568.6	551.6	502.2	625.1	746.1	478.7	543.8	802.6	637.7	697.6	579.4
RAD23A	793.75	1101.55	1307	1008	1022.45	773.1	1200.4	1272.85	1360.9	1030.85	883.35	1302.8	664.25	1262.65	929.6	1138.15	1411.65	1065.95	1313.6	1059.45	877.65	963.55	1041.25	961.3	990.3	961.3	1057.15	1065.65	1032.5	1025.95	1068.95
VPS37B	574.6	333.8	273.2	379	895	508.3	529.5	364.4	357.2	513.2	1006.2	379.5	545.2	377.6	634.2	330.6	369.7	451.4	342.2	298.2	361.6	336.5	332.6	259.9	198.5	378.8	352.3	298.9	322.2	316.3	209.5
RAD23B	485.467	531.3	172.767	782.933	229.433	559.5	366.667	462.7	552.433	434.633	302.767	500.367	752.6	813.3	570.7	916.667	583.6	745.8	702	699.733	660.633	742.667	508.767	546.567	585.233	531.867	659.733	570.667	538.933	591.433	672.567
CYP2A7	415.8	348.7	547.4	289.8	598.8	182	389.9	321	280.9	517.1	650.3	388.9	293.7	225.1	268.2	269.7	191	240.7	153.5	346.4	329.1	309.1	254.8	565.3	371.9	459.7	283.6	321	415.7	338.7	400.2
CYP2A6	420.275	301.525	414.025	232.3	484.1	394.675	276.25	310.65	250.825	342.875	430.675	275.45	252.075	231.275	255.6	207.025	295.325	223.225	279.275	285.425	269.475	196.025	201.35	380.625	234.775	291.225	250.125	335.05	344.125	401.15	301.475
IL1RAPL2	218.7	357.8	341.8	203.4	421.5	270.6	412.3	287.8	267.6	350.3	344.6	297.6	216.2	261.4	236.8	179.4	328.9	324.7	210.8	290.9	312.6	204.9	284.1	281.7	155.1	314.4	255.4	426.4	361.6	480.8	416.7
IL1RAPL1	1278.6	1159.5	888.8	746.7	2735	781.9	1362.6	788.7	1337.9	1397.1	1180.2	1058.7	717.6	680.7	716.3	840.5	625.2	1096.7	562.7	583.8	697.1	788.1	1240.2	1057.2	1635.7	862.6	785.3	1405.3	759.9	1036.9	852.3
ST6GALNAC4	303.75	138.25	422.1	132.8	317.95	151.35	166.3	139.45	171.25	172.6	173.6	150.1	121.65	143	137.8	124.5	192.3	144.45	144	191.4	190.65	159.85	144.25	139.35	155.85	209.9	156.3	154.3	193.65	146.35	196.35
DTL	9.4	90.8	155.4	25.1	67.5	7.6	21.9	15.3	10.7	61.1	56.2	10.1	18.9	38.2	3.9	37.9	71	5.6	59.3	36.8	41.6	56.5	2.9	43.7	69	15.4	17.7	73.7	27.2	104.7	13.2
ST6GALNAC5	1123.9	532	915.9	852.5	172.7	2344.8	515.4	1076.3	775.8	596.4	447.6	677.8	4310.6	2488.7	3809.5	961.3	1204.1	1363.1	2384.8	2392.9	2018.1	635.7	789.7	535.7	927.5	1162.2	991.1	640	1215.5	1443.2	788.5
RNFT2	397.05	533.55	575.55	427.8	373	655.2	460.95	660.5	493.65	319	309.75	624.35	811.7	695.85	798.5	615.85	498.45	608.55	653.8	508.2	364.05	461	545.45	526.5	443	377.75	537.45	219.65	478.3	462.15	809.6
COL15A1	143.2	94	114.9	72.6	160.1	51.1	118.8	83.4	23.2	96.3	112.3	61.5	49.8	26.8	68.5	78.9	22	56.9	54.7	52.8	85.4	119.5	95	127	84	148.2	93	75.7	86.6	124.1	77.1
SLC47A1	474.5	52.8	373.8	604.3	42.7	1804.5	288.6	619.1	162.5	436.1	277.5	99.3	69.8	214.1	194.4	36.7	27.2	19.9	214.2	231	1588.2	515.9	18.5	30.6	458	40.1	762.3	274.6	109.8	321.8	186.8
HSD17B14	500.8	495.8	831	332.3	778.3	336.8	693.8	562	696.4	554.7	994.2	447.2	281.2	427.3	293.3	439.2	561	293	501.1	485.6	577.5	734.4	365.8	460.9	433.8	601.3	459.9	600.3	674.8	713.2	641.9
HSD17B12	1551.7	1088.8	1103.8	1023	1180.8	1632.6	1145.6	1225.2	1713.9	1848.6	1927.9	2077.5	2325.7	2427.2	1985.5	1911.4	1618.9	2052.1	1524.5	2068	1773.1	3134.1	1371.6	1341.9	1737.6	1954.8	2735.8	1693.5	2167.7	1694	1320.7
HSD17B11	590.2	562.6	223.9	664.2	334.9	468.8	615.4	426.3	368.9	608.4	601.1	654.5	549.3	604.9	988.6	856.5	688.7	653	739.3	715.7	508	848.9	655.3	568.5	702.3	889.8	834.4	716.9	375.3	496	574.8
HSD17B10	910.2	726.5	204.9	822.4	626.9	855.6	1033.6	862.5	1115.3	837.3	975.1	544.6	687.9	613.8	644.9	573.8	1015.5	951.2	844.4	825.4	765	974	1024.1	894.4	938.9	999.4	1123.6	607.8	898.7	650.4	653.3
RNFT1	6.2	6.9	4.6	20.8	60.2	6.2	6.1	13.5	55.6	4.5	14.1	6.4	4.7	4.1	52.4	12.2	52	2.6	4.1	42.3	5.2	19.1	6.6	9.9	8.9	32.3	5.8	9.1	55.3	89.8	65.5
CECR1	806.3	623.3	238.6	473	222.3	1113.7	1144.2	912.4	624.6	984.4	525.9	351.3	591	717.9	923.7	256.5	1072.5	878.3	538.4	865.5	604.6	1152.2	890.3	974.8	194.1	784.3	506.3	549.7	310.8	138.3	534.7
PTPRZ1	3997.3	5677.3	3797.9	4379.3	1624.1	5548.2	4686.6	6150.2	5512.7	5353.1	3699.5	4954.9	4387.9	5414.8	4601.1	3941.9	5736.4	5117.1	4862.6	5598.5	7867.9	7832.3	4934.7	5741.1	4523.9	7019.1	4187	7273.9	5537.3	5438.5	5017.8
CECR5	608.3	787.7	968.7	537.6	910.8	886.3	719.5	772.6	788.2	904.2	717	650.1	666.2	595.5	640	583.5	848.6	692.7	565.8	571.8	722.7	533.4	505.4	684	674.4	624.1	576.4	601.8	583.7	760	648.9
SLITRK3	449.6	305.5	214.5	372.4	294	644.5	385.8	356.2	226.1	267.5	410.7	470.8	470.9	590.6	675.4	446	349.1	368.3	541	587.4	537	315.7	253.5	329.4	422.3	405.3	468.6	473.4	394.1	453.6	397.9
SLITRK5	269.6	469.55	171.2	389.25	98.65	445.9	232.1	370.25	287.7	120.85	346.3	394.4	784.05	711.4	727	505.65	296.35	354.95	492.15	582.4	362.45	292.2	259.95	161.9	292.75	292.85	280.15	171.95	355.2	309.1	311.55
AAMP	408.8	392.4	606.7	509.8	463.5	490.1	477.8	566	370.7	421.1	393.4	493.8	472	595.4	543.5	588.3	352	442.3	657.3	496.6	433.9	490.4	489.7	492.9	343.5	569.1	649.7	303.9	468.3	414.4	467.6
DUT	2222.2	2345.17	980	1063.73	2155.63	2255.73	1493.4	1087.17	1378.13	1314.33	1453.47	1419.27	1674.13	1271.4	1947.8	1348.73	1354.07	1112.87	1225.97	1219.57	1193.77	1385.97	1280.03	1408.97	1422.1	1249.33	1267.53	1255.73	1155.97	1290.63	1392.03
BAIAP2	402.75	888.725	708.875	709.55	482.825	822.65	538.425	641.875	520.325	363.15	457.975	697.95	1228.82	836.9	926.525	617.1	558.225	498.9	800.85	447.975	475.325	407.875	380.475	450.725	559.95	413.025	592.7	382.85	365.2	664.45	530.875
BAIAP3	450.55	657.75	573.3	493.95	1048.9	329.6	834	538.65	786.45	919.3	467.4	709.2	417.85	364.35	842	808.95	675.65	614.3	456.55	482.05	768.7	654.9	453.7	546.45	507.05	498.1	556	525.25	513.25	671.05	827.4
PC	620.7	366.2	801	951.6	978.5	355.8	810.9	760.2	1069.3	932.1	617.9	680.9	505.3	741.4	420	494.8	436.9	620.3	974.3	444.3	642.6	482.7	549.8	653.8	615.4	762.3	534.1	497.8	288.8	591.2	503.6
VIPAS39	955	804.9	879.6	881.2	1412.4	728.6	1024.5	806.4	857.8	1219.3	738.2	936	600.7	709.7	848.5	744.5	994.2	812.4	772.7	709.7	900.7	699.4	646.3	913	929	827.7	878.4	770.7	910.1	1104.3	1011.2
SPG21	1605.75	1234.15	1341.2	1065.15	1667.2	1398.7	1231.55	1073.35	1557.95	1351.5	1173.95	894.6	1245.75	1078.35	1106.3	1071.7	1155.05	893.9	930.4	869.25	951.35	1053.95	1180.25	1379.2	1173.95	1124.15	1092.8	1513.85	1098.3	1081.45	1154.95
SPG20	482.05	416	480.9	1046.35	294.6	370.4	370.2	378.35	465.15	435.25	436.3	331	481.6	383.05	283.8	649.3	378.8	635.1	430.1	597	751.2	989.3	843.85	397	886.25	813.2	720.05	831.75	285.15	858.8	576.5
RGSL1	225.4	115.7	346.3	46.2	245.4	65.3	227.1	132.6	171.8	166.2	259.8	155.8	137.4	135.2	97.7	73.9	50.1	88	97.9	173.7	173.2	77.3	154.4	346.3	321.9	178.6	208.3	251.3	132.9	155.5	152.9
RTCA	244.2	163.3	225.9	405.9	54.9	127.9	168.9	205.9	157.4	145.7	167.4	176.7	593.4	429.7	271.7	495.9	147.5	266	464	285.7	145.3	296.9	376.4	214.8	211.7	256.3	487.9	175.6	294.2	196.3	241.9
RTCB	860.2	787.3	766.1	1112.4	1002.8	880.7	678.2	708.3	783.8	821.2	1181.9	927.4	772.6	573.7	476.5	585.4	872.4	771.7	1006	691.6	554.9	594.2	752.1	921.9	702.5	753.4	998.1	634.6	882.6	856.8	936.4
UBE2L6	999.9	699.2	1347.2	1041.7	1405.3	476.4	835.1	872	811.8	617.6	1086.4	776	751	862.7	637.3	981.2	933.5	1121.8	1016.9	1118.7	1321.3	1151.2	946.5	1016.6	627.2	911.7	759.7	990.1	1401.7	1194.5	1073.5
TXNDC15	573.7	529	377.4	630.3	348.2	317	451.1	632.5	487.9	570.3	637.8	448.9	569.1	454	415	567.9	414.2	467.5	636.4	427.5	348.3	604.2	504.6	477.3	603.7	558.2	654.3	444.8	669.4	496.7	508.8
UBE2L3	1049.72	747.75	872.45	1115.15	897.6	680.125	1081.42	1010.95	1310.17	1128.75	815.75	1230.42	749.8	1039.4	895.675	1064.62	963.15	1197.4	1056.83	979.95	1132.05	1178.45	1139.85	1037.35	977.225	1032.88	815.55	925.325	1066.6	990.275	891.9
SLC34A2	241.1	123.7	251.6	86.3	318.9	182	105.6	111	117.7	161.6	402.7	178.5	106.9	68.3	20.5	93.3	149.4	106.8	161.5	153.8	96	81	143.4	263	173.7	99.6	21.5	91	154.2	196.4	166.7
ENTPD1	225.9	270.767	317.367	244.367	202.3	261.033	217.933	250.5	173.267	208.267	253.967	197.267	179.567	161.933	235.033	189.333	281	191.7	195.767	240.967	247.1	241.067	258.467	207.567	192.367	272.7	196.967	343.033	228.767	201.767	196.5
ENTPD2	30.4	15.1	74.4	5	144.5	8.6	24.6	14.3	48.4	29.3	59	21.3	9.1	10.7	10.9	6.7	77.7	13.3	16.6	40	31.1	69.1	20.8	5.9	48.2	18.3	8.8	33.6	10.1	31.9	42.7
ENTPD3	641	773.1	587.8	412.5	323.4	580.1	537.9	544.4	560.3	289.7	465.4	1582.9	938.2	930.2	798.9	1102.8	522.1	732.5	1100.5	670.8	391.4	434.6	309.7	683.9	464	366.7	623.3	323.1	724.5	432.2	854.6
ENTPD4	880.5	1180.1	600.55	667.2	457.1	1052.25	963.65	1000.3	938.9	620.15	602.6	1330.1	1275.1	959.4	1633.4	1264.65	830	759.7	1121.1	765.3	798.9	540.7	642	815.3	786.35	685.3	764.8	807.45	867.2	627.15	1195.95
SLC34A1	38.1	55.05	289.95	94.8	176.95	124	62.95	88.7	29.3	154.6	107.2	132.65	28.95	103.2	114.8	20.3	28.3	87.5	24.35	98.6	83.95	41	61.6	59.2	161.8	58.15	76	80.45	93.95	93.8	124.2
ENTPD5	158.6	139	474	72.5	367.2	142.2	261	148.8	228.4	150.5	204.5	247.6	105.4	162.4	301.5	136.1	81.5	74.9	165.4	41.5	240	165.1	54.1	338	225.5	33.6	183	212.7	115.4	111	284
ENTPD6	1569.5	1648.1	2376.9	1190.3	2559.6	1647.5	2502.1	1744	1244.4	1254.7	1227.1	2171.6	1314.3	1742	2360.7	1722.5	1419.7	1557.7	1842.3	1129.7	1504.6	1210.4	968.2	897.3	1087.1	1360.2	1942.4	806.9	1403.5	1278.3	1394.1
ENTPD7	41.6	41.4	245.9	18.9	69.5	60.8	40	138.3	36.8	143.9	32.5	35.7	100	113.2	22.2	93.9	59.2	71.5	147.8	32.9	124.2	84.8	81.5	36.4	24.9	28.2	133.9	75.8	100.9	45.3	100.4
ASRGL1	1463.7	2163.2	4250.8	1206.4	1589.5	1665.6	1624.4	2255.8	2255.8	2578.3	2053.8	1884.2	2077.1	1611.3	1477.6	1424.8	2019.6	2160.4	1754.3	2545.7	2360.6	2211.4	1522.3	2215.3	1097.7	2231.2	1490	1498	2652.6	2355.1	1553.7
LPPR2	620.9	257.9	1800.2	909.7	578.15	739.7	1473.3	1822.65	1667.75	1307.35	461.35	1239.4	1220.15	2356.3	1281.8	919.05	1446.7	1206.8	1390.05	1053.9	1777	975.5	906.7	710.55	1097.5	1210.65	768.15	1006.1	1213.65	1366.5	765.65
LPPR3	207.2	122.8	142.7	10.7	60.6	297.1	166	175.9	187.7	95.8	189.2	108.8	251.9	134.6	623.4	77.1	140.6	142.7	140.9	111.8	136.5	82.5	92.7	135	71.4	139.8	91.3	121.6	178.9	204.9	204.1
DXO	231.1	370.833	182.667	442.6	424.067	232.3	430.967	342.867	326.767	459.333	414.267	408.733	257.133	287.267	258.2	369.633	473.033	364.5	357.867	337.433	282.533	235	444.3	299.833	304.433	249.267	337.5	322.667	221.567	318.833	437.167
LPPR4	3150.1	2000	1908.5	1331.6	407.3	3377.9	1939.5	3045	1928.5	839.1	1596.4	2109.8	6521.6	6603.6	9523.6	1859.5	2823.1	3700.8	4514.3	3907.5	4158.3	2088.3	2372.7	1839.7	2025.5	3495.2	2482.5	1389.9	1995.8	2573.8	2424.2
LAP3	799.7	494.3	478.5	1434.6	306.2	588.7	558.1	829	565.7	615.4	666.6	469.1	855.9	794	478.3	1017.2	1041.2	1293.8	856.7	1115.8	821.1	1703.3	1093	731.8	908.4	1245.5	1671.8	922.8	1777.7	683.1	827.1
C1orf216	1156.6	1216.7	1406.7	1237.5	803.8	2368.3	1374.5	1971.7	1588.6	1057.9	963.6	1690.6	2782.5	2620.5	2874.8	2319	1840	1463.6	2627.6	1630.2	1387.9	999.6	1240.3	1414.7	946.3	1487.3	1820.1	1115.6	1364.4	1252.6	1811.6
PCDHA5 /// PCDHA6	21.4	69.5	19.3	44.4	279.6	119.8	53.6	41.8	18.9	137	45.2	170.5	37.9	59.1	52.3	32.3	57.4	66.2	84.5	14.8	10.8	64.1	40.7	46.4	19.1	47.5	70.9	113.4	134.9	38.4	59.8
LPPR1	573.4	707.4	1329.1	514.4	1049.5	829	744.1	1263.7	924	892.9	1032.8	641	998.8	1225.6	736.3	565.7	813.6	1111.5	842.9	1139.3	999.5	1063.1	1271.7	887.4	1027.5	1443.2	629.9	1192.8	1216.7	1149.1	944.9
RTF1	407.25	487.9	544.55	266.55	466.4	527.75	578.4	572.8	453.35	602.25	587.35	720.85	531.45	744.9	801.8	653.05	595.4	407.65	633.7	587.6	585.65	510.15	551.1	415	444.75	546.95	556.65	525.95	501.8	498.7	531.8
MST1R	285.2	138.5	96.9	241.2	538.7	313.7	136.9	121.1	222.6	288	352	160.4	135.2	125.2	190.7	183.3	125	208	105.9	175.4	149.1	114.2	138.4	416.2	234.1	215.1	58.3	183	157.9	49.4	165.8
MST1L	99.45	38.85	104.9	30.7	107.5	66	57.6	40.6	114.2	61.7	172.6	27.35	50.05	46	42.25	48.7	48.25	10.35	60.15	74.9	59.45	33.35	47.7	79.25	43.3	65.5	54.75	27.3	95.8	95.85	88.9
OSGEP	46.5	93.4	73	111.9	240	445.4	290.6	42.9	153.2	346.4	247.8	192.1	125.2	146.4	172.9	282.3	164.9	146.6	202.7	147	156.3	177.5	249	164.5	155.3	143.3	222	126.7	200	33.3	126.8
UBE2J1	345.75	346.5	297.375	259.4	396.325	401	330.075	302.725	319.475	281.75	273.7	319.25	377.8	331.8	393.825	311.25	360.35	303.4	318.575	375.825	340.6	332.275	308.875	357	353.675	328.925	463.775	382.075	370.6	288.575	282.325
ERC2-IT1	154.1	102.9	199.2	63.3	343.8	293.6	134.3	115	114.8	210.3	184.9	141.2	36.2	74.8	141.7	106.2	115.6	30.9	41	60.7	157.9	126.4	83.6	118.2	153.7	108.5	47.2	194.1	115.6	157	185.8
SPATA5L1	191.867	176.967	133.4	144.5	108.667	198.467	127.467	133.567	96.9	124.8	117.033	107.633	173.833	85.5	142.567	105.967	161.4	86.4	82.3	83.7667	107	113.633	141.733	117.333	93.5667	132.5	91.5667	94.4667	120.233	85.6333	102.1
LARS	1089.9	342	2195.6	436.4	1904.5	1299.6	503.8	528	1516.8	1742.3	1261.9	910.8	870.8	991.1	1257.7	442.2	378.4	648.4	682.5	726.4	442.5	990.1	837.7	1147.2	415.6	933.7	1583.5	1798.5	1019.2	1440.9	1381.8
SI	22.3	45.8	10	1.4	101.9	6.7	6.5	3.3	5.1	13	57.1	2.1	2.3	17.6	2.4	3.7	1.9	1.1	4.5	16.9	6.1	3.5	4	4.2	54.3	25.4	18.1	70.7	3.1	17	3.9
PRKAR1AP /// PRKAR1AP	36.4	23.2	54.8	108.3	50.3	13.4	14.5	11.5	27.7	23.7	15.2	4.5	81.9	17.6	52.3	18.1	14.6	21.2	69	17.8	22.5	52.9	14.1	33	17.8	19.6	50.8	23.9	14.8	7.8	30.2
DYM	239.4	129.3	388	98.7	193.3	274.1	249.7	156.4	240.1	148.8	113.6	113.5	75.2	113.3	175.9	141.2	165	65.7	58.1	115.5	181.2	127.6	109.9	200.9	260.9	123.1	109.1	225.5	69.2	192.8	174.3
AAR2	679.2	755.9	684.7	637.2	897.8	1089.8	849.9	738.7	557.7	911.5	915	679.6	572.3	542.1	618.4	491.6	718.5	588.5	621.7	574.7	534	653.7	821.5	904.4	692	576.4	699.6	736.6	670.8	693.5	704.2
RNU86 /// RPL3 /// SNORD83B	8994.85	8909.45	9072.88	10257.1	8370.7	8164.4	9684.55	10914.9	14661.2	8404.3	8378.58	10183.8	7962.8	9056.2	9766.95	9348.42	9857.58	10769.2	9476.88	9533.6	9104.52	11788.6	10821.2	9697.1	14295	11867.2	12514.1	12093	9855.02	10932.7	8783.1
TF	5202.68	4201.55	2339.65	1811.58	6417.02	3644.93	3021.75	4665.12	3137.4	6258.43	7632.98	2542.18	2376	2744.4	2542.8	2724.57	5602.62	2751.78	2658.05	3432.85	2858.4	5281.4	10335.5	4460.85	6775.73	5486.95	6480.15	7135.02	6163.4	3657.65	2925.9
TG	364.6	380.9	592.3	236	585.2	396.3	240.9	124	147	285.1	361.5	247.5	209.4	333.3	483.6	138.4	377.7	308.9	214.5	226.4	163	140.2	26	332.8	449.9	277.1	258.6	306.3	260.4	314.1	53
TH	36.1	63.8	94.1	6.1	127.3	11.2	73.3	50.5	183	46.9	12.3	9.3	10.2	72.7	100.6	30.8	14.3	68.9	28.4	52.6	33.7	18.6	73.1	34.4	32	49.2	43.6	71.7	17	114.4	12.7
AARS	2545.9	2863.4	2262.7	3699.5	2724	2153.5	2168.7	2368.4	2072.5	2250	2013.1	2500.3	2569.2	2169.7	1989.2	2654	2613.1	2501.3	2798.1	2156.8	2114.8	1962.7	2780.7	2885.3	1876.6	1933.4	2416.2	2762.1	2589.9	2245.3	2713.7
PCSK2	479.7	905.5	612.75	414.25	476.75	728.85	820.55	1453.3	738.7	220.85	557.05	1630.4	1749.3	1978.3	2329.65	1754.15	853.15	855.05	1598.55	707.6	1374.9	716.4	434.8	574.55	743.05	867.75	546.65	322.3	594.8	856.6	2122.75
PCSK1	23.2	459.2	30.1	89.4	18.1	81.5	236.9	352.7	16.9	106.6	15.8	717.4	856.6	217.1	298.6	965.7	39.8	244.2	534.6	53.3	245.7	237.5	326.5	164.7	193.8	265.4	155.9	11.6	16.6	109.4	1018.6
TNFRSF13B	294.3	203.9	572.9	104.5	583.3	237.1	176.4	112.5	157.6	189.7	350.5	151.1	149.4	113.6	202.8	188.6	252.7	191	122.5	169.5	252	246.9	169.1	265.3	306.6	197.8	204	250.1	291.6	245.6	195.9
AATK	2740.9	2807	3083.6	1332.3	6220.3	2201.6	3663.6	2292.4	2339.4	4323.6	3804.1	2331.9	2314.1	2070.9	1757.3	1915.1	2429.1	1963.2	1704.4	1806.1	1535.9	1608.4	2776.2	3252.9	1635.5	2058.4	2613.9	1964.3	1911.7	2100.1	2573.7
PCSK7	402.2	435.6	765.9	389.6	226.1	130.2	731.3	353.7	111.4	552.1	144.5	176	239.4	124.2	608.5	78.8	571.5	114.1	299.5	148.6	435	242.7	352.9	311.7	563.8	164.7	154	401.8	179.3	181.4	139.8
WASL	73.2	23.5	70.8	192.95	68.5	120.9	38.9	46.9	117.95	72.65	31.4	96.9	64.15	184.75	212.5	63.9	133.8	91.4	160.05	164.05	134.55	117.3	52.9	71.15	54.3	175.5	106.65	68.1	217.95	55.45	130.85
SLC7A11	469.433	488.2	490	1621.73	453.867	546.767	408.6	753.9	386.4	580.333	525.7	470.8	394.033	325.367	311	398.9	423.267	362.333	471.367	754.133	612.1	1353.07	447.333	427.933	331.533	577.2	561.7	450.333	551.067	468.633	259.467
SLC7A10	142.7	72.1	411.1	63.6	41.4	82.4	92.9	114.4	216	166.1	150.2	174.9	120.6	204.5	304.7	66.4	192.6	177.5	138.6	184.9	305.7	174.4	182.5	325.8	43.8	296.7	46.8	43.2	40.8	96.2	157.9
PCSK6	204.5	172.25	565.55	111.65	311.2	186.9	155.55	148.8	201.75	196.25	175.7	126.3	114.4	71.6	87.8	93.15	114.75	151.4	98.7	176.4	80.35	107.25	190.05	142.8	192.65	131.45	117.9	170.2	93.05	181.1	191.65
AATF	723.7	580.4	1037.6	916.8	975.3	550.9	892.6	889.8	739	875.4	620.1	736.6	486	675.7	569.1	744.4	880.1	837.7	220.8	568.8	746.8	595.4	1452.7	1030.8	953.6	996.2	693.6	585.1	551.6	925.1	648.5
IER3IP1	308.3	312.5	642.7	274.1	381.2	199	221.6	147.1	164	207.5	323.6	212.3	199.4	121.2	228	84.6	249.6	225	194.6	161.8	264.8	229	196.4	227.4	124.9	232.9	209.6	236.5	260.8	198.9	424.8
PCSK5	117.467	112.1	60.6333	183.7	165.333	124.333	150.433	129.5	168.267	149.5	148.2	143.533	97.1	128.033	113.533	83.4	135.533	133.5	91.4333	72.9667	182.667	199.1	62.8	70.7	116.333	91.3667	97.3	96.9	149.967	153.6	144.1
GNGT1	5	6.6	62.4	10.6	17.9	11.8	34.2	4.8	3.5	10.1	6	3.1	3	2.7	4.2	0.9	33.4	3	3.6	3.9	26.7	3	25.7	0.5	9.6	3.6	2.8	23.4	3.8	11.8	5
HYAL1	118.5	126.3	109.2	51.5	247.3	69.7	111.5	23.7	150	73.2	56.6	99.7	144.1	77.5	128.8	36.3	77.5	71.5	84.4	45.4	134.1	38.1	30.6	34.1	92.9	52.4	34.6	46.5	38.5	46.6	43.2
HYAL2	333.5	254.2	374.8	251.8	461.7	230.9	263.8	295.1	380.4	383.9	221.4	352.1	142.2	233.9	208.6	302.4	463.5	371.3	272.1	278.5	258.8	458.2	232.8	280.4	268.9	345.7	304.7	488.3	384	460.5	457
HYAL3	93.1	39.7	249.2	29	61.3	236.2	31.5	124	30.1	109.4	210.3	126.1	101.5	48.8	70.4	21.8	65.1	80.8	55.4	12.7	49.3	12.8	101.6	69.5	66.5	21.8	22	22	44.3	43.4	78.3
ENC1	2364.85	3852.85	1723.6	4625.9	556.6	7055.65	2066.85	5239.2	1839.4	537.1	1058.65	4754.95	7477.3	7809.25	7159.3	7054.15	3846.5	4767.55	7583.35	6368.15	7382.05	3003.85	3648.65	3000.2	3094.55	3517.15	5549.95	1289.15	5187.75	3531.65	4115.4
HYAL4	62	17.4	22.4	9	30.3	31.3	51.1	25.2	46.2	35.6	27.1	14.5	8.5	11.3	25.9	24.5	18	16.6	11.9	21.9	17.3	23.2	10.7	14.7	22.1	6.3	15.1	18.2	18.2	29.2	21.4
SSSCA1	22.3	16.8	28.5	15.7	13.4	20.7	26.1	85.1	55.7	18.2	10.4	33.2	168.4	210.2	187.4	22.8	134.5	22	179.2	104	22.4	105.8	53.6	14.6	12.8	105.2	259.8	12.6	22.4	22.4	31.1
AASS	110.3	141.85	157.25	101.15	227.5	135.2	160.1	104.85	88	218.1	80.55	187	41.1	93.35	138.15	148.1	143.2	85.75	122.15	209.6	132.45	159.65	190.85	103.55	90.15	202.9	225.55	198.75	107.45	186.45	90.4
WARS	615	419.45	449.35	595.15	395.3	666.15	679.9	628	632.7	507.6	511.9	552.45	609.85	600.5	798.3	692.45	507.7	837.95	845.25	672.9	465.55	685.7	549.7	435.95	520	686.4	1187.6	545.7	1237.8	500.55	630.6
TNFRSF12A	161.8	220.3	695.2	254.6	500.5	501.2	392.5	338.6	270.3	531	347.7	260.6	156.5	229.4	236.3	250.1	272.6	297.8	220.6	249.8	307.8	357.4	179.3	384.9	463.3	234	366.7	620.1	395.8	657.8	434
MRPS2	298.4	302.1	189.6	515	336.7	390.7	286.2	338.4	435.8	167.1	214.5	210.7	311.5	277.8	237.2	360.4	238.7	337.5	300.7	219.5	293.3	241.8	261.5	287.8	208.4	284.6	327.2	203	381.1	327.8	311.3
MRPS7	440.6	398.5	630.4	675.5	443.7	500.8	692.1	626.1	735.6	544.8	522.7	701.7	422.3	563.9	467	710.3	570.5	591.2	870.6	576.9	598.8	669.5	732.6	819.5	453.1	620.6	590.8	637.5	659.1	623.9	719.1
ENAH	1136	1162.3	686.4	1285.7	1446.6	557.2	1182.8	800.7	1251.6	1369.1	1599.7	737.5	1027.1	960.2	922.6	844.5	935.5	994.5	984.9	1369.9	1583.8	1966.7	1009.7	1266.3	1962.9	1437.2	1249.9	2096.8	1050.1	1521.9	941.2
LAT2	602.85	258.6	454.75	455.7	413.3	301.3	495.4	264.4	302.35	513.5	274	244.55	282	208.6	166.1	186.25	743.9	285.3	207.55	259.85	371.4	226.85	234.35	359.6	440.2	312.4	340.9	425.5	409.85	374.75	193.6
AL590762.11	371.1	295	206.8	116.9	429.2	148.5	496	284.9	343.1	381.7	418.6	226.8	175.9	131.8	138.7	118.1	148.9	159.3	191.6	293.2	400.4	287.5	150.3	284.5	185.6	223.4	196.7	342.7	126.9	247.6	190.8
CXorf40A	455.3	365.5	533.5	440.3	327	433.4	470.6	547.1	466.7	381.9	307.2	419.1	697.6	771.9	533.8	538	343.6	550.2	773.2	623.6	584.7	484.4	508.7	435	638.7	536.5	948.1	454.3	630.6	556.7	504.8
IGHMBP2	558.45	668.5	808.75	404.2	665.35	704.15	634.45	460.6	421.9	611.55	625.25	602.4	473.9	513.75	384.7	435.2	435.5	485.2	570.6	462.1	380.45	384.95	476	550.6	386.75	323.9	417.85	449.95	527.4	509.35	579
GREB1L	71.3	72.9	103.8	114.4	81.8	77.4	323.1	88.3	381.4	192.5	76.8	269.6	59.3	282.5	169.9	150.6	193.1	63.8	141.4	66.6	278.3	19.6	259.1	276.4	83.8	41	158.5	36.5	237.3	243.7	78.4
NEDD9	138.3	160	284.3	216.8	309.25	117.4	149.2	170.8	258.2	225.45	386.55	273.4	116.8	224.55	152.1	273.2	234.2	212.8	163.6	298.8	325.45	165.95	129.65	257.2	243.55	312.75	238.95	323.45	299.85	264.85	306.4
CXorf40B	443.9	329.9	484.5	453.9	413.8	481.3	399.6	532	393.4	458.4	390.2	431.7	525.6	596.2	474.7	456.4	426.1	441.1	774.3	531.8	456.3	419.9	491.1	455.3	499.1	502.8	729.9	369.5	592.7	425.3	228.6
NEDD8	480.7	503.4	387.2	1358.2	543.4	583.6	657	1226.3	1065	598.1	426	1402.3	1211.5	1446.8	959.6	1518	1341.6	1152.8	1657.1	1116.7	1066.1	1040.2	1496	1545.8	865.4	840.7	1726.4	941.1	1146.4	1133.7	1233.5
CRIP2	305.4	659	410.6	749.7	160.1	680.9	276.8	657.9	469.5	350.6	994.8	613.2	1357.8	604.8	508.5	505.9	421.1	554.3	831.4	471.6	661.9	656.6	354.5	533.7	364.8	309.4	685.3	544.9	895	625.5	554.4
CRIP1	29.8	18.2	25	4.5	41.3	26.6	22.1	20.2	38.3	26.8	47.5	20.8	23	29.3	190.4	32.3	12.9	50.5	47.3	28.4	20.8	68.8	22.9	21.2	21.1	23.2	27	51.3	31.9	16.8	12.7
ARVCF	199.95	433	378.8	251.35	456.05	166.85	714	382.95	473.15	778.4	434.55	435.35	250.35	367.85	475.3	213.05	285.35	195.5	251.2	420.25	357.3	408.95	295.4	424.35	274.75	318.7	248.25	436.7	370.55	364.05	400.75
ALS2CL	423.7	559.9	953.2	336	1055.7	664.6	580.5	431.3	329.5	510.7	754.3	412.3	351.3	311.6	293.3	294.4	441.2	410.9	347.1	471.3	309.1	345.7	431	576.7	320.5	342.5	322	558	489.9	420.8	605.5
FAM172A	759.8	1234.4	682.9	841.3	747.6	967.1	897.7	1023.5	883.7	1121.2	1378.1	867.4	1043.8	1074.2	1108.2	905.7	1084.1	584.1	930.9	939	1169.4	950.9	957.9	666.1	719.4	973.5	738.3	1003.3	844.5	907.9	1012.3
RPL21 /// RPL21P28 /// SNORA27 /// SNORD102	2623.1	2882.9	4220.35	4640.35	4820.8	2678.75	3115.7	3541.25	3266.1	3177.95	2937.4	2928.15	3721.35	3652.2	3541.55	2713.2	3535.2	4963.45	4216.7	4248.35	4458.75	4754.9	4005.7	3834.4	5498.35	4832.9	4492.9	6570.05	5664.15	4045.5	3426.8
SCAND1	1483.4	1981.8	863.2	665.1	1301.7	2189.5	1071.4	1102.7	921.7	1063.2	1608.6	800	2732.9	1172.6	3623.7	699.3	1271.9	757.4	1149	849.9	901.3	784.6	772	767.1	608.8	791.8	1249.8	847.8	740.9	688.3	894.2
NPDC1	812.3	1470.7	555.6	1386.6	1076.6	1318.6	1315.2	1672.1	1462.3	885.8	1842.7	1469.3	2164.2	1644	1941.7	1473.3	1014.9	1358.3	1578.8	926.4	1084.3	1012.4	1063.8	767.5	731.1	1023.8	1326.7	758.5	820.2	1025.4	946.4
YIPF1	747.4	393	537.4	848.1	630.2	434.9	548.3	511.8	437.7	477.3	694.6	560.2	547.7	529.2	411.8	495.1	632.6	629.6	418.7	366.4	431.1	439.8	402.8	738	357.1	395.9	554.2	358.9	648	598.4	473.6
YIPF2	172.067	165.633	174.467	183.8	210.1	166.967	316.5	153.567	222.667	171.7	211.7	160.6	153.2	149.767	147.1	136.967	158.567	200.033	99.5667	86.8	66.4	147.967	116.5	115.267	146.4	121.433	96.1333	120.567	79.8	102.6	156.4
YIPF3	187.1	271.2	215.9	510.5	314.6	268.1	258.7	382.9	200.7	174.8	211	423.7	521.4	448.5	343.6	433.4	389	504.3	438.5	212.5	392.4	284.6	456.8	359.8	433.7	358.8	329.5	280.9	415.3	48.7	235.4
YIPF4	157.25	106.6	50.05	96.4	35.4	87.35	70.25	99	95.15	67.65	141.4	48.5	142.65	67.45	105.9	64.35	105.9	116.2	96.25	64.75	98.35	77.95	72.3	63.4	135.3	129.45	78.65	86	136.65	137.7	80.6
YIPF5	181	146.4	29.2	149	144.5	106.4	125.8	108.2	118	87.1	139	139.1	113.8	173.5	54.4	174.3	51.1	132.4	225.9	180.6	130.6	178	165.6	191.5	125.4	177.5	251.4	207.6	297.8	195.5	157.7
HUWE1	4211.38	6033.1	1751.38	8977.98	2094.75	3695.17	3695.28	5831.52	3681.15	3306.02	2820.7	3448.75	4836.37	6301.6	4241.72	4801.15	6700.77	6656.82	5529.07	5301.65	6018	6403.77	7271.5	6918.6	6924.47	2496.75	5284.1	7943.8	6108.4	5132.87	5408.88
KLK13	170.2	174.7	445.4	119	310.333	191.067	220.067	127	111.433	206.767	232.467	174.9	108.633	120.933	114.367	97.5667	165.167	172.2	135.6	117.667	149.333	117.067	139.433	213.167	89.3667	114.967	115.267	220.9	185.733	180.9	195.6
CRIPT	671.2	557.3	50.1	668.6	374.4	346.1	382.8	518.6	432.5	408.2	317.6	441.2	535.7	488.9	587.1	325	294.9	592.3	389.1	374.8	706.6	554.1	521.3	600.4	698.8	410.6	377.8	583.6	455.5	328.2	292.1
KLK14	15.5	13.5	27	19.4	37.4	28.6	21.4	18.1	33.3	15.9	21.7	12.9	15.1	12.4	12	7.6	28.7	19.4	16.7	12.5	10.7	19	30.6	38.9	33.5	10.4	9.7	15.4	28.7	38.9	36.4
KLK15	93.7	14.3	28.1	13.3	17.2	21.3	30.8	24.7	27	11.2	19	17.2	9.4	7.9	16.2	8.8	9.3	8.3	8.4	6.1	14	18.8	7	16.6	15.7	9	14.2	24.3	37.6	13.6	9.8
UBE2G1	1166.95	1289.65	1146.95	1083.7	688.1	1195.8	831	855.3	765.65	894.55	1255.3	934.65	1549.85	1012.45	1182.8	998.55	932.85	1205.35	959.5	1043.6	1021.55	1015.8	1168.4	1157.9	1038.4	889.65	806.45	1061.75	1267.55	990.55	1164.55
UBE2G2	193.85	214.5	294	164.45	396.95	96.65	397.2	252.8	290.45	402.7	101.3	318.3	165.3	300.8	196.5	275.8	278.35	219.25	232.4	325.2	251.65	260.35	354.55	307.75	229.3	270.5	294.5	478.8	285.1	181.05	204.75
KLK10	169	86.2	170.5	66.9	247.95	91	107.75	74.25	90.75	120.1	199.25	69.9	76.65	60.05	63.95	68.15	66.05	81.55	89.85	62.7	85.85	56.75	71	130.5	47.8	112.65	76.9	102.25	78.3	162.95	113.1
LOC100652931 /// RBMY2FP	14	34.3	22.4	8	19.2	39.1	47.5	28.4	21.2	115	17.9	9.9	10.2	14	20.3	17.8	17.6	57.8	19.9	24.3	9	26.9	8.2	26.7	36	18.4	25.9	33.5	23.9	34.8	68
KLK11	152.5	44.6	76.2	34.3	101.6	64	33.4	25.3	59.9	40.4	59.8	35	35.6	14.9	98.1	32.1	52.6	52.1	38.3	25.7	53	97.2	20.2	44.5	147.8	19.3	39.3	42.3	142.7	20.9	37.9
KLK12	193.7	50.2	199.2	137.1	237.3	33.8	224	9.9	64.9	111.5	177.9	153.8	91.2	38.4	149.8	140	31	11.4	29.9	36	104.4	34.9	58	48.1	57	40.4	166.5	155.1	139.6	249.5	125.6
XK	321.6	379.7	416.6	405.9	383.9	363.1	281	266.3	282.3	270.3	287.9	382.6	590.9	638.5	658.7	735.3	406.4	348.1	473.3	389.7	303.2	255.2	227.2	365.4	281.3	249.4	448.3	221.4	303.5	363.3	653.9
GLB1L	249.1	212.5	337.9	179.3	488.5	255.1	325	149.7	101.8	323	768.6	138.6	121.1	156	70.1	138.8	200.7	154.1	142.2	185.7	145.1	195	221.1	299.3	105.3	161.6	161.5	200	204.7	223.5	221.1
THEMIS2	298.3	251	414.6	326.45	177.65	275.9	358.1	285.55	351.75	367	567	268.35	238.55	301.25	208	194.3	310.95	288.1	252.65	190.75	296.2	202.4	362.45	310.3	199.25	246.15	269.55	250.75	344.25	275.5	368.5
NEDD4	210.7	103.1	126.6	112	111.1	228.8	97.1	153	114.7	169.4	99.6	125	68.3	90.3	78.7	134.6	113.6	124.4	81	146.4	176.4	128.9	123.8	270.4	256.5	131.1	85.7	204.5	200.1	141.9	152.2
YIPF6	521.975	627.275	700.8	446.75	449.2	623.125	410.775	500.925	495.475	523.225	709.225	515.4	518.75	485.475	490.325	434.125	514.625	441.95	447.8	534.85	582.175	454.325	521.175	592.125	529.375	469.6	542.15	518.825	450.225	504.225	432.975
LOC101928061 /// SERP1	1896.4	2181.35	1071.25	2748.3	986.25	1412.9	1316.6	1433.4	1459.1	1263.15	1486	1180.85	2051.45	1414.5	1496.2	1369.75	1494.65	1575.75	1062.05	1399.4	1409.85	1354.8	1550.7	1412.5	1299.3	1312.1	1251.95	1276.8	1746.95	1148	1153.35
SH3GL3	1132.2	1455.9	1023.13	576.7	2108.1	1106.17	1082.5	1252.63	1000.6	1117.9	1668.43	984.9	1577.87	1247.57	1358.03	1127.93	1102.5	1133.23	1065.4	1089.03	772.2	953.567	2162.9	1143.1	1295.2	1030.2	1238.83	1136.27	1014.77	893.967	968.333
BCCIP	24.7	46.7	41.9	104.6	83.5	17.5	60.6	93.3	241.5	29	28.5	36	25.8	30.4	12.3	62.7	80.2	91.5	38.1	42.4	105.8	152.2	117.1	23.7	28.3	112.3	112.5	240.6	170.4	31.5	71.5
OGDHL	699	831.7	970.9	1083.2	398.5	959.8	989.7	1037.4	570.9	462.1	526.4	1458	778	1122	1046.8	1522.6	615.7	1024.3	1213.7	615.9	764.6	632.2	931.2	522.9	408.1	513.6	863.3	316.1	830.4	771.7	1085.8
C11orf1	23.3	57.3	19.2	21.5	203.4	153.7	17.7	33.4	34	18.1	70.2	5.4	35.4	31.8	10.1	45.5	46.2	5.3	7.7	7.4	62.2	20	30.3	88	42.5	20.7	7.4	61.8	80.3	74.2	74.7
FAM174B	424.9	300.4	326	238.25	450.1	476.5	305.35	371.15	255	301.7	156.7	432.2	409.3	515.7	368.5	229.5	318.1	381.85	421.8	328.9	296.8	235.55	294.9	304.45	249.95	229.45	321.1	207.25	331.85	472.15	316.65
LOC100505498	181	119.75	148.05	95.5	252.85	75.65	59.7	95.75	173.1	78.7	162.3	73.25	68.7	46.45	108.3	82.75	66.2	60.5	69.3	81.5	78.6	50.75	43.95	100.55	118.6	91	120.65	88.3	40.6	166.75	126.65
PAMR1	534.5	430.3	1279.1	566.3	802.8	712	1110	1183.6	790	1184.9	821.6	526.1	459.9	770.4	784.8	379.8	504.2	702.2	864	964.5	998.1	1050.3	519.3	587.9	244.4	843.2	527.4	267.5	751.2	592.7	522.1
SH3GL2	878.2	2623.4	1822.4	2803.3	2097.6	2809.6	2358	3077.9	2754.7	1199.2	1054.1	5245.6	3681.7	4472.7	4948.9	6633.7	1469.2	2707.6	3038.2	1941.9	3213.8	1511.2	2079.9	1528	1483.4	1170.2	2951.3	1112.7	1843.2	1562.2	2776.4
SH3GL1	971.7	764.2	255.6	489.3	600.4	782.7	605.4	716.2	666.3	305.6	312.8	406.7	554.7	457.9	1106.2	387.2	540.6	377.6	408.1	251.6	275	223	377.2	143.9	414.6	84.4	303.9	263.4	194.2	480	115.9
LAX1	289.7	198.2	310.2	206.8	232	250.7	326.9	153.8	144.1	204.9	397.3	260.2	195.7	143.6	174.5	166.1	178.4	93.7	205.9	180.6	129.2	185.7	149.7	399.6	171.1	181.8	123.7	217.1	231.7	235.6	244.4
FAM173A	778.4	723.4	448.1	341.2	436.2	775	433.6	443.2	453.4	410.5	621.1	395.8	676.4	335.6	710.8	385.3	310.1	231.7	413.6	351	324.1	419.3	359	465	435.4	411.5	450.6	262.9	306.6	380.7	435.1
JUP /// KRT17	41.4	181.75	185.6	39.65	195.75	29.65	148.5	44.25	105.45	68.7	80.2	134.8	63.4	42.85	62.3	245.1	86.65	70.25	68	71.9	68.65	85.85	44.9	57.1	73.45	99.9	93.55	135.45	81.7	82.3	81.35
UBE2V2	448.7	419.5	255.2	508.5	277	192.2	233.7	286.2	511.9	164.4	458.3	636.5	703.7	724.2	640	908.3	244.5	535.6	639.1	490.3	386.3	585.6	594.3	458	402.9	460.3	764.7	376.7	588.1	234.4	501.2
RTN2	1205.55	685.15	1298.9	688.6	634.15	1328	880.55	989.15	1111.6	754.55	767.45	853.3	1051.05	849.65	1224.25	840.7	978.45	848.55	854.1	788.15	918.85	411.95	594.65	820.25	775.5	566.4	438.2	785.35	942.35	948.5	1021.8
KRT19P2	20	17.2	51.3	7.4	17.1	47.9	16.6	26.3	25.5	33.4	16.6	18.9	12.9	11.2	8.8	10.7	10.2	14	12.3	12.2	12.1	9.6	20.4	18.9	12.5	14.5	27.6	28.3	53.3	17.4	26.7
RTN3	4942.9	7213.8	3910.2	10482.7	1691.3	6911.5	6751.6	9353.2	6737.8	4708.3	5010.4	11536.6	10435.9	12664.8	11745.1	12749.1	7641	9618.5	11553.9	8355.3	7977.4	8468.4	9993.3	6585	6424	7529	11231	7061.3	8771.7	6397.1	11725.3
RTN1	3514.55	5475.35	4381.75	6158.55	3487.55	5151.7	5445.2	6241.55	4623	3653.35	3129.3	8893.1	8348.1	10396.1	10894.9	9706.05	5164.5	7376.2	8393.45	7217.25	7615	5587.3	4946.55	3501.25	5265.35	5744.2	6215.1	3247.45	5761.45	6348.35	7581.35
CHAT	88.5	155.2	143.3	60.6	227.8	98.4	103.8	81.6	92.3	95.6	128.2	100.5	57.4	92	86.5	33.8	50.1	69.8	88.6	82.3	151	26.2	77.8	180.5	24.4	24.2	73.7	79.6	36.1	173.6	115.2
PTMAP1 /// PTMAP1	19.1	20.3	85.2	56.7	313.3	41.4	58.7	5	117.5	76.8	47.9	30.9	35.6	21.5	90.1	9.3	97.2	12.6	7.2	23.3	25.1	15.4	95.4	80.3	31.4	34.7	5.7	48.4	20.8	111.4	99.9
RTN4	8827.63	7697.03	4400.97	8000.23	5101.37	8180.27	5967.4	7463.3	6379.4	5927.7	7023.2	7540.53	9160.6	8562.4	10039.9	9682.13	7007.2	8817.87	8296.07	8151.03	7761.57	9297.77	8843.5	8003.87	9894.4	8270.53	9327.3	10319.5	8262.83	7035.93	8418.87
HCAR3	17.4	122.9	14.5	12.4	190.4	22.1	66.1	18.1	83.7	53.6	129.4	139.6	72.9	82.7	33.3	51	19.9	74.4	69	96.2	110.4	86.3	66	88.3	58.9	78.8	17.7	208.9	75.4	24.7	38.7
EBP	52.4	93.4333	81.2333	173.7	112.867	102.3	130.467	195.267	110.1	90.5667	55.0667	166.933	157.333	170.167	144.267	227.7	171.433	105.267	147.567	141.033	181.1	188.5	192.9	132.433	138.667	191.067	216.967	141.467	207.1	115.5	192.133
CHAD	48.3	22.1	69.4	12.4	27.7	16	15.5	18	14.2	22.3	28.4	22.9	16.7	15	29.7	20.4	16.9	13.6	28.7	19.6	28.8	19.4	18.1	41.5	27.4	30.9	23.8	48.9	9.1	21.3	22.2
ECD	305.4	236.6	569	156.7	582.6	453.1	305.9	353.1	258.6	558.7	482.6	359.4	315.6	265.3	362	305.8	422.9	272.5	390.2	359	297.7	277.7	338.6	322.4	317.3	288.7	352.6	415	318.8	404.2	283.5
PHOX2B	171.5	239.5	394.5	76.3	80.5	209	33	104.7	188.2	145.5	411.8	159.2	89.9	92.8	30	123.6	127.3	82.8	147.9	170.8	158	18.1	81.3	241.1	45.4	121	103	106	117.1	63.2	196.8
PHOX2A	30.6	48	37.9	19.7	163.8	90.6	137.4	49.8	23	156.7	119.8	103.2	59.3	107.7	70.1	61.8	29.9	60.1	62.9	103.1	83	98.3	90.3	144.4	15.9	31.7	80.5	71.8	105.9	31.2	137.5
FAM175B	563.95	536.35	211.7	436.05	330.5	409.25	389.65	425.5	347.45	381.4	477	430.5	439.15	315.75	463.25	390.85	499.25	419.35	377.8	355	335.2	316.45	330.95	426.8	451.15	428.25	290.25	399.7	382	296.45	443.4
STT3A	128.5	206.2	250.9	286.4	234.7	191.7	171.4	240.9	252.1	353.4	278.6	227.9	132.1	283.7	118.7	296	380.1	310.5	265.1	319.2	269	358.7	324.8	373.4	356.4	335.4	349.8	415	348.2	231.4	230.8
RTP4	427.3	98.5	60.2	121.4	259.3	240.9	83.2	34.3	9.9	153.5	234.6	47.7	106.8	22.8	35	98.5	134	25.6	113.1	68.9	68	76.2	70.2	124	171.3	93.8	36.8	204.6	145.9	44.6	173.4
HYPK /// MIR1282 /// SERF2	3204.3	2911.6	2097.8	5753.5	1238	2591.4	3831.7	4595.5	5399.1	4124.4	2513.8	4182.6	2542.9	2793.5	4164.3	3434.9	7508.4	4391	2760.5	2353.6	5229	2675.5	2659.9	4351.1	4565.6	3714.3	1945	3776	3966.5	4107	3302.9
EDA	79.1	98.4667	168.483	82.05	228.683	118.05	116.033	101.133	111.267	179.267	123.55	116.383	81	80.1667	93.2167	64.1167	107.733	83.25	84.8333	111.75	89.6167	81.4	101.917	120.9	115	110.483	89.55	145.917	117.75	94.2	128.35
CHD9	1004.37	1296.9	607	880.333	558.833	1241.27	835.467	948.267	935.8	945.533	795.967	1211.43	850.8	882.033	1055.1	1010.37	851.633	967.7	828.867	1094.4	907.867	1040.53	689.7	930.8	1172.47	904.833	827.6	1155.43	683.833	1128.43	842.433
CHD8	481.3	496.6	1215.3	917.6	1586.4	390.6	1364.4	1138.7	1380.7	1251.1	511.8	1200	240.8	972.3	408.7	979.1	1151.2	784.5	827.3	770.5	826.3	743	919.6	987.4	813.9	793.5	942.3	829.5	896.8	681.4	951.5
CHD7	375	313.2	607.5	316.9	580.7	200.2	418.95	324.1	306.25	677.7	306.5	337.45	185.95	200.95	170.5	188.2	531.45	306.3	224.1	402.3	357.4	361.7	395.15	353	531.85	461.5	302.2	521.45	261.55	427	278.55
CHD5	311.3	1279.95	1201.75	490.4	1022.75	607.55	884.5	1039.9	859.5	522.8	732.85	953.7	1498.95	852.5	997.25	827.25	792.5	808.3	730.45	659.45	763.8	481.05	455.2	588.1	652.75	530.75	516.85	429.7	713.6	741.2	645.7
CHD4	1144.47	735	1384.47	672.967	1930.1	853.167	1201.4	920.3	748.867	1190.8	1054.5	987.967	635.167	740.7	820.9	694.467	1002.03	818.4	865.4	780.067	796.1	750.067	685.567	994.433	1009.07	870.367	618.767	1117.8	891.833	824.567	835.367
CHD3	661.6	623	676.45	681.3	697.3	745.85	856.3	1023.25	553.35	513.6	423.85	868.65	848.65	842.35	775.05	1031.85	856.3	734.6	793.45	761.35	1059.45	657.3	636.7	560.5	641.85	586.85	477.85	651.55	760	1162.1	1089.5
MEA1	2221.6	2662.4	2149.9	1327.1	2453.5	2331.2	2719.7	2604.5	2192.4	2357.3	2836.2	1925.9	2642.7	1662	3287.5	1665.4	2211.2	2461.8	1918.6	1856.7	2155.2	2472.9	1992.8	2610.3	2945.2	1755.3	1707.4	2486.3	1727.5	2197.1	2577.7
CHD2	375.3	205.9	202.9	271.1	511.3	423.5	258.4	168.1	119.2	298.7	332.3	167.3	86.6	20	168.6	151.8	118.4	119.2	24.5	219.1	231.7	172.2	101.5	196.2	102.1	217.3	251.4	255.9	148.4	155.4	282.3
CHD1	337.3	282.7	365.2	404.7	419.9	302.5	394.7	275.5	413.2	468.2	362.7	387.7	139.2	286.8	264	341.8	326.5	351.8	236.4	357.5	284.1	423.1	412	375.8	560.7	329.2	322.6	417.7	348.4	369.2	303.5
PIDD1	448.75	218.2	197.2	119.15	1830.9	378.85	214.55	112.45	226.7	183.45	225.7	163	86.05	54.15	59.15	264.25	182.95	63.75	63.85	79.65	110.55	107.15	150.35	181.65	165.35	133.2	117.55	320.3	108.6	213.25	137.5
FAM178A	508.95	493.8	442.45	410.9	616.9	411.15	569.35	418.35	481.55	454.9	522.4	346.85	354.2	283.35	348.4	427.05	435.45	493.6	301.2	376.75	337.8	467.2	766.2	646.7	575.65	505.25	454.65	429.75	437.7	538.85	477.1
UBE2Q1	1696.6	1699.6	1680.9	1622.5	1432.1	1938.6	1184.2	1218	1198.4	1072.9	1409.5	1375.4	2258	1613	1840.4	1690	1537.6	1645.9	1624.7	1434.9	1304.3	773.6	1515.3	1526.1	1726	1083.2	1407.1	1529.3	1404.2	1449.1	1961.7
AK096803 /// RP11-395B7.2	70.7	94.8	314.5	21.4	62.4	40.4	118.2	21.4	88.6	40.3	58.1	21.5	57.6	42.9	66.6	22.6	64.8	5.1	68.3	160.7	120.3	146.1	64.6	27.1	76.2	109.2	53.7	68.6	22.4	67.4	145
RP11-395B7.7	418.8	119.8	287.6	180.4	856.6	203.2	334.5	114.9	454.3	456.2	313.6	159.2	62.7	119.2	90.8	148	202.8	184.4	97.9	149.4	148.2	155.8	157.6	224.3	143	176.4	93.2	261.6	164.6	186.8	166
EED	255.55	249.05	97.1	353.15	78.2	150	115	156.5	197.85	161.8	153.3	214.45	177.15	127.75	287.2	353.85	196.25	302.05	169.9	155.9	184.75	269.95	231.05	210.1	267.4	189.95	143.5	186.65	203.35	205.55	220.5
RFPL1	95.8	44.8	14.9	16.2	12.5	11.4	3.4	10.1	38	3.3	7.3	3.8	2.8	6	20.6	24	3.1	1.7	4.4	9.6	5.5	59.9	4	3.7	23.8	4.3	5.2	42.1	6.7	8.9	69.5
RFPL2	397.5	489.7	381.1	199.8	510.5	586	405.2	422.1	294.3	154	248.7	346.9	422.5	194.2	448.5	372.8	252.4	273.3	393.3	239	421.3	136.8	183.6	281.5	361.8	509.1	173.5	165.8	114.5	258.3	605.2
RFPL3	454.3	479.4	858	273.3	680	406.1	820.6	334.1	477.9	602.1	664.2	549.4	438.9	232.2	425.8	298.4	508.2	323.6	367.5	357.8	464.2	284.6	359.8	496.9	357.9	427.5	310	382.4	404.2	384.3	483.7
DARS2	247.2	280.1	694.7	192.5	219.6	322.9	262.3	242.7	249	282.1	564.1	194.6	293.7	237	185	170.7	337.4	146	207.3	274	246.1	132.8	149.9	393	289.2	217.7	225.7	399.1	230.7	325.8	363.6
PNKP	114.5	248	250.4	119.6	432.7	318.4	200.4	215.3	197.7	185	389.9	243.3	420.5	363.5	240.7	324.8	274.1	169.8	173.6	223.8	243.9	239.5	236.8	187.9	172.1	239.6	247.1	183.2	297.6	230.4	291.5
TGFBRAP1	325.15	392.45	239.95	186	338.5	329.25	256.95	257.2	161.25	280.1	300.75	298.8	307.65	226.35	275.55	222.2	196.6	182.7	222.6	164.25	248.75	236.25	257.2	254.9	223.35	222.35	273	271.85	222.1	250.4	188.85
BC069782 /// STAMBPL1	48.5	41.1	123.8	46.2	36.7	217.2	106.1	43.5	14	110.3	69.7	104	66.5	52.7	9.8	14.9	73.7	87.1	44.7	45.1	17.1	75.3	64.5	62.9	43.4	18.5	44.3	67	67.7	102.3	105.9
ACVR1B	378.917	492.917	730.65	322.783	615.55	531.117	601.367	434.517	337.717	444.65	439.783	545.417	438.25	370.4	478.6	489.717	409.45	341.483	459.883	489.683	359.633	292.417	304.6	575.283	352.85	399.233	316.75	354.783	342.533	410.617	564.15
EFS	454.3	754.9	958.9	326.05	1558.05	260.15	851.75	560.45	516.85	927.45	977.35	476.9	466.4	359.2	437.1	265.9	538.3	425.55	438.85	607.7	465.35	666.15	872.35	375.5	773.9	582.1	836.4	530.6	342.2	570.1	264.5
UBE2NL	772.7	860.4	1064.6	825.1	1132.3	1045.5	716.5	521.5	739.1	714	1106.8	706.1	489.5	568.7	442.1	869.2	629.7	893.5	767.9	1072.5	515.8	742.1	597.9	929	493.5	764	498.6	600.6	712.5	805.8	1003.5
CHGA	1356.9	2730.1	1291.4	757.9	1043.7	1365.9	1176	1486.1	618.7	553.4	741.6	1922	2865.9	940.3	2113.6	2614.5	921.1	1508	1427.8	673.6	774.7	605.6	760.6	1122.2	743.8	598.8	981.5	355.7	1186.7	937.9	2405.2
EGF	173.7	159.2	75.7	296.4	86.1	225.4	124.5	161.5	36.5	34.2	196.5	65.6	73.6	134.9	77.8	47.5	105.4	107.5	87.4	107.5	78.9	172.7	58.2	107.5	7.7	97.8	83.1	41.4	71.9	75.5	51
LEPREL1	169.9	61.2	192.5	417.8	172.6	247.4	301.3	44.3	138.6	190.1	73	40.4	71.7	92.6	21.7	81.9	204.2	156.7	109.2	49	145.6	232.3	119.7	64.6	239.6	126.4	210	250	294	65.3	94.6
ACVR2B	372.2	116.4	593.8	108.2	863.5	399.6	293.7	248.5	328.7	337.6	328.9	326.6	234.4	257.5	349.2	238.1	280.8	266.5	213.7	163.7	248.4	258.4	238.2	322.3	190.3	358.5	216.1	284.5	314.5	342.3	329
ACVR2A	500.4	548.3	413.8	677.1	892.7	829.9	385.5	400.8	209.6	776.6	813.8	523.1	953	719.8	469.5	661.1	563	875.3	262	743.1	575	211.1	386.6	624.9	429.1	534.5	624	386.2	734.9	468.5	451.5
CHFR	985.5	890.9	1199.7	504.5	1424.7	871.6	1010.1	934.2	824.8	1058.3	1396	1025.8	905	757.6	719.1	614.9	1090.9	645.5	794	604.5	892.4	795.9	747.9	605	887.1	572.1	759	749.5	727.1	728.2	701.7
FAM179B	1152.8	1377.5	542.4	1228.9	374.4	1395.7	791.6	882.2	1104.8	974.2	825.7	1230.7	1864	1520.7	1968.2	1302.9	967.3	1454.5	1455.1	1210.9	992.4	944.9	1017.2	967.7	1192.8	864.5	1148.2	884	767.6	924.1	1124.7
LEPREL2	91.8	17.7	337.7	97.8	202	114.7	146.1	116.3	176.2	143.3	57.6	144.4	32.3	115.1	64.1	80.7	146.8	90.1	55.4	50.7	90.4	95.2	103.7	187.8	133	102.9	70.6	183.5	102.7	66.4	89.4
LEPREL4	323.3	270.3	140.5	48.5	163.1	139	211.9	131.2	133.5	48.6	176	138.8	72.8	120.6	158	87.5	139.1	51.2	97.8	22.4	27.1	77.7	92.5	136.4	173.2	62.2	70.1	170.3	21.9	57.6	40.5
ACIN1	17.4	131.4	408.2	396.8	357.1	235.9	470.3	290.3	402	282.8	258	305.8	85.3	244.9	80.3	286	260.5	322.9	116.8	253.2	216.8	306.5	339.8	384.1	411.2	248.1	219.5	452.5	334.3	468	319
PNMT	125.2	155.7	34.8	33.2	217.1	359.6	173.2	30.3	34.3	152.7	65.2	22.6	92.6	162.3	184.2	66.7	31.7	53.5	154.1	40.7	203.8	22.8	35.7	39.5	28	26.4	159.5	31.5	35.3	26.9	46.2
RNF11B	7.9	20.5	7	5.3	29.7	5.4	4.6	10.1	6.5	14.6	21	6.9	3.5	6.6	8.3	36.2	18.5	54.9	22.6	47.1	18.6	7.1	26.9	11.5	7.9	5.1	35.7	18.7	54.8	18.4	6.8
RPL30	9089.5	10489.8	6426.2	12996.6	9995.4	7969.2	6932.3	9246.5	9064	7175.4	11045.8	8808.1	8988.9	9592.3	9097.4	9400.3	9420.6	13472	9516.4	10315	9326.7	14371.3	13235.1	12086.3	17027.5	12433.3	12407.1	14074.2	11063.8	11705.5	10393.2
EHF	42.7	25.7	76.8	2.9	99.2	73	27.4	1.4	48	2.9	9	28.4	5.4	21.2	2.4	6.4	21.3	8.4	3.3	43.9	6.2	0.7	5.2	10.6	20.1	5.2	4.8	7.5	6.6	2.7	26.8
RPL32	12728.4	11470.9	9477	12153.2	12132.5	9009	8571	10921.1	11142.3	7892.9	10379.8	9510.9	10240.6	11324.1	12576.3	9208.9	10824.3	15222.5	12100	9638.2	11327.2	12891.2	12026	12396.9	14450.9	11796.1	12369.2	15438.9	11930	12289.7	10720.2
RPL31	3894.47	4749.27	5344.63	4599.63	3260.97	4486.6	2887.73	3676.53	2390.77	2716.03	4526.87	4041.1	4858.37	4096.57	5164.87	4942.03	3826.43	5007.23	4419.57	4082.03	3605.27	5083.1	5277.53	6637.7	5947.9	4682.3	4323.77	4669.07	5687.17	4664.37	5554.6
LOC101930052 /// LOC102724562 /// MST1 /// MST1L /// MST1P2	321.7	447.5	551.2	211.9	337.7	548.3	454.7	351.3	382.4	499.9	560.8	313.3	303.4	301.9	333.2	289	401	283.4	272.1	305.6	315.7	313.6	302.2	356.5	421.2	458.4	353.7	424.5	425	321.5	356.3
RPL34	7995.9	13111.4	5676.3	13395.5	7547.4	6213.6	6342.1	9369.9	11916.6	5135.9	6969.2	7968.2	11287.3	9570.4	7247.4	13891.8	8437.1	12150.8	10226	12184.3	6882.2	12111	15578.7	11391.7	14256.5	10662.5	11539.5	13064.1	14973	8827	6609.1
DPY19L2P2	318	826.4	500.2	189.9	372.5	510.6	316.2	525.3	406	333.7	332.2	1143.6	606.8	693.1	751	1088.1	436.1	582	695.3	561.8	529.2	452.1	339.5	363.6	495.3	441.9	447.4	264.6	290.9	701.2	1009.8
ABAT	1867.37	2208.3	1503.23	1361.87	1254	2092.37	1842.3	1831.7	2351.93	1768.47	1672.53	2924.9	2286.13	1720.37	2761.9	2848.4	1603.83	1951.1	2239	1596.87	1706.13	2240.53	1615.8	1950.17	1837.83	1657.73	1520.6	1380.97	1980.67	1626.93	2580
ENO1	1146.5	1069.03	1284.3	2854.77	1223.5	1371.73	1557.73	2343.47	1514.3	1980.43	1203.1	1847.47	1316.63	3333.67	1573.73	2039.83	2356.07	2137.3	2791.37	2915.5	2816.97	2866.23	2033.73	1820.13	1482.3	2358.3	3150.83	1992.23	3179.1	2186.2	2276.5
ABCA12	212.2	58.6	145.6	58.5	98.2	40.4	75	60.3	12.3	74	79	24.3	2.3	23.2	67.6	5.1	63.4	66.5	39.7	39.9	25.1	24.2	16.6	66	75	6.5	57.3	37.2	70.9	69.2	53
ENO2	1532.4	2201.6	2534.9	3035.3	1427.9	1769.9	2497.7	4185.2	2149.2	1777	1324.5	7735.6	2594.3	5939.6	2981.3	8019.4	3906	4042.6	5154.9	2993.3	3104.7	2643.8	3671.2	2244.5	2171.2	2567	4463.9	1245.6	3190.2	2420.8	5669.5
ENO3	164.8	76.1	187.2	86.2	126.7	25.5	100.5	67.1	92.4	112.5	248.8	37.9	5.8	67.6	216.9	66.5	56.1	59.1	65	59.5	169	160.4	72.6	155.3	58.8	102.9	135.4	181.7	163.2	50.6	25.2
RPL23 /// SNORA21	1309.8	1559.9	1606.65	2914.8	1802.85	1083.5	1790.85	1942	1994.95	1651.3	1423.55	1905.1	1932.9	2256.35	1222.4	2495.25	2459.55	2368	2271.3	2726	2234.55	2728.35	2604.9	2940.3	3144.4	3255	3157.75	2780.45	3485.1	2277.3	1787
GPR173	18.3	96.8	58.3	97.1	89.8	27.9	37.4	90.1	25.6	151.1	28.6	35.8	66.1	81.7	105.7	66.2	13.5	32.2	77.7	186.6	76	96.7	24.8	11.6	27.9	83.2	25.6	133.4	108.8	11.6	39
GPR176	159.5	179	85.5	126.8	159.3	105.1	95.2	113.4	175	192.9	213.4	171.4	114.8	139.3	62.4	147.4	160.4	110.8	172.5	116.1	130.7	141.4	154.5	130.4	180.3	134.9	133.3	101	269.8	143.2	197
RNF115	375.3	658.6	350.9	498.2	460.6	669.6	462.4	360.6	636.7	399.1	459.7	524.3	562	422.9	622.8	507.7	537	285.8	306.9	539.6	528.8	231.7	398.2	541.7	348.3	614.6	465	599.5	650.8	511.7	572.8
RNF114	922.667	854.9	904.767	916.533	754.433	624.967	772.467	710.367	1002.63	1077.83	978.733	663.933	662.933	629.3	624.867	715.867	884.467	941.467	745.4	657.633	647.133	725.467	930.633	1019.4	898.333	701.3	677.6	783.733	650.167	650.3	747.8
GPR171	31.4	11.2	26.4	12.1	38.6	37.6	14.6	13.2	11.8	28.2	44.5	9.9	15.1	11.6	11.5	9.1	9.2	20.1	17.6	9.4	9.4	17.9	19.6	26.9	17.1	15.1	10.3	9.9	153.1	34.9	15.9
RPL36	1337.7	1807.5	2802.3	2434.4	1854.5	1560.8	1817.1	2433.1	2243.1	2261.5	1638.6	2045.3	1794.2	2954.5	2084.1	2572.4	2054.9	3147.5	2871	1967.7	2761.5	3168.4	2451.9	2644.3	3042.7	2765.3	2974.6	2542.8	2338.1	2195.7	2549.4
ADNP2	425	291.75	564.25	531.3	442.45	185.85	448.85	417.35	483.55	392.45	401.35	499.8	268.95	311.05	396.55	379	282.1	299.7	354.3	378.95	371.05	366.35	575.05	238.6	540.75	387.2	330.8	370.4	330.95	339.7	306.25
CYP1B1	131.2	149.9	160.725	195.525	164.625	183.4	213.4	131.75	243.1	190.25	229.825	138.125	107.225	198.7	208	155.225	331.775	177.45	138.35	158.25	253.525	232.25	119.925	125.35	237.025	199.45	141.25	231.775	356.125	207.975	236.6
RPL35	3558.5	3929.4	4592.4	5688.2	5099.2	2185	4239.9	5256.6	4782	4349.6	3421.8	5102.8	3938.4	5026.8	3822.2	4924.5	4942.2	6436.6	5426.3	4443.9	4900.4	6318.2	5454.7	6507.4	6307.5	5513.1	5734.9	4491.2	7090	4894.7	4129.9
RPL38	4794.33	6384.2	4478.3	4801.2	5668.43	3898.8	4495.47	4670.77	4695.87	4584.1	5217.23	4816.87	4625.63	4680.7	5057.9	4433.6	5097	5778.77	4897.57	4708.97	4862.47	5220.17	4710.47	6085.1	6060.57	5176.07	4847.87	5946.63	5896.87	5343	5922.77
RPL37	5171.9	7547.6	7054.6	5624.3	6219.4	4015.9	6946.4	6819	8486.9	5997.8	4451.8	5355.5	4968.1	6561.1	5290.7	5488	4567.5	8472.4	6235	6967.9	6683.7	7991.6	5808.5	6738	8952.2	8595.3	7566.3	8633	6555.8	6606	5347.1
ANKS1A	754	900.7	1041.6	495.2	598.4	1099.7	588.1	784.8	781.1	713.7	846.8	854	862.2	484	642.7	721.3	976.9	730.2	540.9	670.4	447.7	820.2	612.8	821.1	793.5	692	495.3	1175.9	753.8	616.4	1109.2
RPL39	15486.8	13897	9124.4	16666.5	18156.7	11129.4	13469.4	13647	16651.3	14741.7	12929.5	12120.1	9715.7	12507.9	14352.6	10471.7	15571.7	14376.4	10485.1	11120.4	14616.3	14974.6	13147.3	12335.9	16930.5	15033.6	12535.8	18706.9	14869.2	13545.5	12597.8
RNF111	742.2	1001.2	295.7	847.6	271.1	739.2	596.5	543	689	478.2	550.3	559.2	1168.6	533.2	808.1	911.8	473.5	726.4	715.6	793.8	744.6	717	642	724	739.6	649.3	780	788.6	566.5	754.5	663.8
ANKS1B	103.5	30.6	21.3	71	11.4	167.4	28.6	25.5	73.2	115.8	98.7	7.2	79.7	5.4	35.1	5.9	23.1	65.2	50.2	56.1	107.8	68.8	67.4	85	64.1	54.9	49.6	15.3	175.9	15.2	99.9
CHGB	684.1	645.9	594.2	2541.5	586.3	1608.8	464.8	1215.5	486.2	472	681.7	871.7	1659.2	2283	1365.6	1907.2	618.1	954.1	1917.6	1571.4	1249	1176	617.4	604	793.7	609.5	5558	504.4	1836.8	1276.2	874.6
MED1	251.15	154.6	163.1	137.05	146.85	151.8	115.95	144.1	217.3	208.85	174	111.95	123.35	113.8	135.3	81.05	131.25	103.4	119.05	150.65	153.35	156.75	175	157.35	180.65	172.75	140	170.35	79.75	153.4	138.05
CHIA	52.6	92.2	219	92.3	100.2	59.5	19.7	101.4	29.3	156.2	170.2	138.7	101	83.6	29	73.2	15	94.3	28.9	53.5	86.8	30.7	105.9	158.8	45.7	177.5	67.9	36.7	78.4	187.8	37.5
MECR	98.8	16.6	210.4	173.1	45.5	44.8	222.4	354.2	263.2	227.1	38.4	278.7	189.6	345.5	234.1	213.7	175.9	270.3	438	298.1	238.9	168.7	276	215.3	230.5	268.7	392.9	191.8	255.5	342.5	301.6
RPL22	4100.58	4571.86	4351.98	6549.98	4773.24	3405.78	4419.8	4436.64	5509.54	4596.58	3871.66	4164.16	4236.56	5049.4	3615.44	4551.02	5428.92	6054.5	5325.22	5545.48	4862.24	5815.26	6224.9	4983.3	7224.36	6031.76	6630.94	6664.7	5392.54	5530.9	4544.56
MED8	245.7	220.567	279	177.1	271.767	236.8	210.967	192.467	198.767	168.1	220.3	142.833	165.667	204.567	245.1	171.167	198.9	155.167	228.1	186.067	184.833	184.633	189.1	193.4	234.167	206.967	288.467	204.733	133.5	237.4	179.7
MED9	423.3	424.2	462.4	352.7	345.5	463.5	489.5	451.1	452.1	418.6	166.7	493.7	265.2	418.5	263	430.9	445.9	319.6	313.5	310	372.6	253	286.4	489.9	263.7	391.1	373.9	496.1	390.6	466.7	447
MED4	361.7	413	238.7	280.7	116.1	217.7	324.1	362.4	298	509.3	362.4	427.1	527.5	390.3	535.9	423.2	255.8	220.1	443.8	400.1	504.4	429.7	361.7	439.3	356.3	536.9	474.5	368.9	236.3	399.6	295.4
DKK1	204.8	178.9	231.7	135.3	275.5	245.9	184.4	137.8	157.7	290.6	121.3	160.9	137.6	218.1	163.6	149.6	158.8	137.2	149.7	118.8	139.6	148.9	120.1	207.8	151	220.5	203.8	117.8	143.6	244.1	218.6
MED6	181.1	130.733	102	205.067	151.433	151.867	108.567	206.7	153.533	102.067	190.5	196.6	136.2	261.933	249.467	206.267	165.8	200.933	176.433	188.733	136.5	224.767	217.1	153.867	217.533	194.2	242.867	126.933	132.833	169.967	157.833
DKK2	95.4	68.6	23.8	36.2	10.5	71.2	8.1	64.8	51.8	44.2	112.5	10.2	36.6	53.7	26.5	60.2	7.9	26.8	31.4	52.1	4.5	36.6	51.5	57.6	12.6	23.7	8.9	12.3	82.3	91.3	54.8
DKK3	2488.05	2962.22	2061.92	3161.57	1574.88	3722.9	2777.22	3002.43	2670.9	2890.47	2523.95	3648.32	3248.22	3779.03	4867.38	3662.9	2080.12	3194.9	3499.38	2917.7	4036.65	3245.52	2264	2504.03	2660.97	2900.85	3628.55	2436.15	2387.18	3065.65	3600.55
MED7	176.5	273.9	322.65	315.85	313.55	306	239.4	271.2	199.55	290.9	311.1	253.15	289.4	302.95	342.5	319	311.25	348	381.2	291.5	252.3	295.2	306.5	305.4	311.65	318.65	456.25	226.4	255.6	271.3	347.85
DKK4	9.8	23.9	14.4	25.2	18.6	9	21.3	6.1	8	21.4	36.8	12.3	22.2	6	14.4	9.6	7.4	11.5	14	11.1	6.5	13.1	7.5	27.4	13.6	10.5	29.2	7.4	9.1	19.3	18
CPED1	357.3	336.2	608.5	253.7	393.8	255.9	261.8	217.1	132.5	286.5	355.3	269	212.3	204.2	240.9	157.2	234.8	158	228.5	190.9	199.8	236.7	203.8	345	274.9	297	169.8	218.9	322.8	423.2	304.9
GPR162	519	355.2	982.6	690.8	739.5	524.4	532.9	519.4	516.8	438.2	532.1	560.9	352.1	646	614.5	450.4	260.8	349.1	442.9	332.1	498.5	256.9	170.6	587.3	411.4	81.1	494.6	411.7	442.3	369.4	531.4
RNF123	606.7	578.7	780.3	416.8	396.4	739.3	446.4	536.5	403.7	530.3	443.3	431.9	631.7	576	642.4	372.2	450.5	525.7	570.3	338.8	451.3	328.2	436.6	447.6	340.6	572.7	520.5	389.1	490.3	438	553.2
RNF126	336.35	562.45	255.75	224.8	359.9	677.05	308.8	353.85	268.7	278.4	439.95	316.35	603.55	279.55	556.3	354.55	302.4	210.7	294.8	299.75	271.15	238.5	306.05	285.25	248	278.15	330.3	206.6	363.95	202.65	380.9
RNF125	383.8	128	345	98.3	262.7	161.6	164.7	178.5	189.8	197.7	177.7	139.1	174.3	75.8	116.6	69.7	140	107.6	96.9	138	176.9	134.3	380.6	196.4	270.2	165.2	248.8	144.7	122.3	105	188.1
RNF128	279.4	374.9	326.7	404.4	156.6	670.7	317.8	401.4	276.9	244.1	159.1	632.8	657.3	415.8	707.1	323.6	171.4	503.5	411.3	410.5	300.5	384.8	342.5	239.1	261.1	271.3	529.6	265.8	326.9	359.2	573.9
GPR161	190.1	108.733	337.267	81.1	173	194.633	135.133	177.067	217.467	160.8	156.367	141.933	75.0667	124.933	145.533	72.7333	110.767	92.9	105.3	108.3	87.5	135.267	88.4667	137.167	109.933	105.8	56.3	110.267	103.167	159.233	139.267
RPL24	8789.35	8479.95	7258.8	7683.65	7864.2	6874	8227	8013.05	9259.4	6118.8	7763.15	8268.15	7223.2	7631.8	9591.7	7235.3	7443.7	8555	7263.6	6557.4	6588.8	8415.65	8080.3	8167	9680.1	7536.8	7855.75	7548.55	7682.65	7656.6	7121.45
RPL27	10617.6	12420.6	10923	10774.8	10410.3	10302	9819.7	11005.3	11963.6	10000.4	12375.1	10440.6	9474.7	9738.9	13017.5	9560.4	11628.4	11122.1	9774.8	9510.6	9891.8	11319.3	11019.3	10424	13548.5	12122.4	9540	12002.7	9038.3	11625.5	10395.4
RPL29	1701.3	1871.05	4134.7	4918.4	4257.55	1164.6	4327.8	4460.95	4040.15	3359.7	1378.85	3447.15	1520.8	4796.6	1509.65	3042.85	4493.2	5772.2	4358	3748.75	3975.15	4820.65	4722.35	4769.35	4974.85	4619.45	4428.15	4347.6	4524.3	4113.3	3687.85
GPLD1	187.58	165.02	166.14	71.8	242.94	121.48	108.38	115.62	133	130.18	123.22	143.76	142.72	102.1	133.04	146.06	112.4	90.06	109.4	113.7	90.06	100.72	90.24	127.52	131.86	106.64	91.96	103.3	90.76	146.74	141.22
RNF122	504.5	609.4	1060.9	409	875.3	552.9	549.9	383.1	470.5	614	795.6	494.7	339.4	451.6	14.2	333.8	643.2	449.1	269.8	336.4	420.2	280.4	435	603.8	359.2	552.5	400.9	503.6	617.5	346.3	601.6
RNF121	215.3	165.5	596.8	211.6	380.3	270.5	223.1	270.4	139.4	263	252	49.6	138	127.7	84.3	174.1	161.4	168.8	181.3	298.9	148.4	216.3	169.4	251.4	191.1	236.2	228.1	218.7	157	122.9	164.5
OSER1	476.8	492.45	486.6	756.1	523.65	473.1	393.5	447.4	424.9	510.9	527.4	603.75	460.65	451.2	405.25	488.2	440	547.55	457.25	449.4	494.45	483.1	513.75	625.05	475.2	428.1	524	484.6	507.7	541.15	477.25
MEG3	2528	1866.85	3040.65	1406.7	2607.4	1954.8	2508	2530.6	1970.3	1142.55	906.9	2576	1598.1	1945.45	3664.6	2095.7	2098.6	1844.9	1786.6	1395.45	1771.55	1339.9	1248.3	1881.4	2215.15	1424	1405.7	688.85	2013.15	2372	2135.65
PKI55	208	261.4	603.8	646	488.8	351.4	467.8	524.3	395.1	389.6	277.9	883.1	238.5	797	414.2	749.2	289.9	394.5	686.7	431.3	511.9	479.8	476	302.1	359.6	500.5	455.1	496.1	249.2	413.2	438.7
VPS26A	2554	2480.6	1663.4	3449.4	1171.7	2820.7	1570.1	2046.4	2244.5	1914.3	2536.9	2276.1	2909	2352.1	2716.9	2700.4	1928.9	2388.1	2393.2	2453.4	2708.6	2285	2323.5	2088.3	2390.7	2075.7	2703.2	2173.8	2399.8	1966	2187.8
MEFV	91.8	30.3	84	29.1	36.8	80.8	18.2	27.2	40.8	46.3	142.9	20.2	81.8	23.2	25.8	21.4	16.7	26.2	24.2	21.4	88.6	14.1	48.7	15.1	38.8	91.7	24	34.9	28.6	49.9	40
PNPO	367.1	402.6	279.2	249	227.7	419.8	337.4	348.6	312.5	273.4	336.9	297.6	262.3	265.3	260.5	188	285.2	257.1	235.2	319.5	346.4	388.6	237.9	198.5	317.1	208.8	180	211.1	230.8	258.6	365.8
AF090939	77.5	228.5	447.8	140.5	337.7	222.5	172.1	193.7	290.8	297.9	201.6	251.1	131.5	142.4	195.7	168.1	175.6	143.1	127	209	176.6	188.4	127.1	270	317.2	299.4	165.3	258.8	265.1	237.3	196.8
RPL41	14663.4	13473.4	13241.5	17664.3	16231.3	14005.5	13385.2	16929.7	14722.9	12727.3	14791	13876.1	12670.5	15369.9	15253.9	14733.2	12328	17574.8	15058.1	14118	16770.5	20927.4	15259.5	15448.7	18414.8	18102.2	15905.1	21484.3	20074.1	18346.8	13945.3
CHKB	837.1	1426.4	1102.2	552.5	1063.9	517.4	1012.9	845.1	1131.1	1181.4	739.4	1074	788.4	871.3	801.6	729.3	1589	629.8	892.6	762.2	628.9	662	733.2	951.5	614.7	782.8	463.4	756.3	855	896.9	800.6
CHKA	407	288.7	380	688.8	589.45	231.65	454.9	509.9	653.85	441.65	237.65	696.95	162.55	396.85	255.95	419.7	836.3	662.75	433.35	379.05	367.4	428.55	829.6	593.6	721.55	516.7	584.2	654.55	399	484.1	347.35
PNO1	264.3	328	480.35	208.55	383.8	542.45	217.7	308.15	245.9	237.4	287.05	240.15	759.9	423	484.7	170.35	244.6	329.85	480.25	409.55	195.7	319.65	259.15	283.75	317.5	424.9	544.3	342.25	487.35	405.85	225.2
PRRC2C	803.067	742.1	857.667	673.233	1457.03	646	1002.98	747.8	918.033	1080.07	819.15	815.733	501.9	611.633	744.117	658.05	974.267	631.6	514.367	559.767	848.6	702.033	788.933	769.033	925.033	783.2	591.3	999.117	538.183	708.517	759.7
CSH1 /// CSHL1 /// GH1	12.4333	7.86667	26.6333	9.53333	40.7667	16.7	13.2	8.4	8	13.2	12.9333	10.6	6.66667	7.56667	7.86667	6.4	8.1	10.5	8.76667	7.96667	11	9.96667	9.93333	12.9333	12.7333	14.3	9.36667	13.7333	11.3	18.3333	13.2333
SLC16A10	239.6	92.4	316.7	17.4	234.9	131.2	212.2	12	90.8	68	268.5	174.2	76.8	76.4	12.2	9.9	124.6	103.9	8.1	12.9	11.2	56.8	35.9	61.6	30.1	13.2	33.5	108.2	45.4	94.5	155.4
PRRC2B	1068.1	725.95	611.8	1518.85	602.25	1169.4	1730.5	1288.9	1510.35	1254	290.1	1680.05	1195	1515.85	1373.9	1483.25	1414.95	1405.05	1553.75	1307.3	1103.4	1157.1	1329.3	1112.4	893.65	1159.2	1301.4	1015.65	1397.8	1503.55	1019.55
RPL3L	56.3	136.9	307.4	19.5	185.5	21.3	131	168.9	48.5	100.9	276.8	33.2	23.5	176.3	24.3	101.4	29.5	46.3	60.2	41	91.9	5.3	90.4	57.5	79.1	168.7	140.1	56.8	50.6	99.3	171.8
GPR137B	725.3	564.6	682.4	995.5	364.6	689.9	442.6	781.8	427.3	559.3	697.1	588.3	894.2	638.2	629.8	566.7	521.2	765.8	828.8	745.3	1230.7	1290.2	792.4	648.4	503.3	921.9	750.9	590.9	581.6	682.9	474
PRRC2A	338.967	404.433	458.967	375.133	718.133	423.733	663.433	709.733	658.867	706.4	465.833	680.6	369.067	565.267	480.733	507.967	662.533	475.6	609.967	443.967	663.333	492.733	467.933	533.467	490.567	497.367	488.933	793.033	445.367	615.467	457.667
CPEB1	598.8	675.9	1077.3	837.6	643.3	157.2	809.5	1208.7	723.8	909.1	154.9	677.6	636.2	964.2	899.2	642	958.5	1279.2	952	431.4	435.3	671.9	1045.9	273.2	736.1	296.1	831.3	260.3	404.4	987.1	665.2
RNF103	1688.7	2156	806.6	1952.4	1243.3	1761.3	1423.3	1730.1	1289.9	1612.4	1940.3	1439.9	2242.6	2009.7	1396.8	2222	1292	1718.8	1940.3	1948.6	1649.9	2005.7	1583.7	2125.4	1969.8	1819	2270.7	1522.7	1510.6	1681.6	1454.9
GPR183	263.6	119.9	289.3	60.7	346	147.1	35.3	72.2	71.1	156.3	189.1	72.1	88.6	232.6	84.2	124	114.4	87.8	82.5	247.4	245	113.5	118.6	88.1	85.7	121.3	40.7	27.6	123.1	112.8	156.1
CYP1A2	258.3	259.15	484.95	150.55	491.45	361.9	244.45	202.8	267.95	245.05	253.2	229.8	150.15	159.95	250.7	147.2	160.3	156.85	165.6	242.45	334.35	264.3	180.55	232.5	210.05	179.65	202.05	265.15	256.65	279.75	306.4
PNOC	344.9	194	223.7	121.2	41.4	127.9	197.9	262	34.5	67.8	247.2	27	278.8	192.5	164.3	136.7	151.7	150.6	220.8	173.3	65.8	24.3	77.3	161.9	114.9	59	181.6	40.6	186.8	355.3	227.9
GPR182	264.8	277.8	249.2	170	310.6	166.9	282.3	231.4	271.8	401.6	362.3	219.4	225.3	160.1	135.1	168.3	211.3	158.1	141.8	240.1	307.6	160	128.8	336.1	197.1	190.7	169.5	315.3	251.8	297.9	257.8
CYP1A1	146.7	143.1	381.5	131.4	350.6	157.1	144.3	86.6	52.4	111.3	247.9	116.8	51.7	79.8	74.6	112.2	207.7	75.5	129.5	133.2	73.4	105	117.7	237.7	52.3	120.7	86.1	142.1	235.7	191.4	181.9
KRT34 /// LOC100653049	31.2	20.7	28.8	7.2	41.9	8.8	17.6	14.1	8.3	28.3	42.5	12.5	14	9.3	14.7	10.6	14.4	4.6	6.4	14	16.2	12.1	14.2	11.4	18.8	17.4	15.9	17.4	25	29.4	13.9
CPEB3	166.6	311.7	199.1	316.4	143.7	207.8	176.8	222.6	180.4	240.9	340.1	217.1	158	154.4	189.9	347.3	352.1	261.2	194.8	220.9	266.4	213.7	195.6	176.5	401.4	196.1	158.2	296.6	191	307.7	280.3
SPEF1	348.6	442.8	377.2	202.5	757.8	734.9	472.7	513.5	538.5	527.2	830.9	666.8	781.5	392.5	754	350	438.5	430.3	418.3	283.6	313.5	203.4	241.9	520	458.6	488.7	258.7	369.3	363.6	581.7	514.5
ELL	152.6	124.95	145.5	118.6	192.6	140.1	153.95	82.65	57.85	79.95	98.55	106.6	60.1	85.9	79.6	44.9	52.45	80.3	62.55	121.55	86.7	46.3	72.15	69.5	103.9	73.1	55.55	66.5	85.5	187.2	103.55
ELN	180.4	109.85	271.35	56.4	155.35	118.15	98.8	106.9	83.8	115.5	143.85	61.25	48.75	79.75	79	63.95	91.35	57.4	85.75	83.5	100	146.1	66.2	99.15	89.5	125	83.6	63.5	84.45	127.85	104.4
ZCWPW1	18.9	49.1	117.2	80.3	267	74.3	184.6	268.9	299.4	320.3	32.6	101.9	26	15.9	51.4	36.1	248.1	49.5	63.9	111.6	217.9	112.7	237.6	180.5	210.6	148.3	270.1	235.1	94.8	289.5	32.9
FCGR3A /// FCGR3B	168	29	144	265.6	53.5	51.1	96.2	151.3	118.4	167.1	30.9	54.4	68.6	139.2	31.1	186.7	213.3	214.8	186.1	286.1	120.8	137.8	191.2	176.5	62.1	141.5	237.2	190.3	553.5	238.6	202.7
GPR132	17.4	9.2	26.8	9.7	27.3	12	12.3	7.1	6.9	9.9	21.1	8	12	7.6	15.6	13.3	12.3	9.2	7.9	13.4	14.2	5.6	10.5	11	19.4	10.4	10.1	9.4	12	23.1	11.3
CHL1	881.5	1853.3	584.5	1459.9	326.8	1479	1228	1982.8	1769.9	592.1	458.7	2690.2	2173.1	2577.7	2704.9	3136.4	971.3	2148.7	2679.5	2352.7	1878.1	2125.2	1169.4	1115.3	1113.3	1594.9	1590.1	888.6	1237.2	1411.9	2956.2
ENSA	922.9	1131.83	1166.03	904.333	911.433	955.8	1139.17	1466.47	1289.73	838.767	751.333	1510.87	1372	1554.63	1768.6	1720.97	1341.03	1484.17	1553.1	1171.2	1183.43	1264.4	1647.93	1058.27	1368.5	1222	1557.7	1220.6	1032.2	1047.47	1204.93
GPR137	203.833	352.333	541.533	325.7	217.067	224.2	344.033	219.433	322.2	184.2	206.967	290.167	159.4	217.533	289.433	199.433	292.767	224.8	325.367	260.5	243.133	199.667	221.033	279.933	198.433	205.933	177.8	283.8	221.033	273.7	269.367
KRT8P12	64	86.7	340.3	134.2	62.2	28.6	196.2	123.5	32.7	119	110.4	46.9	106.3	75.5	9.2	60.1	91.6	96	98.9	224.6	210.8	112.2	181.3	134.4	12.3	170.8	56.6	49	230.7	96.8	208.3
EMD	324.2	273	616.9	293	559.1	264.8	701.6	310.4	499	725.1	218	281.4	203.5	313.6	290.6	399.5	463.1	420.8	273.2	242.4	346.4	306.3	189.7	338.7	469.3	338	272.8	382	254.2	340.2	301.7
GPR135	23.4	30	114.6	59.4667	52.3667	48.8	73.8333	20.9	41.3667	115.433	46.1333	25.5667	16.9333	39.2667	19.5	33.3333	47.7333	44.0333	34.7667	62.1333	63.4333	14.3	56.9	65.5	16.0667	28.7667	33.5	54.6	31.4333	14.7667	16.8333
EN2	52.5	38.9	191.6	133.7	55.2	209	152.1	117.3	26.1	123.3	67	21.5	87.4	15.2	50.9	47.4	63.5	169.6	80.3	60.4	48.5	19.8	38	30.1	156	42.8	84.7	133.2	21	180	26.5
EN1	75.7	19.8	12.3	8.1	130.7	246	51.1	22.3	64.4	28	124.3	8.3	40.7	67.9	57.6	12.2	94.1	34.6	47	27.3	12.9	9.1	51.7	104.6	56.5	54.5	11.6	42.3	63.9	113.7	67.2
RNF167	870.2	645	889.1	826.7	936.6	718	1035.2	867.8	540.1	859.6	800.1	749.1	536.7	1152.2	632.2	780.7	1080.8	1007	795.3	938	850.6	790.1	588.5	699.6	974.7	618.8	739.6	1015.5	764.3	619.9	708
GCFC2	283.75	279.45	179.35	127.45	252.35	303.3	222.6	152.35	173.1	187.15	350.1	187.45	178.6	115.35	256.75	216.9	143.8	165.4	192.7	218.9	156.1	279.15	214.45	188.15	242.65	231.25	205.4	252.85	152.95	182.35	193.55
AFTPH	3127.1	2937.2	1614.4	2452.2	1420.5	3007.3	2034.3	2185	2393.1	1751.1	3080.6	2500.5	2300.3	1805.7	2341	1998.3	2311.2	2103.6	1892.5	2136.1	1946.9	1467	1763.3	2696.6	2070.9	1441.2	1200.4	2105.6	2236.6	1845.5	2090.8
GPR126	125.1	39.9	239.8	109.4	78.1	155.4	28.5	116.5	119.3	155.3	205.3	45.4	126.7	82.8	48.2	78.5	171.3	126.1	123.2	108	100.4	64.2	59.3	174.8	47.5	51.4	81.4	139.7	67.2	129.5	100.6
GPR125	944.3	990.6	871.4	1711.3	774	948.1	1061.8	816.5	1414.7	1311.3	1393.6	639.7	512.7	577.8	337.2	657.7	798.2	724.9	667.5	1052.1	1277.9	1640.2	610.1	796.9	399.2	1118.1	752.9	919	829.7	754.1	696.8
PCYOX1	50.5	28.5	16.7	70.5	116.7	88.1	29	48.1	66.1	96.1	25.4	147.8	67.9	111.1	73.9	96.2	9.6	39.7	95.1	107.4	49.3	27.6	83.6	61.3	15.3	79.4	108.4	54.6	78.7	67.8	85.3
GPR124	278.55	246.8	219.35	279.15	268.35	410.3	321.75	225.5	256.55	265.65	199.8	244.25	226.1	214.25	332.55	179.3	307.15	217.35	218.85	142.45	217.9	288.95	169.1	293.8	293.8	293.1	108.25	308.25	106.1	366.2	283.9
ENG	262.2	137.7	485.5	114.4	186.1	239.1	248.95	228.7	196.3	203.2	234.6	182.55	218.4	159.1	189.1	110	259.3	193.45	166.35	177.3	219.8	137.7	159.2	266.1	56.15	188.25	183.1	237.65	206.3	120.8	209.8
CCDC90B	1261.3	828.4	606.2	986.6	541.9	824.2	883.1	815.5	541.4	861.1	928.3	823.6	1110.9	775.3	762.1	718.7	791.3	817.8	751.8	923.9	851.4	922.8	1092.4	1072.1	847.5	1074.4	700.5	891.3	989.8	654.7	733.5
CCL3 /// CCL3L1 /// CCL3L3	92.5	72.7	22	117.2	50.4	121.2	283.8	520.2	121.2	100	146.1	105.9	399.8	169.2	76.4	11.6	168.2	302.2	118.2	99.6	33.9	165.9	165.4	98.3	87.4	123.9	728.5	19.8	80.3	25.4	116.5
RPL12	2842.5	3377.1	2270.6	4488.5	3423.5	1913.4	3429.95	4192.85	3739.3	3655.05	2777.8	2783.4	2928.3	3626.3	2652.25	2547.85	4078.45	3845.8	2672.95	4140.9	3478.5	4783.1	4307.1	4073.25	4438.25	3996.4	4820.6	3612.3	4648.75	3640.2	2582.35
CEP170 /// CEP170P1	1251.85	1319.75	1153.3	1515.8	979.3	1266.25	1503.85	1144.25	1355.05	1197.35	976.85	1360.75	1192.2	1386.9	1294.25	1480.7	1419.4	1511.25	1481.75	1546.9	1240.95	1641.55	1619.3	1220.7	1574	1481.75	1654.75	1822.05	1416.55	1265.85	1916.5
RPL11	3782.1	2630.2	1972.1	5673.8	5077.4	1999.9	3028.7	5383.1	3308.1	3229.2	2733.2	3149.7	4669.2	4629.6	1745.1	4005.7	4632.6	3925.5	3806.1	3774.9	3770.7	4801.9	7895.7	6116	4999.4	4560.8	5397.4	4553.8	5138.6	2900.7	2404.9
IGH /// IGHA1 /// IGHA2 /// IGHD /// IGHG1 /// IGHG3 /// IGHM /// IGHV4-31	11.2	44.3	47.7	8.5	42.5	81.8	28.7	35.4	50.3	10.1	12.5	12.5	3.6	8.4	6.4	4.6	41.4	3.4	3.8	11.7	7.1	7.1	10.7	8	9.2	8.7	6.7	23.4	21	18.1	12.7
RP3-406C18.2	26	31.4	387.2	13.7	229	52.1	238.2	16	20.1	30.7	152.1	40.6	47.9	40.1	33.2	43.1	95	22.3	18.2	42.9	18.8	16.2	68.5	29.9	23.1	38.9	13.9	23.8	56.4	28	18.3
GPR153	667.7	748.4	1133.75	514.55	778.8	720.9	549.75	843.85	649.05	604.4	603	667.15	488.8	547.35	716.3	534.7	763.4	637.6	517.45	549.35	757.65	514.15	410.2	536.45	654.75	601	527.3	881.4	606.5	830.15	584.6
RNF139	938.3	648.2	515.4	814.7	353.2	737.3	583.5	778.6	666.6	731.4	737.9	719.2	770.4	686.5	759.9	714.2	864.1	756.4	861.3	744.3	736.8	745.2	821.8	844.5	803.2	657.1	787	957.8	669.5	803.1	697.4
RNF138	880.3	892.7	205.3	859.5	263.3	513.2	426.7	710.2	650.6	589.8	866.6	621	592.6	466.2	394.2	623.8	766.5	907	508.3	733.3	745.5	742.7	714.6	803.9	875.9	767.6	746.3	1194.3	844.2	553.2	546.4
CHN2	1154.83	876.867	582.6	581.8	488.867	702.667	479.667	563.3	617.833	617.8	777.567	535.8	1137.27	647.067	1050.1	549.033	796.467	843.367	829.767	675.333	512.633	472.6	823.167	763.033	994.533	586.1	698.267	1298.17	599.433	717.067	576.767
CHN1	8315.5	13579.3	4998	10430.4	1711.8	12982.9	7373.1	13656.9	8485.7	2376.4	3915.5	15870.9	17452.4	16762.7	24149	16164.8	9842.5	14071.8	15957.6	11986.1	9194.8	7570.4	9735.7	8320.1	7254.9	8975.3	12714.7	3300.9	10612.2	9022.5	14694.1
RPL14	2362.63	3423.4	3730.17	2361.13	2865.47	2151.73	3502.73	2602.53	3321.07	2223.27	2314.2	2619.03	2290.2	2317.9	3112.93	2494.23	2537.2	2822.93	2172.3	2475.9	2068.43	2647.73	2574.63	2688.7	3236.53	2413.73	2545.87	2680.8	2484.03	2467.9	2237.83
RPL15	3720.5	3983.73	3780.1	4363.53	3374.87	3924.47	3391.73	4131.57	3772	3500.47	3983.47	4074.1	4595	4816.77	4260.77	4515.07	3561.63	4919.67	5098.93	4730.5	3841.1	4799.03	4023.97	3802.63	4179.37	4504.83	4952.33	4329.7	4486.33	3956.4	4084.97
CHML	31.3	123.3	184.3	26.6	353	32.6	18.9	70.2	124.2	84.8	170.9	28.6	55.9	29.9	29.4	7.6	18.8	69.5	51.8	22.4	51.9	73.2	15	107.1	31.7	33.4	43.4	30.8	18.6	35.4	63.1
RPL18	2365.95	2537.25	2836.55	3335.5	3692.5	1899.8	3057.5	2785.55	3110.95	2789.85	2637.9	2663.7	1826.5	2637	2139.85	2706.25	2769.95	2694.6	2365.7	2277.45	2746.2	3352.35	2931.5	2750.1	2965	2968.6	3046.8	3003.1	3431	2539.45	2393.2
NSUN5P1 /// NSUN5P2	1793	1468.4	1331.25	637.95	1709.25	1087.15	1150.45	760	757.8	988.2	1175.45	719.3	970.9	500.6	956.2	737.7	1078.3	660.45	468.7	673.6	418.75	591.25	919.15	1107.05	777.85	652.6	601.6	530.2	964.6	688.05	777.85
RNF130	1201.35	1037.25	509.75	1301.25	781	823.75	749.3	733.05	816.45	1026.35	1127.65	512.55	721.2	460.85	499.15	578.5	1075.1	1202.6	540.1	835.15	827	1124.4	1871.4	1238.55	1344.8	1033.85	849.65	1386.45	1058.7	660.5	750.4
GPR157	252.1	104.5	401.3	108.3	221.5	164	141.3	71	87.5	139.9	198.2	46.2	81.4	106.3	38.1	99.2	122.3	72.2	103.5	100.1	80.3	27.7	116.4	111.5	107.7	97.5	101.3	88.1	143.7	180.7	153.7
RPL19	5888.5	6304	4088.3	7797.6	5000.8	4768.1	4878.9	5655.2	5760.3	3980.3	4772.9	4469.8	5287.2	5885.3	4334.8	5358.9	5625.9	7241.1	5321.4	5329.1	4574.2	6878.5	8384.4	6908	7970.6	5996	8479.1	5848.8	5467.7	4739.9	4821.6
GAGE12B /// GAGE12C /// GAGE12D /// GAGE12E /// GAGE12F /// GAGE12G /// GAGE12H /// GAGE12I /// GAGE2A /// GAGE2C /// GAGE4 /// GAGE5 /// GAGE6 /// GAGE7	63.9	150.1	368.5	63.5	64.7	173.6	62.2	22.3	110.5	178.3	221.6	25.7	78.9	30.9	68.1	49.6	58	54.6	93.3	55.1	67.3	80.6	80.8	135.1	142.7	79.1	118.6	154.9	104.5	137.2	72.1
CCL15 /// CCL15-CCL14	70.6	43.9	147.9	11.1	96.8	109.6	80.9	98.1	76.9	120.4	26.4	96.3	38.8	9.9	151.9	96.2	90.6	32.4	77.9	110.9	130	12.1	24.9	82.5	49	92.4	9.5	138.2	6	206	80.5
F10	120.4	27.9	115.5	10.4	208.6	28.1	72.8	78.8	82.5	122.4	37.3	73.6	20	39.4	38.7	46.9	95.2	33.8	11.7	64.2	78.7	20.3	71.8	24.9	167.6	76.2	95.8	70.2	57.5	40.6	58.4
F12	138	99.5	46.5	92.35	37.4	185.75	87.25	90.25	118.1	71.8	44.25	68.95	247.45	66.65	196.55	114.65	112.5	86.7	132.75	86.5	68.55	18.65	63.4	65.4	34.85	78.95	105.2	103.25	83.4	28.9	53.7
F11	147.6	75.7	276.6	84.2	68.9	77	94.1	100.9	149.1	107.4	155.7	114.5	52.3	7.7	36.8	70.4	71.1	109.1	84.1	128.5	102.8	58	119.2	69.2	169.1	71.6	84.3	129.1	96.5	62.8	122.4
MYBPH	190.1	33.6	204	18.9	50.1	64.5	28.5	76	28	60.1	58.8	29.2	28.7	26.2	38.1	63.7	21.2	35.9	18.1	28.7	18.3	12.4	33.4	119.5	27.5	41.2	24.7	18.7	127.7	127.9	35.5
NMNAT2	832.6	1180.4	778.6	782	255.1	1253.7	682.5	1158.4	826.2	501	596.7	1700.8	2591.5	1918.5	2169	1647.7	776.6	1048.3	2025.9	1123.4	727.6	688.6	844.2	965.4	645.2	756.6	1184.3	459.4	967.5	949.4	1482.8
LOC1720	74.3	15.9	22.1	3.5	55.4	130.2	36.3	44.8	64.3	25.4	47.4	2.5	28.5	40	58.3	1.9	27.6	12.4	36.7	30.1	27.4	25.5	41.5	41.6	103.8	16.7	2.9	49.9	58.3	80.1	48.7
RNF146	404.8	271.5	436.6	714.9	636.5	201.7	302.1	467.8	403.1	476.7	348.7	405.9	413.5	586.9	234.6	529.7	581.4	598.1	516.6	905	595.5	509.5	619.3	712	664.9	650.8	474.3	579.5	557.3	665.7	507
MRPS11P1 /// MRPS11P1	59.1	86.5	279.8	50.9	117.4	19.9	110	71.5	79.2	93.8	115	112.1	53.4	45	70.9	29.4	23.1	22.9	73.2	77.9	141.5	90.6	65.2	128.7	54.4	128	104.5	175.5	97	23.8	134.8
GPR143	39	29.9	26.1	202.3	43.6	65.3	43.8	30.9	7.8	62.4	66.9	44.8	84.4	55.7	127.9	42.2	16.7	46.1	43.4	66.6	148.6	112.9	102.4	28.8	20	35.6	75	23.8	65.7	31.7	203.8
ABI2	239.475	218.6	266.35	203.45	287.675	255.9	212.2	219.025	176.8	181.875	294.55	224.3	228.425	282.875	140.95	249.925	292.475	239.225	280.125	330.825	275.65	186.1	260.825	239.7	186	188.125	253.975	302.825	267.125	220.3	217.525
ABI1	553	697.6	482.9	1139.05	308.6	1187.05	533.15	904.95	625.05	560.05	667	755.35	1369.45	1305.25	1123.3	929.95	777.55	981.55	1402.65	1379	1116.3	989.3	778.4	802	567.55	1280.75	1291.15	658.5	954.65	1037.45	657.5
MSRB2	1950.6	2116.85	1291	1191.75	872.4	2647.65	1338.75	1659.65	1520.25	1258.2	2010.85	1101.35	3032.2	1244.95	2765.6	1111.9	1341.3	1370.15	1425.15	1145.05	1086.85	1121.45	1288.6	1484	1282.2	1155.4	973.85	1120.55	1410.35	1111.25	1142.85
RNF141	120.3	48.9	80	115	229.8	31.7	278.5	101.7	129.6	105.9	119.1	47.8	95	88	37.5	162.2	212.8	205.5	117.8	156	155.4	89.9	227.3	104.6	102.3	181.2	49	274.2	261.3	175.1	147.3
GPR144	23.2	22	98.5	37.5	24.7	19.6	59.3	38.4	24.1	85	20.9	10.8	11	19.5	33.1	9.5	87.6	18	10	28.8	16.8	21.6	22.4	10.4	41	45	36.1	109.4	17	25.7	15.3
MSRB1	483.1	137.5	525.7	343.8	65.1	313.7	1451.1	789.6	813.7	677.6	502.2	368.6	176.8	405.3	528	375.9	503.5	385.9	454.1	373.6	646.7	595.8	687.9	553.6	539.4	381.5	674.8	505.8	566.2	139.4	100.6
COL16A1	1196.6	1133.1	914.6	392.8	2876.7	850.6	1118.4	1035.9	1086.4	1384.6	962.2	920.4	661.3	489.2	833.7	644.7	1087.5	493.4	559.8	560.3	641.9	792.7	1188.1	717.3	1499	851.6	749.6	869.1	759.5	941.4	760
CHPF	614.1	620.9	715.9	786.8	1244.6	857.6	716.3	671.9	457.6	639	757	530.1	771	906.5	454.8	527.1	631.3	680.8	638.6	686.2	749.9	505.6	537.6	655.9	460.9	653.4	687.2	527.1	888.7	604.7	712.8
EPO	47.3	82.65	139.8	52.85	69.45	67.1	125	90.8	69.9	17.15	62.5	37.2	55.6	51.9	66.35	29.35	62.5	64.2	32.8	71.7	96.75	37.4	46.55	39.85	21.6	47.05	13.05	201.95	39.95	98.55	64.25
HJURP	182.3	38.1	21.9	28.1	51.3	73.2	30.5	17.9	23.5	31.2	45.8	19.7	24.9	51.7	21.2	17.8	33	24.8	24.2	23.6	13.8	27.5	31.8	151.7	51.3	30.5	45.1	15.6	216.8	59.2	30.2
RNF19B	223.1	362.7	255.85	426.6	238.75	210	262.8	338.95	225.2	252.7	261.5	366.25	630.45	428.1	316.55	475	256.3	392.25	423.95	330.1	347.9	328.55	371.25	490.95	434.05	364.15	479.65	194.5	438.2	186.2	384.05
EPX	208	152.3	366.5	169.7	154.7	34.5	229.4	103.7	256.8	158.5	218.3	189.4	129.7	75.2	233.8	58.7	185.7	149.5	137.5	21	36.3	93.6	184.1	235	213.4	153.6	119.4	254.8	238.6	378.1	222.6
RNF19A	208.5	110	186.6	157.6	264.5	133.6	198	79.8	226.6	221.1	129.9	100.1	37.8	81.3	127.9	98.6	86.7	63.4	71.7	145.5	74.7	202.2	66.8	95.7	174.7	120.9	70.6	148.3	118	64.3	7.3
CHP2	21	21.6	29.5	7.7	47	16.2	24.3	11.1	23.8	21.9	26.3	24.8	22.1	12.2	7.8	19.7	19	14.4	15	21.2	14.2	16.4	17.1	26.4	28.9	34	13.9	15.4	32.2	93.8	15.4
CHP1	452.8	472.2	494.6	793.95	351.05	593.7	404.35	916.65	534.9	342.6	440.5	809.6	1300.35	1249.65	597.35	893	656.3	801.3	1195.5	1075.5	629.6	548.7	674.35	455.55	480.1	764.85	1125.2	541.5	784.55	557.4	915.15
LPCAT3 /// U47924.30	462.1	469	691.2	275.9	598.7	377.4	550.3	401.9	465.4	640.1	466.4	450	293.3	340.4	314.2	281.6	477.2	342.4	318.1	358.2	308.1	262.9	404.6	548.5	369.3	354.1	362.6	379.8	391.3	362.1	504.1
ABCB1 /// ABCB4	38.7	21.7	26	174.1	12.7	18.3	21.1	127.6	197.2	116.3	16.2	86.5	204.7	145	13.1	197.8	186.5	179.9	147.3	120.1	108.7	218.4	178.2	130.5	213.2	249.3	64.8	138.8	261.6	172.3	248.6
MEN1	647.6	938.1	996.5	506.4	687	782.6	579	757.5	543.1	554.1	720.3	709.7	779.9	526.6	753.1	611.9	672.5	533.7	742.6	481.3	493	371.6	699.5	681.7	574.7	492.5	438.5	478.1	543.7	631.6	704.8
RNF43	323.7	58.7	110.7	115.1	170.7	128.3	50.3	187.1	133.9	261.2	252.6	164.8	145.2	213.7	145	108	137.1	121.3	191.3	81.9	91.3	141.5	81.5	66.1	159.7	231.6	132.5	38	87.7	107.7	73.2
RNF44	1234.6	1544.2	1158.7	799.6	504.2	1721.2	816	1198.7	1341.3	712.4	1290.4	1025.5	1607.5	875.3	1373.9	1086.3	1166.9	1264.1	1216	1153.1	1247.9	835.8	983.6	1058.8	1414.9	1109.3	948.1	1000.1	731.6	1259.9	1168.6
F2R	64.3	42.3	218.6	24.7	136.4	154.8	93.5	62.6	87.2	116	128.9	40	69.4	65.4	22.1	30.2	52.1	32.5	15.9	91.1	84.4	75.4	51.8	65.2	12.3	78.3	73.2	50.3	73.3	76.3	70.6
RNF40	255.4	284.1	400.85	289.9	163.9	293.7	384.2	349.6	448.8	376.5	282.8	306.15	274.9	359.75	214.8	259.05	286.3	326.5	358.5	284.05	291.75	304.35	388.5	357.8	325.3	369.35	293.9	383.7	338.3	279.15	367.55
RNF41	186.45	317.85	196.85	366.45	263.05	433.8	248.6	374.55	328.55	176.65	199.15	602.7	373.55	516.05	355.8	581.9	238.1	299.3	501.75	409.75	404.95	268.2	249.7	298.4	256.75	229.55	486.4	219.9	391.2	346.95	382.4
MELK	45.4	95.9	33.3	13.4	144.2	111.9	19.8	16	27	92.9	31.8	118.6	8.6	53.1	27.7	17.9	117.3	13.5	40.4	22.9	180.4	57.1	55.4	78.6	70.2	24.9	72.7	123.3	24.5	38.7	31.7
RPLP2 /// SNORA52	5627.2	4883.9	4651	7428.6	9296.2	3522	5166.8	5637.5	6261.3	5862.5	5938.3	5995.1	4487.7	5716.4	5212.4	5002.8	6097.5	5550.5	4908.5	4570.8	5278	6750.1	8501.4	7267.1	8680.7	5471.6	5845.9	7270.2	6288.5	6290.2	5685.1
ERF	298.7	327.6	478	314	544.8	402.5	359.2	316	593.9	621.8	445.1	381.1	96.4	255	58.3	272.8	75.8	229.4	262.1	453.1	596.1	217.2	414.5	190.6	528.3	343.4	312.1	582.3	126.5	319.4	267.2
GAPDHS	52.2	39.1	95.1	19.8	80.2	54.9	44.8	29.5	29	50.1	156.3	79.4	18.1	26.6	27.9	79.6	25.1	24.4	19.9	27.3	68.5	15.7	57.2	53.6	79	41.8	37.6	131.4	40.4	25.1	38
NHP2	1006.9	1036.2	2395.5	1476	1232.4	1199.4	1349.6	1479.1	1193.1	1420.2	1518.2	1136.1	1602.1	1971.4	1456.2	1222	951.8	1439.9	1633.6	1254.9	1091.9	1383.3	1525.2	1498.5	1406.2	1208.7	1754.3	1207.3	1434.3	1118.5	1457.4
ERH	3051.6	4612	2633	4347.3	1886.9	2887.5	3580.1	5624.7	3487.2	3819.2	3092.8	5865	4655.4	5177.8	5122.1	5639.2	3946.5	5204.8	6592.1	5827.8	4194.5	5883.3	4460.9	3663.9	3837.6	5405	6226.3	4108.7	3523.6	3574.7	3385.9
ERG	126.033	158.067	246.5	121.4	80.3333	119.3	140.167	142.933	282.267	165.5	206.633	175.5	98.5667	100.467	114.967	98.2667	120.667	156.2	102.333	124.467	164.3	148	96.7	165.433	181.167	220.867	116.533	328.3	95.3333	158.967	184.767
IQCA1	318.9	299.8	584.6	286	466.1	304.9	450.5	357.8	521.9	557.1	456	366.8	328.8	343.2	274.4	282.7	347.4	420.3	352.2	533	453.3	456.4	246.8	610.8	339.8	492.8	294.9	410.9	395	496.2	541.3
ENY2	375.9	393	347.3	469.9	113.3	314.5	423	465.8	631.7	260.7	259.8	520.5	718.2	758.8	455.6	761.9	488.2	532.5	804.4	570.6	333.1	536.4	733	334.2	445.6	398.4	550.3	401.7	680.2	435.1	612.6
ABHD4	1274.3	1212.5	770.8	1389	1846.5	1076.1	1626.5	985.4	966.4	1611.9	1501.3	976.2	708.1	614.4	827.1	710.8	1257	1009.8	820.7	798	885.1	891.1	983.8	1527.8	600.4	1174.7	702.2	913.7	1086.5	1144.4	758.5
ABHD3	247.6	303.5	182.9	1002.4	18.5	173.9	204.7	123.5	167.3	96.2	292.2	216.7	162.5	178.3	243.5	227.8	178.5	466	157.1	281.8	292.3	260.8	186.8	210.7	632.2	246.3	304.7	324.8	252.4	574.8	182
ABHD2	186.85	172.775	270.8	151.85	240.875	225.475	251.775	173.975	221.425	182.85	216.45	223.75	132.375	254.775	198.5	202.75	243.2	180.375	229.3	269.475	208.75	202.45	175	286.525	156.1	236.175	211.675	209.675	200.3	187.35	208.325
ABHD8	329.9	675.6	501.6	480.7	341.7	811.5	216.7	360	374.8	359.1	577.6	338.9	591.2	390.4	1021.1	261.8	229.4	353.8	398.7	283.4	526.6	416.6	301.1	312.9	241.5	314.2	157.1	352.3	276.9	448.7	405.4
CHRD	216.4	299.3	393.15	222.95	298.3	366.15	208.45	229.5	186.7	318.15	394	227.25	321.15	303.85	253.25	210.1	236.25	245.25	152.55	233.25	257.9	239.15	247.85	284.45	210.85	215.5	136.9	185.65	269.85	451.2	269.4
ABHD6	480.6	461.9	580.7	502.875	403.125	401.625	485.45	385.2	588.025	373.825	463.475	420.925	494.3	429.775	458.875	452.75	497.25	559.375	486.275	487.95	466.125	372.525	762.5	628.1	619.8	408.1	412.7	432.825	644.6	464.225	591.975
ABHD5	163.733	214.1	183.267	113.5	277.5	121.333	206.6	156.7	277.433	239.767	165.9	209.8	168.467	148.8	126.633	167.4	169.733	202.867	161.5	176.3	257.1	238.667	187.333	205.4	182.367	210.033	195.7	170.967	176.633	222.7	235.933
GPR110	17.2	23.3	125.6	63.2	28.6	21	24.2	14.7	9.4	8.9	12	53.9	4.2	2.4	48	39.8	30.4	18.6	2.7	8.6	5	15.7	34	12.9	10.1	3.4	8.7	4.9	6.4	16.6	13.9
TBXA2R	330.75	236.9	461.8	212.325	418.625	310.175	255.325	193.025	212.625	284.7	381.325	213.575	192.55	166.375	172.775	134.525	266.675	160.175	197.675	229.275	212.15	174.875	185.025	264.75	225.5	188.2	178.95	309.925	211.05	242.85	180.5
OARD1	394.2	181.8	162.2	378.6	322	221.9	237.2	310.5	287	389.8	196.4	223.8	173.9	263	202.7	242.5	319.3	287.1	387.1	463.2	267.3	413.8	335	300.7	306.4	386.4	546.3	317.1	274.9	303	203.8
ESD	1957.25	1797.7	1217.8	2810.85	883	2004.4	2331	2358.75	2184.25	2412.5	1813.75	2315.05	2725.45	2608.3	2824.45	2239.1	2436.25	2261.3	2529.85	3124.6	2312.25	3401.65	2145.8	2496	2175.55	2552.5	2932.05	2165.65	2559.4	2417.45	2787.4
GPR116	117.75	164.85	298.3	284.55	186.85	160.65	204.7	325.05	278.5	277.45	245.25	339.25	204.5	193.35	185.05	340	322.95	477.25	406.2	237.2	382.2	466.45	383.1	249.45	487.4	486.1	176.7	773.45	333.3	429.1	255.8
ABL1	1381.2	1235.3	1818.1	1028.9	2785.3	1046.6	1710.4	1003.4	1978.5	2119.8	1620.8	1149.9	610.3	830.2	641.8	907.3	1682.8	853	672.9	963.1	1250.5	844.3	1362.8	1142.5	1373.6	1116.8	947.8	1661	1096.9	1291.5	750.5
RNF170	114.2	165.9	292.8	183	79.9	171.6	173.2	141.7	195.2	126.1	98.4	134.1	207.1	153.2	219.6	257.8	83.8	188.1	149.1	276.1	213.1	229	260.8	172.7	169.9	309.4	246	268.9	157.1	484.9	281.5
ABL2	284.4	262.1	454.2	256.8	184.4	357.7	204.7	163.6	179.4	267.3	410.7	173.8	166.8	215.8	189	211.7	267.3	275	159	237.3	193.1	227.1	209.9	323.1	237.1	218.6	266.4	345.6	183.9	339.7	277.3
STRA6	273	208.4	324.7	85.3	246.7	303	186.4	205.2	101.3	158.4	253.3	145.6	162.9	176.6	161.9	104.8	163.4	163.8	167.5	58.6	53.3	85.2	123.9	220.5	46.8	136.9	83.8	46.2	103.1	16.4	178.7
TVP23B	287.1	313	266.6	271.1	215.4	384.1	311.5	328.2	387.2	438.3	258.8	388.2	213	193.2	349.6	373.4	332.8	279.8	313.5	427	459.1	487.2	261.1	331	437.5	413.2	300.3	463.4	310.2	342.4	414.1
PALB2	139.1	209.7	339.4	220.4	359.4	297.1	280.2	269.7	151.2	310.5	245.9	286.5	148.4	226.5	247	230.9	259.5	201.9	225.7	194.1	205.6	248.1	257.9	356.7	251.6	178.6	119.7	183.4	232.4	359.5	254.5
TDRD12	30.1	33.1	26.1	20.7	27.1	24.7	36.6	18.4	23.5	23.2	29.5	25.8	14	20.2	26.4	11.2	16.9	25.7	15.6	18.3	33	14	21.8	27.1	35.7	26.8	15.4	29.7	20.6	32.1	22.5
GPR107	314.25	226.9	406.025	178.65	317.475	226.3	262.75	228.525	283.2	208.675	289	201.05	202.325	237.8	235.825	175.675	183.35	203.35	173.6	234.1	232.775	246.025	209.625	226.9	239.55	284.35	235.3	213.375	237.575	246.6	216.2
RNF186	68.5	139.8	107.5	110.6	462	174.6	133.8	107.1	114.2	177	239.3	89	127.8	27.1	108.8	23.6	151.7	161.3	80.9	34.9	29.3	30.1	69.6	254.8	187.2	114.5	91.2	146	170.3	35.1	232
RNF187	1552.5	1575.1	2022.1	2719.7	1565.3	1506.2	2069.4	2634.1	1920.8	1419.5	1208.7	1257.2	3011.3	3566.4	2506.6	2065.6	1429.1	2192.8	3666.4	2009	1806.6	1598	2075.6	1436	1307	2225.9	2942.4	1326.1	1915.5	1704.3	1777.3
IRF9 /// RNF31	188.4	136.1	253	56.2	37.5	23	153.6	165.3	189.3	186.8	114.4	146.6	93.6	212.8	148.3	115.7	112.9	133.2	206.6	140.1	74.8	185.4	168.1	199.6	108	144.2	235.7	219.6	98.1	239.9	182
RNF10	1306.05	1090.55	1180.2	965.9	994.2	1081.15	1260.2	1298.3	1012.7	1379.4	856.05	1201.15	1201.45	986.2	1347.7	654.6	1371.9	987.75	953.95	1201.05	1195.35	919.45	872.85	1069.65	1238.7	877.4	1007.7	1195.8	1284.6	1050.05	1112.7
RNF11	2586.5	3103.3	1977.7	2837	1490.6	3014.5	2345.6	3346.8	2426.2	2017	2107.8	3857.9	4417	4577.3	4808.2	4525.8	2786	3091.6	4187.5	3273.6	3435.4	3627.6	3339.2	2447.5	3324.4	3540.5	2588.8	2690.3	3051.8	3914.2	3579.9
CALCOCO1	758.5	762.6	1035.5	1241.6	732.2	766.9	1060.9	1398.1	1289.5	1062.2	655.9	1547.3	542.7	1315.2	487.3	1335.9	999.6	1397.4	1228.2	1317.3	1241.3	1124.8	1563.2	1874.6	1624.9	1430.4	1180.5	1785.3	1249.1	1416.5	1370.7
RNF13	1343.75	1028.9	830	1480	707.8	1137.25	861.25	1242.75	1107.6	1274.3	1155.35	894.5	972.5	1247.75	768.95	1328.8	1118.45	1768.5	1329.1	1928.2	1166.65	1703.65	2816.75	1779	1941.05	1848.45	2313.85	2202.2	2176.3	1100.85	1389.4
NDUFS5 /// RPL10	5186.9	4348.9	3616	4725.7	3044.4	3459.5	3397	5049.3	6002.6	2808.8	2603.7	6416.8	6934.5	6931.9	9477.8	6313.5	3918.5	4703.1	8712.7	4272.6	3004.4	4046.8	4042.7	3770.5	3214.6	3635.5	6794.7	3228.7	4882.8	3248.4	6715.4
RNF14	361.1	480.85	359.1	299.4	477	426.75	331	451.8	369.1	369.55	339.75	446.25	491.6	503.45	396.8	503.25	393.7	462.15	627.65	626.4	501.7	452.5	367.45	367	385.1	382.1	713.55	408.65	378.8	450.15	426.15
CALCOCO2	1734.1	1187.5	1077.2	1365	1122.9	1841.4	1460.9	918	1041.7	1183.4	1784.2	941.5	1042.5	1159.4	734	1323.4	935.4	1339.7	1137.6	1518.7	1270.1	926.7	1111.7	1552.8	735	1665.1	1299.2	1292.6	1712.3	1175.4	926.8
ADRA1D	91.05	51.3	162.7	30.65	43.15	39.25	61.65	61.2	51.3	52.65	117.35	16.7	197.05	107.55	115.05	50.35	76.6	61.2	121.65	83.05	66.25	28.35	26.3	20.95	72.7	63.35	20.9	42.2	14.25	90.4	39
TREM2	536.3	408.9	221.8	227.5	127.5	267.8	191.2	589.8	293.6	320.9	138.1	302.7	101	264.2	44.2	69.7	435.1	339.1	101	289.9	412.7	411	433.7	364.6	442.2	615.2	501.2	288.4	804.7	189.6	339.4
ADRA1B	14.3	7.7	94.4	6.4	43.4	160.6	9.4	3.7	14.3	4.1	9.7	13.3	12.8	2.5	7.8	36.6	16.3	10.7	34.7	5.4	4.4	30.6	10.3	45.2	12.2	33.6	3.9	12.1	14.3	12.9	10.3
ADRA1A	123.625	57.05	91.25	104.075	80.725	127.775	82.9	62.075	74.325	107.65	177.775	78.15	54.2	66.55	54.75	59.65	113.725	65.525	55.575	63.575	104.475	85.025	58.975	156.475	52.45	72.025	60.35	76.425	81	78.525	64.875
TREM1	124.5	33.7	226.8	69	96.7	73.8	32.7	20.6	152.9	43	386.3	42.1	64.2	58.4	72.1	72.6	47.1	54.4	55.9	97.3	73.3	16.7	43.6	63.7	104.8	134.1	150	168	116.3	86	131.4
BBC3 /// MIR3190 /// MIR3191	589.7	391.9	273.4	307.1	869.5	446.3	387.8	144.2	313.1	468.4	569.8	406.8	304.6	263.5	241.8	372.1	328.9	277.9	359.6	352	383.6	369.8	364.6	556.3	470.3	403.4	214.6	547.4	356.9	481.8	384.9
PTBP1	947.4	1039.8	539.1	857.6	1061	481.6	927.5	573.7	1167.6	1059.1	919.3	861	506.1	424.4	290.1	527.1	845.8	664.5	511.1	652.6	611.9	730.1	822.7	608.3	693.2	762.2	764.6	1236.1	648	491.7	541
DNMT3L	58.2	10.6	42.8	7.2	25.2	14.9	14	7.9	7.6	8.9	30.7	9.2	9.3	6.6	49.8	6.9	13.8	10.6	18.6	12.6	9.2	13.7	7.2	14.1	22.6	8.5	15.1	10.1	12.4	22.4	15.2
DNMT3B	120.5	294.2	57.1	158.3	558.6	268.4	194.1	144	150.8	270.4	219.3	199.1	107.4	76	194	142.1	43.7	67.7	117.5	192.1	165.2	220.7	139.8	147.9	169.7	203.9	153.6	192.4	140.1	183.3	168.6
RNF17	168.85	49.1	300.85	86.05	31.5	99.25	76.1	89.15	51.7	112.65	76.15	123.1	69.75	43.1	45.5	66.45	69.85	43.75	50.5	74.55	115.25	48.3	86.6	125.85	98.45	90.05	75.8	164.4	100.9	206	111.6
IQCB1	617.5	642	218.35	538	533.4	436.9	361.6	349.3	295.05	497.1	488.05	543.25	395	499.4	265	498.95	531.25	400.4	483.25	420.2	455.15	553.6	435.95	375.35	424.6	669	496.55	557.6	475.95	481.7	640.4
PDCD6IP	1165	1426.7	1009.9	1196	761.5	973.2	1358.4	1082.1	834.3	1108.5	1416	980.6	1235.3	813.9	1063.9	767.2	1231.2	1350.7	1097	1241.1	866.5	1273.2	1590.9	1421.9	1159.7	1245.2	1520.9	1532.4	1436.4	1413.5	1185.7
CHUK	387	364.2	235.1	353.3	151.8	246.3	205.5	320.9	234.1	184.7	321.4	182.1	265.8	240.9	394	274.7	320.9	147	216.7	434.9	434.1	349.9	351	365.5	317.1	345.8	346.1	415.8	250.8	253	248.9
DNMT3A	81.1	20.2	367.2	32.5	178.3	42.1	25.5	14.8	112.3	56.2	22.4	17	16.8	30.8	7.4	7	14.6	18.7	60.9	11.6	5.2	14.6	192.6	74.4	7.2	62.8	61.9	67.7	8.9	104.1	87.9
MEPE	70	55.1	120.1	25.8	310.4	80.3	172.9	28.6	59.6	33.2	103.1	33.5	27.7	15.9	44	184.5	41.4	61.3	86.9	42.6	46.7	40.7	34.4	63.3	34.6	32.8	99	210	49.6	42	27.5
KCNAB1	345.7	293.775	312.45	331.1	76.275	536.275	389.775	580.875	322.2	319.2	201.175	309.875	1251.5	1357.75	1695	575.1	518.775	563.575	1197.62	974.6	398.85	307.8	506.325	352.2	364.25	634.175	839.95	336.6	513.55	320.8	459.2
ELSPBP1	328.1	239.4	315.1	91.5	473	268	175.1	150.2	216	199	359.7	139.5	165.1	92.7	98.1	110.8	104.2	166.2	117.1	152.9	216	144	85.1	245.1	157.7	207.8	94.1	267.9	177.9	196.2	209.1
KCNAB2	372.2	585.85	1516.5	647.15	480.2	585.65	884.95	1322.05	1118.25	594.75	564	1075.65	677.6	1121.5	805.75	866.5	729.25	1094.35	1280.7	943.95	1023.45	554.4	530.25	686.95	810.85	611.7	617	584.65	1054.55	896.2	1028.85
KCNAB3	186.4	219.3	138.6	189.3	434.6	303.9	181.8	158.1	137.8	266.5	226.3	183.4	239.5	209.1	188	142.7	192.2	134.4	146.5	112	240	165	166.1	233.7	221.6	123.7	113.5	97.2	157.4	247.5	178.7
RANGAP1	325.3	388.65	533.75	875.05	994.55	345.65	472.25	611.25	474.45	435.35	499.95	672.55	307.45	478.65	240.3	652.1	493.25	613.45	483.1	372.65	449.85	241.05	508.8	536.85	564.4	428.35	482.25	411.1	369.2	401.95	516.8
ADRA2C	306.2	175.7	370.3	50.8	283.8	177.6	210.1	150.5	158	93.2	169.9	116.5	97.1	154.4	184.1	25.8	33.2	122.6	88.4	147.3	110.2	27.1	22.3	140.5	63.7	94.2	151.8	170.2	23.8	140.8	227.4
ADRA2B	37.9	68.4	93.3	76.4	68.7	168.6	80.2	87	37.7	109.8	176.7	98.4	59.2	49.5	29	61.6	137.9	59.8	109.2	85.8	140	33.9	31	170.1	87.7	159.1	115.7	86.6	122.2	45.9	36.3
COASY	1570.2	1157.6	2070.9	749.8	958.1	872.5	1347	951.6	1674.6	1354.3	1462.3	678.8	750	720.4	1543	791.1	1160.7	699.9	586.2	603.5	961.1	430.5	796	856.7	620.5	942.2	639	1024.5	769.8	906.3	991.7
ADRA2A	293.7	321.8	350.1	238.9	319.8	277.4	242.8	107.9	142.9	221.2	310.8	238	214.5	121.6	210.3	226.2	147.2	118.5	102.5	155.1	164.2	175.1	155	281.6	185.5	172.8	289	154.9	187.2	247.9	151.5
PTBP2	1057	1041.2	836.1	957	642.7	966.1	981.6	1104	986.7	1137.8	1023	1197.1	1007.5	926.6	1071.4	971.1	838.7	914.5	958.7	1109	856.2	1128.5	1013.3	1163.9	1285.9	1254.5	1300.5	1114	852.9	1083.7	938.7
PTBP3	114.7	90.5333	124.5	94.4333	200.033	139.567	151.3	88.1333	107.967	99.7667	203.167	90.2	72.4333	68.2333	116.567	107.333	134.133	76.8333	47.9	114.167	97.3667	67	91.0667	154.3	108.333	68.5	85.7	128.6	109.4	162.167	142.7
EVC	36	23.05	48.35	19	32.35	36.85	53.8	17.15	89.5	106.65	25.25	29.1	19.55	30.6	28.2	25.55	14.35	15	18.15	23.05	21.25	53.1	20.35	36.6	31.65	44.45	37.9	75	14.9	38.1	33.65
IL3RA	47.1	92.6	87.5	23.6	52.5	54.3	57.7	41.6	26.5	38.1	27.9	19.8	23	12.2	33.3	12.2	45.1	22.9	15.5	37.9	31.6	11.9	91.7	23.1	55.7	19	25.8	50	42.1	45.4	40.4
EVL	865.1	1630.1	2018.9	975	2295.7	975.7	2264.6	1940.4	2020.6	1321.8	1313.9	2296.7	1160.7	1452	1394.7	2032.2	1552.3	1528.2	1255.7	1141.3	1429.3	1014.1	1324.7	1269.5	1423	1143	944.1	943.6	1260	1370.1	1829.3
SFT2D2	402	127.4	388.1	229.9	70.1	313.6	230.2	195.1	193.6	173.8	483.3	200.3	189	223.9	288.1	157.1	203.6	204.5	181.2	230.3	187	192.1	167.7	327	161.4	225.4	147.2	212	208.7	197.1	222
SSX2IP	550.1	812.183	496.8	560.783	433.917	939.667	397.167	588.483	614.15	443.85	524.85	877.133	1003.88	791.25	942.667	789.7	457.4	473.433	737.083	718.533	666.35	493.217	432.417	419.183	429.033	467.167	533.45	384.45	449.4	593.35	683.133
CX3CR1	1290.4	2386.4	1650.7	363.6	536.5	1836.5	1452.2	3391.4	565.5	1672.6	457.6	822.8	3550.3	884.3	1166.2	603.4	3274.7	522.4	2755.5	3224.2	1360.7	3666.3	4205.9	2906.5	1296.6	2525.8	2834.7	1657.2	1182.4	1395.8	950.1
SMARCD1	436.6	441.55	941.3	265	793.45	399.7	627.8	396.25	373.15	557.55	448.1	460.2	262.6	358.3	324.35	374.65	434.1	443.85	393	442.8	342.45	350.05	387.35	439.8	418.55	434.4	296.7	596.95	346	636.65	351.4
AC074212.6	11.7	10.4	56.1	7	66.4	26.5	15.8	28.1	154.5	8.6	31.8	13.9	16.1	12.1	16.9	13.7	21.1	9.6	7.5	11.1	13	9.1	11.1	19.2	42	13.7	23.9	13.2	16.5	21.3	19.8
RNF32	38.5	25.1	23.4	65.7	164.5	44.7	5.6	15.2	83	52.7	65.9	67.3	67.7	23	32.8	29	91.3	18.4	41.3	69.4	40.2	42.8	30.7	43.3	38.7	25.8	60.3	54	65	103.4	34.5
SMARCD2	177	136.2	93.1	118.2	457.5	34.9	179.4	152.7	220.9	196.1	88.2	170.8	104.9	149.8	40	155.2	147.5	106.1	137.6	200.3	134.6	166.9	155	179.3	200.3	211.4	201.9	310.2	207.5	283.8	163.7
SMARCD3	1462.5	1823.9	2648.5	837.4	2361	1931.7	2451.3	2269.3	2208	2127.4	1672.8	2155.8	1690.1	1748.8	2719.9	1882.3	1625	1725.8	1692.3	1025.4	2311.9	1112	1429.3	1338	1434	1330.5	601.1	1240.4	1434.5	1414.8	1817.8
RNF34	1196	1344.7	1325.1	1316	1108.6	1248.2	1066.1	1021.3	1071.6	1154	1080.2	1405.3	1466.2	1137.9	1454.2	1641.7	1153.1	1480.2	1172.1	1068.7	922.7	1184.4	1360.9	1126.3	1073.5	1016.3	1206.6	805.3	1025.9	992.7	1372.8
WBP2	1500.7	1627.9	3067.9	2472.1	2102.8	1463	2946.9	2654.9	1798	1970.8	1994.4	2796.9	1854.4	3504.5	2330	3015.1	2640.6	2448.5	2581.7	2146.9	1624.4	2115	2894.5	2934.1	1669.2	2030.6	3041.6	1449.7	2068.9	1651.4	2459.8
RPL35P8 /// RPL35P8	279.5	350.3	578.3	230.2	503.7	140.4	268.8	250.1	299	333.1	156.5	287.8	224.8	179.6	205.3	203.6	287.2	257.3	197.6	324.1	218.5	221.4	173	366	222.9	300.9	204.6	315.8	298.1	301.6	356.8
RNF38	884.4	1229.7	743.8	1658.4	757.1	985.8	992.8	1180.7	896.4	773.8	990.7	1471.5	1183.8	1234.2	1042.7	1530.5	1072.2	1285.1	1417.7	1395.6	927.8	1108.5	1263.4	1255.5	876.8	1274.2	1373.9	1062.7	1175.1	1163	1538
WBP4	383.5	374.867	213.833	362.867	285.367	348.033	318.2	360.167	346.5	324.1	367.433	355.8	464.967	410.667	437.967	438.8	359.3	343.333	458.167	398.3	324.933	439.9	371.4	396.533	359.233	418.1	352.6	255.567	332.8	302.2	278.233
RBBP4	598.7	592.15	709.8	788.25	583.7	536.8	692.9	794.8	640.1	704.9	550.8	718.8	618.9	801.3	580.75	857.65	687.3	761.9	961.25	991.95	816.4	1112.9	1055.1	782.25	800.9	855.35	793.4	695.2	819.7	702.55	741.95
PUF60	1660.3	1237.3	2039.7	2599	3255.7	1252.3	2265.5	2540.7	2547.1	2262.5	1793.4	2258.3	1877.2	2501	1818.4	2142.6	2371.9	1946.6	2881	2916.5	1781.6	2678.7	2744.1	2616.7	2104.8	2430.8	3352.4	1892.1	2541	2121.8	1459.4
SSX3 /// SSX5 /// SSX7	22.5	14.3	271.7	25	49.8	26.4	18.4	30.3	20.4	46.4	51.8	61.7	27.9	10.4	54	36	127.7	22.2	18.1	17.4	27.4	30.7	23.7	34.7	72.7	42.6	16.3	39.2	14.1	23.6	40.7
RBBP5	257.9	130.6	101.2	169	331.9	169.9	223.5	52.5	262	165.5	144.8	220.1	152.3	227	154.9	193.8	139.9	187.7	84.3	172.2	169.6	115.7	176.7	223.3	148.5	190.7	135.8	241.9	192.1	153.2	236.2
GCN1L1	383.15	359.35	549.45	503.9	405.3	336.85	449.9	357.1	512.25	372.4	479.25	358.95	218.45	335.85	301.65	381	343.1	361.5	302.3	329.6	343.35	325.7	392.2	438.4	450.7	443.15	274.55	583.55	482.05	458.2	347.8
RBBP8	583.3	672.5	819.6	424.8	673.8	597.1	387.5	395.3	559.4	729.2	546.2	613.8	356.9	312.3	439.5	494.5	714.6	357.7	315.8	635.7	376.5	512.6	329	719.1	490.4	429.5	376.7	681.2	428.3	406.2	394.5
MROH9	13.7	8.9	42.5	1.2	22.2	35.7	3.9	2.4	17.5	20.4	23.9	15.4	10.4	7.1	6.4	3.3	9.1	16.4	2.8	4.8	7.8	18.6	39.3	47.9	13.3	32.9	24.3	24.3	1.8	84.3	25.1
RNF39	312	309.8	409.4	132.4	378.2	338.7	180.2	213.5	252.2	276.5	314.3	301.4	75.7	235.9	199.6	247.1	212.4	190.7	175.5	234.3	218.5	165	225.8	398	356.1	288.2	293.8	92.4	265.9	276.8	288.8
WBP5	1188.7	1823.6	845.2	3259.7	774.1	1338.3	1371.4	1162.7	1531.5	1469.5	1500.6	1011.4	1031.6	1205.1	1122.4	1627.7	1513.3	1838.7	1097.6	2039.9	2135.4	1695.7	1371.6	1670.1	1923.2	1814.1	1704.6	2391.1	1372.1	1667.2	1647.1
RBBP9	48.75	18.1	64.3	19.55	196.8	64.85	13.75	20.95	36.4	71.75	116.4	51	52.85	24.8	74.95	11	31.5	37.6	30.95	30.6	9.15	46.8	19.5	66.75	20.5	52.5	30.25	16.95	49.15	25.75	30.1
RBBP6	863.167	1037.83	1253.53	708.567	2030.63	828.5	1265.2	649.833	1099	1054.13	822.967	771.867	508.1	481.133	757.233	442.2	658.533	635.367	432.867	544.033	710.7	675.767	549.333	792.2	1035.9	607.567	496.433	921.6	555.367	797.467	743.2
MROH7	62.3	56	88.6	43.5	88.1	71.6	321.9	55.9	16.1	129	155.5	87.3	40.6	86.2	55.1	140	94.9	30.4	40.7	126.7	157.6	37.1	98.3	32.8	35.1	41.2	142.1	51.8	38.3	75.4	49.8
RBBP7	1789.9	2265.8	903.8	1338.7	883.4	1764.9	1241.1	1473.2	1480.3	1560	1648.7	1555.2	1695.6	1811.2	1707.7	1935.4	1473.2	1591.7	1570.2	1779.4	1451.1	1704.4	1654.8	1762.3	1694.4	1780.9	1533.1	1916.2	1315.4	1683.3	1704.1
MEST	879.4	1710.4	649.9	1488.3	635.7	1444.6	1375.4	1320.9	893.6	559.1	729.5	2015.6	1662.2	1209.3	1888.9	1781.5	918.2	1309.1	984.9	839.5	1074.7	734.7	1131.8	1098.3	942.3	828.5	994.7	413.9	898.4	1109	1510.2
SMARCE1	615.2	635.05	247.55	538.05	738.55	514.5	555.55	655.1	590.7	747.5	559.75	558.2	697.45	545.15	543.4	598.6	661.9	604.2	488.05	733.15	507.25	944.75	873.2	499.45	634.8	861.35	669.5	862.9	538.85	536.75	486
RNF24	715.3	552.2	403	409.767	359.3	569.367	378.4	447.8	523.033	379.467	451.733	328.967	480.967	373.133	627.533	287.267	492.267	308	352.033	223.633	467.6	273.8	247.667	350.333	285.3	419.667	276.467	522.4	270.2	472.367	369.733
RNF25	36.1	51.4	58.2	31.7	34.7	28.2	115.2	145.4	249.7	30.4	27.4	30.4	19.5	113.8	40.5	77.3	33.5	63.7	110.9	54.7	47.2	100.7	145.2	33.8	35.6	35.4	110.6	31.5	31.9	30.1	47.3
PNRC1	731.2	1500.8	697.6	2402.9	417.1	1811.1	516	434.1	1071.6	627.8	1528.5	512.5	904.5	803.5	572.7	1604.3	1031.8	1283.7	771.2	1317.1	1449.5	1510.9	1689.5	1078.3	1017.4	1245.4	511.2	1212.5	1303	1008.8	1084.6
PNRC2	1572.3	1807	1040.4	2481.2	685.6	1325.6	1057.5	1235.9	1584.4	1284.8	1373.6	1202.3	1419.8	1371.8	1416.4	1719.9	1671.4	1769.5	1525.4	1536.2	1668.7	1736.8	1399.5	1787.5	1448.8	1615.7	1278.9	1662.7	1277.2	1894.5	1770.6
CPSF3L /// MIR6727	1234.4	1109.2	1250.7	880.3	1951.8	953.5	1318.4	1008.5	1207.8	1293	1264.4	1251.8	616.5	738.2	967.1	793.9	1203.7	738.8	584.9	480.3	698.6	543.3	891.4	849.1	943.9	704.2	692	808.9	812.8	899.6	968.8
LOC102723559	73.3	134.5	151.4	16.9	203	146.3	27.1	90.1	12.5	155.4	95.1	167.4	16.3	67.1	48.3	81.7	101.6	78.1	58.2	18.7	32.7	30.3	129.4	56.2	13.1	129.9	47.1	33.1	30	128.9	26.6
FIGF /// PIR-FIGF	152.9	260.1	254.3	360.2	419.3	200.4	287	269	315.2	351	261	274.2	98	191.4	129.1	190	196.6	237.8	189.9	211.3	230.4	198.3	260.2	340.7	235.1	196.3	320.3	315.1	259.4	368	387.6
TRMT61A	170.45	162.35	374.25	196.65	751.35	263.7	274.6	365.6	175.85	411.4	299	208.3	181.35	229.55	198.55	184.5	312.25	295.65	291.95	324.1	213.15	284.5	253.05	126.25	294.25	291.9	317.8	314.2	283.65	139.3	186.9
TRMT61B	563.2	827.2	434.2	394.5	559.9	602.4	425.9	422.9	477.3	331.2	469	726.3	593.7	380.8	600.6	566	350.4	344.4	565.1	622.2	341.7	766.7	561.6	515.9	543.5	438.5	489.2	466	430.2	421.6	684.2
BET1	418.9	491.7	669.2	608.9	379.6	666.1	371.5	678.8	525.4	404.3	431.5	600.6	856.9	514.3	604.7	576.6	561	735.4	771	679.8	394.5	940	672.9	484.4	698.8	671.1	732.1	459.4	623.2	738	559.1
SLC46A3	677.8	646	790.9	306.8	827.6	503.5	727.9	642.8	625.6	608.8	896.2	729.3	671.2	514.3	821.5	632.4	687.6	575.8	489	510.7	445.8	556.8	524.1	729	868.5	666.9	338.3	583.4	408.8	731.2	826.6
GOLGA2	164.8	72.9667	182.267	105.167	312.3	128.533	224.967	163.3	204.8	148.467	125.3	139.567	48.4	177	102	149.867	227.267	112.767	132.9	147.767	155.733	123.367	189.7	136	135.9	142.667	125.367	170.8	162.3	230.533	155.367
GOLGA3	786	628.8	835.6	728.5	1039.1	365.4	732.1	593.3	750.5	775.9	669	918.6	493.6	670.1	627.6	535.7	722.2	681.4	420.7	493.7	502.3	410	520.7	624.4	547.3	693.9	521.6	600.6	570.1	523	634.2
GOLGA4	789.95	736.85	600.5	585.5	792.85	708.05	664.2	403.6	699.75	740.1	874	622.25	794.45	524.15	426	583.75	690.1	506.4	498.5	578.25	617.4	574.55	569.95	406.35	760.4	603.5	631.2	802.3	507.95	630.75	795.65
RPS8 /// SNORD38B /// SNORD55	2730.2	4235.4	2760.1	5755.4	3802.5	2325	4032.9	3490.4	4385.6	3402.5	3110.9	2933.5	4098.9	3905.3	2706.4	4112.3	4193	5635.7	3302.7	4242.3	4454.7	6095.6	4538.2	4033.7	5843.3	5338.1	5416.3	4431.6	3341.7	4475.7	3544.4
GOLGA5	908.8	839.9	665.8	876.9	712.7	744.3	666.5	786.7	616.5	695.4	707.6	916	913.4	937.8	1043.5	801.4	807.7	788.8	908.6	998.1	728.1	793.3	1138.3	753.8	752.3	731.5	953.8	805.5	675.8	589.5	800.6
GOLGA1	466	466	572.6	506.55	733.55	521.8	495.25	511.8	397.1	656.3	641.3	599.5	331.2	420.75	347	410.75	575.1	485	526.6	359.1	494.2	504.1	491.15	653.8	588.45	437.4	445.55	568.75	543.65	661.45	483.3
GOLGA7	4397	3887.7	1882.4	3605.2	3284.3	1854.4	2355.6	2493.6	3902.5	3474.1	3911.8	2181.5	3076.2	2573.5	1591.9	2836.6	3189.9	4035.2	2904.9	2867.6	1921.6	4716.8	5432.9	2579.9	4957.1	4650.6	2870.3	4905.9	3234.2	3289.9	2817.1
MCCC2	470.4	434.35	457.75	366.5	211.2	749.5	511.2	423.9	466.5	527.9	371.1	446.7	553.75	431.7	468.9	488.85	559.05	388.15	609.3	526.3	379.65	377.8	532.5	531.2	259.7	491.25	352.75	285.1	334.6	437.55	423.95
ABT1	54.5	65.8	36.4	179.8	31.7	20.4	47.5	140.4	20.1	19.7	35.4	19	93	23.8	15.9	154.8	52.9	35.8	253.3	51.7	197.8	199.8	42.4	157.3	63.4	19.1	18.2	106.1	13.8	74.4	46.6
MCCC1	528.2	486.2	652.2	525.1	406.5	400.3	486.1	537.9	384.8	573.6	549.4	549	483.5	631.8	429.8	673.6	572.5	597.6	699.1	498.4	467	690.7	739.9	709.2	802.3	662.6	509.1	602.5	514.9	442.6	624.2
CSNK1E /// CSNK1E	1266	1520	626.6	475.4	1520.7	1293.4	972.3	647.5	1188.6	734.3	1662.6	650.1	941.3	478.1	1125.6	496.3	396.1	496.7	409.2	380.9	482.9	553	461.3	582.7	818.2	493.9	524.3	655.5	646.2	594.5	575.2
MTUS1	1510.2	1162.43	534	1354.73	1302.83	943.5	1367.23	1030	1437.07	1745.8	1355.23	912.333	571.467	718.633	784.6	993.1	1225.5	1481.37	851.933	1523.27	1380.27	1485.7	2080.33	1488.17	2156.23	1165.1	1447.6	1683.5	1541.97	1221.77	734.3
MTUS2	194.4	299.7	520.7	126.6	59.2	300.5	359	258.8	189.8	319	181.5	505.9	572.6	330	676.4	318.8	247.3	305.6	358.4	278.4	267	165.1	225.7	286.1	409.9	341.3	217.5	305.9	296.3	494	403.7
OVOL1	19.3	33.7	180.5	25.4	22.4	155.4	14	33.4	8.6	38	192.4	56.1	20.9	21.5	10.2	7.4	52.8	32.3	89.1	19.7	26.2	35.9	79	72.2	12.7	15.7	23.9	31.6	117	14.3	69.4
OVOL3	35.9	21.2	82.1	19.7	90.5	35.1	45.2	25.6	39.5	44.4	46.3	38.9	19.8	27.5	48.4	24.1	37.5	21.3	10.2	25	21.6	13.6	32.3	46.1	24.9	27.6	26.8	30.4	42.8	41.3	30.1
OVOL2	92.8	165.4	319.7	80.35	216.5	152	130.95	77.7	107.3	129.8	132	111.25	94.15	55.5	66.5	75	105.5	88.35	77.8	81.1	129.4	109.6	120.45	79.9	62.85	84.25	81	150.65	68.2	80.95	176.3
AFG3L2	713.6	553.9	249.3	515	499.7	606.7	474.6	564.2	466.8	448.7	565.6	484.1	868	894.3	550.1	678.2	409.5	494.4	609	436.3	487.4	568.9	558	546.5	306.3	611.4	967.2	464.6	602.5	520	550.4
COX7A2L	1645.7	1962.9	2399.9	2431.3	1445.4	2016.3	1642.5	2086.7	1625.1	1575.6	1621.4	2198.9	3502	3464.1	3319.3	2753.4	1837	2237.6	3366.7	2328.4	1767	1989.1	1989.5	1805.9	1756.7	2229.4	3055.8	1594	2680.3	2116.5	2039.7
AKAP9	325.5	364.5	248.367	293.267	224.433	420.667	411.033	299.1	397.6	522.767	307.967	466.733	291.567	316.067	376.567	432.767	256.633	235.2	261.433	345.6	412.9	280.333	264.033	216.4	451.3	365.933	327.767	384.633	270.633	206.7	275.767
GUF1	70.6	93.6	201.7	62.4	182.3	168.4	67.7	83.9	74.9	132.8	149.5	102.8	61.4	93.3	78.6	124.7	74.6	104	154.3	141.1	121.4	96.7	74.7	77	137.9	121	115.6	100.5	101	248.4	61.5
ANKRA2	536.1	665.3	347.6	426.7	530.6	686.3	432	471	396.7	700.2	684.6	560.8	524.9	517.4	475.9	533.2	658.7	482.2	552.7	662.6	608.9	616.9	514.1	592.2	547	531.5	520.2	415.2	603.9	493.8	542.9
EZR	377.56	342.62	522.76	576.16	423.24	296.02	386	617.64	711.42	654.62	446.48	405.48	128.62	432.54	204.12	505.24	504.14	362.08	451.8	644.74	775.66	636.56	431.64	463.98	282.82	742.94	490.18	816.44	524.8	615.78	366.78
BEX4	1666.9	2307.3	1111.8	2187.4	519.3	1869.7	1385	2589.3	1736.9	1226.8	1598.7	2715.6	3671.4	3445.5	3381.5	4044.3	1721.1	3107.1	3738.5	2754	1681.8	2388.9	2801.9	2098.1	1916.8	1795.4	3094.5	1645.1	2056.8	1856.1	2796.3
GPM6A	4002.65	7949	4782.9	7508.5	2289.7	7097.65	5106.55	8417.15	6032.3	3764.9	4280.1	9832.95	8251.55	11548.7	14105.9	10380.1	6237.45	8870.45	9533.3	8737.15	9518.8	10307.9	5927	6112	5637.75	8946.75	7308	4430.15	7538.6	8465	7494.4
BEX1	5357.7	9856.4	6550	5393	4824.9	6741	7281.5	7169.4	3907.9	2786.4	5475.8	7433	9443.8	8082.6	19659	8518.7	5098.5	8728	9414.9	7335.7	6351.6	5948.6	4796.1	7791.9	6059.6	5256.8	8853.1	2736.1	6894.6	6541.5	9215.3
GATC /// SRSF9	1501.7	1504.4	1422.45	1462.5	948.15	1684.7	1041.7	1371.95	1446.85	1250.5	1601.95	1303.7	2583.65	1255.85	1785.05	1497.55	1244	1365.95	1344.6	1235.5	1759.8	1397.7	1350.6	1355	1482.05	1631.4	1412.8	1544.1	1289.7	1338.75	1479.4
TSHZ2	62.1	127.5	338.8	202.3	396.7	204.9	176.5	181.4	210.8	25.3	328.7	235	167.5	161.9	34.6	52.3	221.6	44.5	179.5	221	239.8	110.6	49.2	206	184.8	208.5	186.6	278.4	206.9	352.6	214.4
HERC2P3 /// LOC101930458	81	115.9	66.4	35.6	63.2	180.6	34.3	141.6	201.9	219.4	210.3	152.3	29.4	97.3	24.1	159.2	252.1	270.6	31.4	357.7	262.6	42.8	95.1	210.3	541.6	344.2	16.5	438.3	176	352.3	43.4
GMCL1	300.1	369.1	455.8	294.2	267.6	133.9	263	169.3	242.3	323.9	263.1	298.3	312.5	204	184.6	290.6	298.1	240.7	259.9	282.7	235.3	215.4	298.9	317.9	344	311.2	248.5	265.7	189	244	377.7
NHLH2	449.85	384.4	296.9	207.15	394.9	540.2	348.8	260.8	352.95	409.55	439.4	187.2	415.6	400.65	610.55	146.75	476.8	402.2	285.05	377.35	261.1	161.4	210.85	320.95	360.95	236.9	358.35	340.55	329.55	428.95	470.65
GNG10	2468.3	2768.1	1644.3	1408	1821.5	3325.2	4510.8	3731.2	2197.7	2802.3	2507.3	2066.9	2839.8	2987.4	5099.9	2397.5	3299.8	2684.2	2825.6	3221.6	4202.1	2934.7	2955.3	2168.9	3255.6	2904.1	3251.6	3491.8	2685	2548.3	2299
HIST1H3A	24.9	8	17.8	3.1	14.6	15.5	7.3	14.6	6.8	14.6	20.6	13.6	8.4	6.5	6.7	6.7	7.7	8.9	7	13.2	18.2	8	9.1	6.8	20.9	9.4	12.5	6.2	8.6	13.3	6
NHLH1	34.1	32.8	60.2	63.5	175.2	30.9	46	71.7	28.4	36.2	54	66.9	28.9	55	69.8	22.7	37.9	24.4	49.2	34.1	36.1	19.3	55.4	33.3	62.7	120.9	29.7	72.2	67.3	28.6	29.6
HIST1H3F	90	19	121.5	12.6	100.7	7.7	67	42.8	47	31.5	56.9	89.9	44.4	54.7	5.8	56.4	19.1	53.1	41.1	25.3	68.8	60.3	35.4	68.5	80.2	33.8	50.3	55.2	28.7	38.6	95.2
HIST1H3G	42	10.5	48.5	79.9	44.8	17.6	16.4	10.1	24.6	30.1	49.6	21.7	16.4	8.8	12.6	9.4	7.3	14.5	14.4	14.3	31.6	17.6	12.7	18.5	16.7	17.9	16.3	110.8	36.6	36.5	14.7
HIST1H3I	156.1	67.9	41.1	40.4	35	61.2	147.3	61.6	64.1	65.5	115.7	14	8.4	56.5	25.4	60.1	72.5	71.5	46.1	99.1	86.4	15.9	69.8	15.3	131	39.1	92.9	138.8	12.1	17	18.9
HIST1H3B	13.1	4.9	114.7	8.3	125	58.6	9.2	7.7	4.3	17.4	5.1	6.2	2.6	18.3	6.9	27.8	8.4	5.4	4.1	6.4	5.5	6.2	5.5	3.7	98.3	76.7	2.8	26.1	12.6	64.8	7.1
HIST1H3C	10.9	7	110	4.9	27.6	10	10.5	5.7	12.7	16.6	19.2	7.2	8.2	3.8	14.5	2.7	13.5	7.1	7.2	10.9	14.6	46.1	12.6	11.5	10.4	7.4	7.7	10.4	8.1	17.2	9.7
BTN2A3P	267.1	178.9	257.1	130	68.7	205.2	200.3	10.9	90.5	114.9	51	135	76.2	124.2	132.8	113.2	138.3	72.4	74.2	161.9	46.2	90.3	89.5	209.4	173.9	143.1	113.2	148.1	140.6	128.4	189.1
GPM6B	17892.5	12059	8113.4	11736.8	9458.58	11701.3	9930.12	12263.1	13455.7	13042.5	13925.4	11056.9	8932.75	10600.7	10424.1	9411.15	10940.5	12158.4	9493.52	11301.7	13399.8	16096	11599.9	11827.6	14627.8	14561.1	11404.4	15383.2	12891.4	13035.9	9706.8
HIST1H3E	348	359.1	712.9	181.6	507.3	425.1	239.7	181.2	186.3	241.5	519.2	202.8	354.9	122.1	265.2	163.8	243.2	178.2	108.8	231.5	133.3	117.2	177.7	430.5	176.5	210.5	216.1	226.3	211.5	228.8	278.8
PTPRN2	562.9	619.467	693.467	507.7	215.367	1010.83	491.733	820.633	698.367	369.267	411.933	1148.57	1520.6	1092.4	749.1	828.067	514.033	734.7	1648.17	1162	966.467	953.667	699.667	509.5	538.1	1029.83	978.633	450.967	1163.43	895.9	1326.93
PINLYP	23	27.9	65.5	29.2	197.2	101.7	117.3	228.2	278.4	104.8	111.4	30.9	35.6	141.7	68.7	78.2	120.8	108.9	77.5	89.6	136.5	199.3	92.7	116	111.8	127.4	25.6	138.2	136.6	79.6	100.9
HIST1H4L	194.6	17.4	20.1	16.1	84.5	16.7	9.8	6.8	6	55.7	27.1	47.8	28.6	6.1	5.4	3.3	3.2	5.6	7.2	2.3	2.2	4.9	6.2	72.9	5.2	28	5.6	16.1	15.9	48.9	54
SLC33A1	273.95	245.25	198.6	267.6	164.25	270.05	208.2	245.6	216.1	255.4	229.9	198.7	163.55	166.4	204.9	226.85	279.85	240.1	172.65	257.3	207	290.3	218.65	229.05	282.45	273.55	197.5	239.15	183.4	256.35	223.65
KNOP1	328.55	313.5	219.5	436.6	396.45	105.35	397.7	312.5	442.6	552.75	295.1	159.9	199.95	58.5	145.8	167.3	290.7	418.65	137.8	185.35	154.65	283.5	280.6	220.3	282.75	180.7	255.35	470.45	130.9	136.25	251.95
C21orf91	196	171.2	65.7	282.1	569.9	350.5	158.3	131.1	198.2	206.3	381.4	147.2	150.4	122.1	19.1	88.5	120	253	136.4	159.9	114.1	191.1	133.8	157.3	141.7	200.5	130.6	320.7	262.2	192.4	205.6
GNG12	1232	1067	850.1	1416.4	617	1473.3	1163.2	980.7	969.5	1269.9	1707	786.1	764	740	786.5	592.1	832	1203.4	684.9	1330.5	1504.8	1755.2	796.2	1068.1	777.9	1116.7	860.1	1107.3	904.4	1303.3	709.1
GNG11	268.5	290.3	297	197.1	211.1	381.9	99.4	311.3	272.9	617.3	273.6	244.6	192.8	230.2	274	190.6	239.3	240.7	217.8	575.2	345.1	562.8	226.3	346.3	560.5	419	290.3	631	277.2	438.5	398.1
GNG13	154.1	280.2	120.2	15.7	218.7	46	103	63.6	50.7	81.7	45.9	251.1	138.1	21.2	100.1	221.1	33.8	57.5	53.4	39.4	88.3	18.8	25.8	147.3	11.7	26.6	20.9	90.5	30	52.3	173
CCDC88A	87.55	66.25	168.7	150.95	209.05	22.2	142.55	121	135.65	118.5	174.2	125.55	77.55	116.8	91.85	111.3	141.6	167.75	125.15	137.3	146.9	212.1	186.9	149.25	181	209	155.25	143.15	159.35	138.4	100.5
HIST1H4A	35.4	42.6	205.3	13	180.1	176.5	42.8	76.5	78.1	4	86.4	84.3	73.7	10.9	49.6	71	71.2	11	29.5	68.3	63.2	85.4	84.2	26.1	64.5	54.3	80.6	100.7	103.2	128	19.4
HLA-DQA1 /// HLA-DQA2 /// LOC100509457	366.7	88.8	21.6	195.2	23.8	95.7	176.8	147.6	99.1	346.5	247.3	58.2	89.9	197.3	57.1	247.7	157.9	116.3	162.6	588.5	288.3	411.6	464.8	329.1	257.9	125.5	362.5	228.3	330.9	42	161.1
GOLGB1	673.7	761.45	757.7	705.2	814.3	762.75	580.6	607.45	548.25	799.4	785.15	859.55	654.95	650.6	596.65	761.7	701.2	539.4	631.05	630.15	592.1	769.45	651.6	575.1	600.55	783.45	764.5	699.8	627.9	625.7	679.1
CCDC88C	26.7	17	20.5	4.7	25.7	6.1	44.2	42.3	46.6	55	61.7	15.1	6.5	15.8	66.8	49.9	8.5	34.5	37.3	39.3	11.2	65.8	47	19.2	4.9	60	21.1	28.2	31.2	80.4	62.5
HIST1H4G	125.3	62.1	188.9	80.6	191.9	79.8	115.9	101.6	112.5	108.6	86.6	72.6	80.3	126.3	138.2	62.2	98.7	118.1	84.4	84.6	31	77.6	80.7	136.6	104.9	83.1	55.5	72	77.9	80.2	113.3
HIST1H4H	57.3	113	151.6	332.8	167.3	172.1	112.1	86.8	90.1	101.4	122	68	83.6	51.7	78.9	72.1	71.2	132.6	87.5	46.3	107.5	43.3	73.8	92	64.3	74.2	70.5	89.1	66.5	104.7	107
MAGEA10-MAGEA5 /// MAGEA5	165.2	157.4	122.9	101.8	296.7	113.8	86.7	227.9	172.7	211.6	27.3	193.5	104.5	13.4	126.7	31	45.3	58.6	46	107.5	20.3	116.1	133.2	201.3	131.2	99	92.1	52.1	70.7	36.5	129.5
HIST1H4I	239.3	12.7	120.4	9.4	37.2	13.2	14.1	11.4	113.3	13.3	24.9	31.5	12.5	19	200	8.7	8.9	36.6	9.8	61.6	63.6	11.3	10.8	25.9	38.7	52.9	8.6	187.6	19.2	135.6	12.3
HIST1H4J	20	12.1	31.3	12.8	15.3	27.8	15.8	12.3	20.9	13.9	23.2	18.4	17.6	24.7	20	9.1	27.2	10.2	16.3	18	19.4	16.3	12.1	21.2	21.8	16.7	16.6	30.7	24.4	20	11.2
MEIS3P1	262.8	138.6	124.3	345.8	212.5	313.8	374	191.5	407.6	302.6	379.3	318.9	280.2	327.7	224	164.7	314.7	245.5	271.9	378.5	200.2	296.9	269.5	316.8	313.1	370	353.2	303.9	432.3	287.2	302.2
ITM2A	685.8	964.65	878.35	1199.15	311.8	618.05	581.7	2202.3	1280.95	808.75	537.55	1117.3	1767.65	1344.05	674.75	1417.45	1882.45	1012.5	1688.6	2016.95	1216.65	2831.9	1901.85	1351.4	1946	2638.9	1251.65	2163.75	1371.3	1205.4	2373.05
HIST1H4D	252.2	243.5	317	119.2	391.3	168.2	148	121.6	180.8	197.4	245.4	160.2	151.4	83.6	73	156.4	81.7	137.1	136.8	200.4	142.8	78.5	142.7	195.8	174.2	136.5	185.3	127.8	193.5	163.1	197.6
HIST1H4E	59.4	109.9	168.5	244.5	64.2	18.4	109.7	20.2	137.1	150.5	95.4	89.2	107.5	67.3	37.5	136.4	86.9	154	99.3	65.8	139.1	85.9	70.6	60.4	85.5	107.9	115.2	114	121.8	156.4	124.3
ITM2B	5686.85	8142.25	2865.1	6401.05	1463.15	8242.2	5784.6	8197.55	6484.65	5958.35	5871.3	5006.85	8836.5	8905.25	10638.8	6831.8	7432.05	8582.7	8398.05	8565.7	7051.2	9835.35	7403.35	6303.8	6620.25	7682.85	9231	7519.8	6648.4	6372.6	8428.55
RAB40AL	8.8	7.7	12	8.2	14.6	12.4	6.4	9.8	15.7	5.7	6.9	10.6	11.2	2.7	7.1	15.4	5	8.1	18.6	7.8	25.2	3.6	8.7	16.6	13.4	4	12	8	5	7.2	3.8
ITM2C	1810.6	2387.1	3701.4	3403.3	1898.6	3026.2	4610.4	5719.6	6174	5329.6	2477.3	5243.2	4059.5	5451	2697.6	4672.2	3446.7	5791.4	6125.7	5432.4	6361.5	6661.5	4885.7	4879.9	2332.6	5799.5	4741.6	2056.1	5113.8	3312.2	3107.9
ACVRL1	21.9	48.9	107.3	27.8	199.5	105.1	132.4	82.4	103.6	177.8	31	81.6	30.4	119.1	23.6	80	69.8	57.5	111	37.9	173.9	107.2	31.6	201.4	204.6	107.8	113	207.2	44.3	178.2	153.9
OLA1	2639.3	2641.5	2707.9	2262.7	1763.6	2669.6	2537.3	2733.8	2965.7	1794.4	2198.2	3215.3	4536.2	3294.1	5680.6	3020.2	2405.4	2624.5	2933	2641.9	2041.5	2424.4	2785.3	2193.8	2152.2	2234.4	3061	1635.5	2219.9	2562.2	3560.3
C21orf62	132.3	165.1	293	166.7	242.8	286.6	139.6	92.1	117	230.3	306.6	104.2	135.2	119.1	57.8	45.6	141.4	146.3	117.2	175.7	152.9	137.7	97.1	143.3	85.5	91.5	151.6	188.7	221.7	115.1	97
CX3CL1	779.3	680.1	555.55	523.95	511.15	511.05	647.85	920.45	450.55	367.35	387	670.5	878.45	929.55	1034.55	725.05	500.65	555.75	777.15	512.2	582.95	552.3	460.4	461.5	488.35	520.5	580.6	372.4	748.7	439.05	353.4
C21orf59	344.7	273.1	235.7	209.8	63.8	353.6	412	280.2	376.9	255	360.1	280.4	656.8	443.6	405.6	402.5	282.9	184.1	539.9	494.9	284.4	473.8	546	208.9	424.7	426.1	394.6	293.5	225.1	323.6	278.7
EPM2AIP1	1553.9	1910.6	873.3	2299.7	1714.3	1521.5	1219.3	1101.6	1912	1935.5	1519.6	1564.5	2282.7	1181.5	2184.9	2449.6	1260.1	1305	1309.6	1446.1	1281	1651.2	2120.6	1343.2	1651.8	1389.4	1954.8	1628.5	1089.3	1982.8	1745.7
GLIPR1	132.2	215.3	125.467	133.7	147.933	308.433	85.9667	188.6	145	138.4	112.533	141.667	275.533	125.133	149.9	130.767	170.933	159.9	261.333	116.9	146.3	145.6	202.4	304.1	175.933	147.667	126.367	142.533	188.9	96.4	280.4
GUK1	1044.9	1358.25	1373	838.65	602.9	1819.65	1094	1643.1	1246.3	897.65	1109.4	1115.15	2077.3	1727.6	2130.65	1174.25	1471.5	1315.15	1638.35	1026.85	1340.3	852.85	1299.05	1031.05	1158.7	1263.55	1105.05	1247.85	1062.4	1051.5	1050
ANKRD1	111.4	88.9	159.4	7.5	108.2	96.5	73.3	69.1	57.4	98.4	90.3	103.5	20.1	4.2	35.4	8.8	23.4	7.2	34.1	75.8	70.1	20.6	48	18.9	64.4	12.7	33.5	33.8	67.6	91.6	88.6
DLAT	189.667	171.3	126.7	257.133	208.333	302.9	105.833	210.633	217.767	165.033	57.2	272.067	394.2	286.9	280.3	265.767	195.5	313.5	391.133	358.8	233.967	269.4	230.033	245.267	242.1	236.733	334.733	240.6	310.267	261.233	353.533
ANKRD2	38.2	33.4	79.3	117.3	52.6	104.7	37.3	37.4	32.2	31.3	32.5	30.7	15.2	22.3	34.9	24.7	20.8	30.9	36.3	21.9	92.4	22.1	22.7	38.6	83.8	25.6	117.5	101.6	31.4	32.2	25.2
ANKRD7	15.7	7.9	8.4	6.1	96.7	25.3	5.3	5.7	23.2	46.4	37	29.2	26.1	20.6	48.1	1.4	56.4	3.2	11.1	5.6	6.3	46	2.1	74.3	68.2	25.8	34	6.6	29.2	14.2	22.3
ANKRD6	227.05	450.1	229.7	297.3	289.15	223.45	367.4	268.5	357.65	244.6	309.3	308.45	326.6	324.5	421.05	455.3	288.95	386.25	384.25	210.15	336.75	391.95	277.95	309.4	220.85	280.6	344.15	239.75	269.65	232	256.9
AVPR1B	305.8	283.6	170.8	81.5	192.5	269	264.8	81.5	87.5	128.4	341.9	101.6	237.7	251	172.6	66.4	92.1	299.3	80.9	241.7	318.2	316.3	90.6	282.7	468.1	226.9	274.2	94.1	194.3	194.3	93.1
RBM14-RBM4 /// RBM4	690.2	640.6	334.95	948.95	435.6	402.4	377.15	560.45	698.85	245.65	271.9	511.8	401.6	426.7	627.6	520.05	571.1	612.9	422.9	368.3	444.55	316.55	462.95	730.15	748.9	410.75	394.35	382.15	616.95	385.75	423.45
AVPR1A	47.5667	44.2333	139.867	18.2333	73.5667	83.3333	72.3	38.2667	34.9	82.5667	62.3333	23.2333	32.3333	25.2333	22	52.7	31.3	22.4333	31.7333	39.9	20.3333	28.9333	60.8667	33.6	34.4667	24.7667	33.1333	54.3667	52.3667	39.6333	56.5333
CKAP2 /// IGLC1 /// IGLV1-40 /// IGLV1-40 /// IGLV1-50 /// IGLV1-50	146.7	79	315.8	18.7	357.6	206.3	175.4	29.6	72.8	129.5	83.9	154	84.3	111.6	105.7	115.3	125.4	32.8	88.6	125.3	235.5	68.5	150.4	186.1	241.9	205.1	50.2	61.5	171	217.9	158.2
MDFIC	215.45	286.2	270.35	385.3	285.55	328.05	285.7	264.1	285.55	562.8	313.75	236	125.15	126.7	140.25	145.35	149.7	170.45	142.9	362.1	372.95	368.65	231.75	268.6	197.85	361.95	205.7	330.65	158.2	263.25	116.95
RPUSD2	237.9	56.1	56.7	131.3	74	292.5	46.2	126.5	109.8	80.6	67.5	68.1	159.5	163.3	110.8	105.6	155	72.3	127.9	120.7	109.7	83.6	134.5	81.6	198.3	120	91.5	123.9	67.3	53.8	80.4
B3GNT4	182.5	261	435.9	235.6	468.8	293.6	242.5	238.7	174.4	259.6	297	316.6	245.7	308.9	233.9	297.7	206.4	128.2	287.9	232.7	197.4	211.3	164.2	113.9	135.3	250.8	271.1	266	249.9	153.7	216.6
FAM20B	315.55	373	117.65	413.3	194.2	427.9	325.6	364.85	363.7	253.3	270.15	503.3	512.3	579.85	523.95	544	392.85	369.5	450.85	436.35	378.9	346.3	426.4	389.65	334.45	318.2	322.1	389.3	367.85	408.05	369.5
B3GNT3	52.4	142.4	275.2	125.5	326.4	137.3	64.1	169.9	46.5	229.7	91.9	69.2	133.5	122	29.7	18.4	116.2	111.8	42.9	152	164.2	27.8	93.7	64.7	52.7	62.3	90.9	135.8	197.6	211.4	60.4
B3GNT2	49	253.9	297.1	286.6	66.2	304.8	126.1	161	196.1	174.7	348.6	244.1	239.6	247.3	57.3	252.1	168.1	202.1	239.6	216	291.5	198.4	239	239.4	160.6	285	228.6	199.6	195.9	329.1	202.8
STRAP	2035.1	2599.2	1817.7	3458.9	1718.9	2426	1519.8	2126.5	1469.4	1647.1	2283.4	2767.3	3660.5	3328.8	2752.9	3326.7	2312.9	2852.3	3266.3	2824.2	2277.4	2350.5	2544.3	2201.8	2429.7	2525.1	3670.7	2402.6	2891.7	2174.9	2791.1
ALDOC	4626.7	5072.2	18139.6	4454.6	4395.6	7139	6152.2	9411.9	8746.6	6648.9	6811	14245.2	6535.5	11048.7	7457.1	10543.6	7149.9	12038.5	8500.9	7769.3	12222.3	11101.4	10650	7809.5	6281.9	12945.1	7115.1	4785.8	11483.2	11596.8	13149.6
B3GNT1	1434.6	1989.8	1178.3	2718	954.2	2909.7	2378.8	3334.1	1723.9	1818.3	1307.6	3924.7	6042.7	4991.1	4095.4	5097.2	2297.4	2814	5032.4	3147.1	2977	2870.7	2532.9	1837.8	1546	2320.9	5382.2	1360.6	3132.6	1931.2	2558.3
ALDOB	71.3286	86.7	147.143	51.1857	99.0571	134.943	75.6571	67.4857	67.8571	94.1286	89.6	83.8	69.5286	63.3143	93.4857	60.2143	63.9	58.1857	56.1857	63.4857	69.1143	34.9	60.8143	79.4143	65.8571	68.4714	75.0429	58.2429	41	101.643	101.486
ALDOA	1216.2	2146.1	4448.5	9889.25	1906.35	2435.9	5002.3	7699.4	6226	3868.2	1043.8	7676.35	3742.35	10039.8	4371.4	11120.4	5388.95	9914.85	10513.3	7030.45	5920.85	7089.05	6761.3	5989.25	4262.35	5318.9	9803.4	4246.25	7423.55	5271.35	7125.7
SLC20A2	233.7	184.7	263.8	308.6	243.4	20.1	274.2	331.5	250.9	278.4	226.5	263.4	255.6	344.6	23.8	368.5	253.2	336.4	264.7	312.6	342.5	567	443.2	266.5	368	369.6	437.7	327.5	174.2	209.9	176.6
SLC20A1	667.6	1053.9	661.7	826.6	334.3	377	405.7	584.8	485.1	546.1	756.2	1014.8	771.3	484.7	777.5	1225.4	826.9	769.8	779.9	373.8	638	950.3	829.2	578.1	668.8	573.4	901.1	612.9	601.7	669.3	694.4
AKAP8	480.1	459.85	261.5	449.05	533.55	451.05	378.85	402	466.1	424.35	513.15	480.65	418	379.15	505.2	537.7	572.3	410.25	364.2	470.9	363.25	395.35	493.25	471.65	327.85	401.45	547	503.5	468.95	364.2	444.55
AKAP7	516.85	616.25	573.25	343.9	533.15	471.1	415.25	440.1	441.55	497.4	455.25	584.25	353.55	370.9	428.45	503.5	455.95	374.45	420.1	420	418.25	438.7	420.15	438.7	389.55	454.65	391.45	388	317.6	508.35	545.85
AKAP6	276.7	330.65	294.75	233.85	306.35	354.5	286	334.2	277	269.8	352.35	381.3	310.75	362.5	260.55	396.25	293.4	268.95	329.35	312.1	299.15	228.05	349.7	321.75	301.3	322.15	298.65	306	269.8	366.65	406.95
AKAP5	38.4	19.1	251.4	10	37.3	356.1	35.3	36.4	42	55.6	20.5	94.4	144.2	181	29.5	55.1	109.5	18.7	111.8	113.1	150	14.6	128.6	106.3	20.3	133.7	59.1	137.2	65.9	126.8	33.4
AKAP4	48.7	12.9	19.7	32.4	134.6	25	25.5	33.8	82.4	30.1	15.5	10.5	12	16.8	19.5	9.5	19	94.4	10.9	88.9	23.2	30.6	17	24.5	22.5	10.3	24.6	13.4	12.1	23.4	29.8
AKAP3	55	38.8	35.8	33.1	74	39.2	49.2	35.2	35.5	50.4	68.2	31	31.1	20.1	44.4	30.9	26.6	32.3	26	44.1	25.1	41.2	39.5	42.4	37.2	46.2	36.5	24.4	43.8	37.1	23.9
AKAP1	565.15	610.95	677.6	557.375	528.2	463.5	478.75	462.85	569.325	596.45	512.275	625.7	423.325	473.05	356.325	659.45	647.05	607.25	497.325	529.15	462.25	445.125	637.175	473.675	382.575	448.025	509.8	373.5	515.7	582.1	652.9
C21orf33	885.35	873.55	998.6	1001.45	1008.25	570.5	1110.7	1150.5	1089.6	1118.5	930.8	685.9	995.05	824.35	787.6	615.7	922.7	1084.2	876.1	668.15	886.25	849.05	1008.45	897.15	888	895.6	1218.2	686.6	953.95	742.55	762.65
FAM184A	451.4	705.4	1112.2	588.9	496	447.7	441	598.3	650.5	667.8	453.1	660.4	557.4	617	573.6	696.9	342.8	499.8	728.4	597.5	631.5	563.8	406.1	623.8	402.2	529.4	314.7	455.6	626.1	611.4	530.7
SHOC2	810.1	1072.4	614.6	1086.7	634.7	1129.9	1216.9	944.9	1212.4	962.6	898.8	1284.8	1246.5	1433.1	1470.6	1591.4	944.2	1105.8	1278.7	1266.4	1087.9	1240.8	917.4	842.9	1173.9	1064.7	1158.7	864.6	1009.8	951.5	1341.2
GAGE1 /// GAGE12B /// GAGE12C /// GAGE12D /// GAGE12E /// GAGE12F /// GAGE12G /// GAGE12H /// GAGE12I /// GAGE12J /// GAGE13 /// GAGE2A /// GAGE2C /// GAGE2D /// GAGE2E /// GAGE4 /// GAGE5 /// GAGE6 /// GAGE7 /// GAGE8	327.7	210.8	119.8	79	406.1	280.2	116.1	84.3	121.6	132.9	178.3	138.7	124.5	113.2	164.6	103.2	83.5	104.5	130.4	110	88.4	149.9	190.8	43.1	144.7	112.9	90.1	110.3	121.1	184.7	110.1
OLAH	47.6	23.4	137.4	74.2	103.8	37.6	26.5	27.7	55.5	119.9	123.2	105.2	52.9	80.1	31.6	34.2	66.5	26	30.1	60.8	45.2	53	55	84.2	56.3	71	40.8	91.6	67	90.1	44.7
FAH	293.2	300.6	461.4	255.5	299.1	234.3	548	319	306.4	526.3	275.2	275.1	160.7	219	239.6	159.7	301.9	288	284	296.7	398.4	523.2	397.4	282.3	244.6	409.1	230.1	356.2	355.5	446.3	195.6
LBX1	5.2	4.9	32.4	4.2	19.9	6.5	9.1	3.9	11.1	3.8	10.5	6.2	6.4	5.4	6.9	7.2	3.4	6	9.3	3.5	4.4	4.2	9.4	5.7	4.9	3.6	4.4	7.4	4.6	9.7	12.2
PDZK1IP1	46.3	47.9	171.9	34.3	106.7	38	53	81.6	117.3	76.9	67.4	34.3	73.3	48.6	27	27	179.9	51.2	15.7	76.2	103.9	18.9	33.4	113.3	61.9	74.2	29.4	93.7	64.8	291.6	72.7
FAP	34.5	47.1	97.5	127.5	40.1	122.9	104.8	22.9	73.8	196.1	107.9	33.1	27.3	14	159.1	169.8	67.7	34.9	43.9	36.1	71.6	188.3	120.9	59.3	69.1	29.1	44.7	38.6	31.2	56	36.4
DLC1	265.633	334.6	379.9	218.567	647.067	336.333	354.6	310	467.833	459.333	325.067	314.267	256.333	195.733	241.467	248.5	282.8	322.7	252.367	207.6	248.833	222.633	303.7	356.567	377.833	342	222.467	412.633	331.367	238.333	313.733
GLYR1 /// SEPT6	138	88.4	238.1	139.8	96	178.8	275.9	220.2	174.6	231.9	183.9	93.5	98.9	111.5	130.9	81.7	157.7	141.8	126	171.4	130.8	256.8	161.2	143.4	145.1	179.3	127.4	133.3	203.1	223.6	229.8
FAS	134.775	187.825	171.2	241.175	103.75	146.7	171.375	205.475	135.775	175.675	318.575	138.125	119.625	115.3	127.65	195.925	141.275	262.425	142.05	177.425	279	402.325	135.375	215.075	170.675	290.45	107.375	200.35	422.2	241.025	172.725
FAU	7901.6	6340	5690.2	5862.8	6891.2	6001.3	7691.9	7132.9	6739.1	5868.8	6134.5	6577.6	5505.7	7094.8	6837.7	5402.5	7350.2	7304.2	6199.5	5350.5	4859.5	6682.8	7845.2	7798.1	8302.2	6804	6876.4	5614.4	7208.6	6048.1	5754.1
POGK	1384.7	2017.8	616.5	1661.8	1322.7	1165.3	851.6	1130.6	1388.7	1239.5	1412.4	1178.7	1036.9	773.6	654.6	1464.6	1908	1754.1	933.9	1212.3	1221.3	1586.3	2217.9	2486	2061.7	1284.3	1020.1	2473.4	1386.5	1205.9	1622.1
SIRPG	186.7	173.9	237.2	73.4	243.5	116.6	243.8	92.7	152.4	197.3	221.2	110.6	122.6	102.3	54.8	68	99.8	14.1	122.3	31.9	23.7	45.4	75.4	139.9	48.8	105.1	23.2	68.6	134	82.3	132.2
CIB2	304.467	193.3	461	238.133	229	277.667	316.1	215.567	232.6	172.633	235.333	156.3	204.3	199.133	256.4	179.9	167.533	222.667	176.9	200.033	271.033	318.133	223.333	211.367	243.2	259.467	286.367	241.167	218.1	236.3	160.3
CIB1	1166.7	836.1	939.3	837.1	1003.9	936.6	858.2	703	750.4	983.9	1810.8	609.5	564.7	765.8	752	532.4	745.7	653.7	710.2	548.7	602	841.3	737.2	843.8	692.5	811.8	726.3	581.9	865.2	825.7	659.5
PTGR2 /// ZNF410	1394.75	951.45	1456.75	1390.1	1363.5	941.1	1667.15	958.65	1751.9	1417.3	1038.75	1144.45	611.9	854.05	1018.05	1153.75	1236.35	1544.95	906.9	788.9	1075.15	1235.35	1170.65	917.3	1401.55	921.55	970.2	1045.25	1276.85	1378.75	1236.8
FBL	906.5	1001.7	909.8	1214.5	1626.9	781.3	844.4	984.6	1134.1	1058.1	874.8	918	566.5	805.2	1024.2	911.1	1305.3	850	935.8	1021.8	961.1	973.5	1221.4	1078.1	1664.1	1048.8	933.3	1251.3	848.2	1530	1133.2
FAM186A	81.2	87.4	221.1	58.1	215.6	77	106.8	57	67.4	49.9	130.4	80.5	32.2	20	50.3	41.6	49.5	61.6	34.5	59	25.8	85.5	80.7	101	119.9	83.2	72.3	79.7	59.6	93.3	89
POGZ	862.95	674.25	872.5	648.6	1328.2	690	1181.3	632.75	769.2	1012.35	937.45	867.75	650.6	553.75	576.95	650.8	940.5	862.7	734.55	477.65	815.5	639.15	756.35	835.35	1040.7	762.6	551	858.65	684.1	1101.1	918.1
NUSAP1	111.15	111.7	258.75	35	212.75	175.45	84.3	110.15	64.2	178.3	182.7	79.4	71.55	80.7	56.6	66.5	144.65	63.6	80.6	106.7	93.5	92.55	101.9	128.65	79.55	106.05	66.85	158	97.65	129.75	111.85
SIRPA	651.833	843.633	1273.53	1062.5	901.533	701.2	958.867	1262.63	1309.97	1072.83	876.6	1451.37	730.767	1261.1	902.4	1438.8	1080.13	1150.63	1181.77	1028.6	1513.53	1153.4	1062.77	1042.7	885.067	1214.67	760.233	1042.53	1003.27	926.467	1241.23
DAB2 /// LOC101926921	353.2	221.775	483.25	363.225	284.925	380.675	321.3	292.75	364.95	358.6	422.45	257.725	238.875	304.5	241.3	193.45	405.625	224.7	337.85	310.375	304.125	338.35	246.525	371.55	294.925	342.575	301.35	254.35	395.175	277.25	239.85
TBCCD1	158.5	171.9	17.5	114.9	179.6	119.1	203.1	123.9	171.9	204.8	155.7	194.3	122.3	78.3	229.9	159.5	139.7	130.6	99.1	145.6	208.9	109.2	157	89.9	182.3	132.7	132.6	229.1	104.4	169.9	142
ANGEL2	661	698.867	663.933	495.167	694.333	775.2	582.7	533.5	571.733	668.733	583.167	703	612.2	701.667	847.833	491.933	760.867	485.233	661.8	542.767	688.167	538.267	673.833	540.5	751.467	607.867	463.8	641.9	424.367	630.633	468.8
PAM16	585.9	358.4	923.1	447.6	808.7	669.4	554.3	530.6	599.1	678.9	598.2	646	408.7	470.5	507.2	453.9	547.4	523.4	524.1	463.6	527.4	546.7	410.1	457.1	661.3	539.6	444.1	619.7	423.5	674.9	678.8
ANGEL1	538.5	418.05	365.15	393.6	493.55	335.5	429	528.8	541.45	596.15	474.35	618.5	457.3	502.85	714.25	438.3	587.8	445.25	365.7	397.9	539.9	320.9	625.9	492.65	458.55	471.5	371.5	360.3	539.2	536.45	417
FOXO3 /// FOXO3B	165.867	129.767	278.033	213.367	205.267	152.1	150.533	152.433	282.633	218.9	164.033	174.7	105.833	171.4	109.833	306.6	153.767	181.8	133.667	218.9	201.967	126.7	186.1	200	194.467	237.233	155.833	184.5	168.933	198.5	204.433
ILVBL	369.767	267.6	398.6	326.767	410.367	265.267	345.033	378.733	339.967	418.867	333.833	410.233	203.2	345.533	256.567	233	323.867	225.433	231.333	292.733	231.733	299.867	371.133	399.567	366.167	333.3	312.967	433.733	332.033	367.6	322.567
TBL1XR1	132.9	238.2	136.9	578.1	132.1	323.6	167.3	445	296.5	198.8	158.4	276.5	376.6	510.1	181.4	717.8	285.9	530.4	535.4	629.5	638.5	701	538.6	484.6	535.9	636.6	545.7	513.8	537.8	481.2	367.4
EOGT	211.4	143.1	152.4	47.5	92.1	166.1	158.7	132.1	101.3	164.8	124.4	127.9	149.3	106.6	201.7	139.3	181.9	104.9	155.1	116.4	132.6	184.3	156.4	119.4	182.7	163.9	128.7	151.3	162.6	157.4	93.4
LOC100506699	164	153.7	301.3	116.2	353.6	142.8	148.7	141.2	234	169.3	223	140.7	118.6	58.7	108.9	129.8	133.6	94.2	71.1	33.2	93	36.1	80.2	211.5	256.2	106.3	55.1	151	122	67.1	155.1
ELMO1	3450.5	2626.2	1404.5	1254	1014.9	1777.2	1728.7	2225.8	1676.8	1126.6	2595.5	2420.4	3187	1531.4	2480	1879.4	1631.8	2623.5	2409.8	1475.1	1127.8	1206.4	2250.5	2204.4	2397.2	1900.9	1401.1	1947	1653.5	2006.3	3579.2
ELMO2	493.667	638.367	609.833	769.7	543.367	567.267	878.4	727.733	571.5	714.567	681.233	732.533	909.5	921.8	854.467	606.033	677.967	625.033	806.333	656.767	763.433	711.967	775.6	610.4	648.033	768.8	687.733	471.1	620.867	732.133	598.033
ELMO3	88.5	22.2	49.2	18.7	191.8	27.9	152	19.8	13.8	17.7	25.9	14.1	18.9	9.7	21.1	49.7	30.6	29.4	21.2	20.1	101.7	83.8	18	26.7	19.5	118.7	23.4	67.1	123	82.6	28.3
H6PD	133.75	96.6	217.4	67.95	343.35	181.45	172.1	118.3	92.55	205.9	54.1	120.9	83.85	115.8	138.2	139.6	152.85	60.85	88.2	224.3	133.2	156.85	150.25	160.05	198.75	231.2	161.85	169.1	95.2	81.6	124.25
NID1	124.95	86.65	155	153.3	162.6	105.3	84.6	119.1	94.35	161.4	190.05	92.3	102.1	134.05	57.65	123.35	76.8	104.15	93.35	170.2	168	120.7	112.5	96.15	77.8	91.35	73	104.95	76.65	150.1	163
NID2	156.6	182	257.2	126.4	227.6	115.5	140.5	80.2	21.6	107.9	164.7	98	215	126.8	21.1	93.1	101.1	110.8	122.7	76.6	43.1	142.1	84.5	37.1	123.2	114.2	105	101.8	19.4	254.4	188.5
SDCBP	3130	3507.5	2193.4	6034.2	1785.6	5094	3102.5	3888.8	3229.1	2945.8	4241.8	3943.4	4275.7	6038.2	5114.3	4089.2	4168.4	4312.9	4688.7	5410	5663.6	4500.2	3752.9	3599.5	3236.1	5193.7	4561.1	4725.3	5349.1	3973	4728.9
HNRNPUL2 /// HNRNPUL2-BSCL2	9.1	27.5	54.1	52.9	17.2	12.3	54.1	32	78.4	16.6	8.3	5.9	33.4	42	9.8	74.5	32.9	22	34.1	36.6	36.9	44.8	36.1	41.7	10.4	39.6	60.2	77	52.9	90.5	11
FAM188A	342.3	491.9	282.7	551.7	74.8	457.6	375.5	688.5	283.4	265.8	385	810.7	1213.8	602.4	433	1039.2	174.4	354	359.9	418.2	362.9	1001	548.4	357.9	367.2	299.7	206.7	374.4	658.4	762.6	381.5
RABGGTB /// SNORD45A /// SNORD45B /// SNORD45C	509.6	746.5	378.8	798.15	782	769.8	751.1	637.45	740	843.25	772.4	806.3	956.4	795.9	627.85	981.65	634.55	1139.1	737.05	847.5	775.65	1049.5	1138.05	672.35	967.7	792.55	1127.85	821.6	508.45	656.4	789.8
ZC3H13	438.4	416.5	705.8	459.05	596.7	224.95	524.9	375.75	491.3	508.1	475.75	552.4	336.2	348.9	341.25	358.95	399.95	508.15	392.85	425	342.65	446.25	569.45	519.3	772.3	479.8	488.2	453.9	447.75	467.7	437.55
ZC3H14	625.633	900.267	358.867	669.733	391.9	954.7	434.433	426.767	616.8	434.1	620.833	639.067	749.7	514.3	633.267	570.2	496	591.333	416.667	526.167	594	650.833	554.1	598.8	610.867	541.9	584.067	529.2	402.767	615.5	477.533
ZC3H15	607.567	538.267	375.133	686.7	333.667	634.133	490.1	588.833	530.733	441	365.067	645.567	969.233	857.533	848.2	751.8	676.667	609.6	976.6	749.9	582.7	584.767	677.667	585.433	649.267	618.1	752.167	481	732.9	512.633	773.333
HSPA9	743.7	789.5	904.333	1844.6	756.1	741.9	745.1	757.333	816.4	944.267	927.667	865.7	1234.43	1101.37	862.467	1171.4	886.167	1319.53	1067.77	1169.67	934.333	1144.6	1028.83	909.133	990.233	1046.13	1207.57	849.233	1007.07	1013.1	935.8
TGFB2	61.3	95.725	161.575	114.825	218.625	123.05	122.525	121.575	103.925	148.225	182.525	101.75	66.45	77.1	88.825	75.825	135.975	78.025	88.625	158.95	118.8	135.9	70.55	140.55	116.4	116.35	120.95	145.4	150.55	127.95	117.225
TGFB1	605.25	328.5	238.35	179.1	335.5	382.15	235.6	223.75	220.2	327.1	376.95	137.55	255.45	167.6	299.5	148.7	263	151.65	151.7	176.5	257.6	162.15	176.95	183.7	152.2	220.25	187.6	358.8	236.25	238.2	199.75
LRRC75B	35.8	80.3	360.6	30.5	163.1	55.9	92.2	164.4	85.8	48.7	238.8	122	53.7	212.7	116.3	89	74	36.5	39.4	66.4	42.3	172.9	39.6	198.8	83.6	64.4	49.4	43.3	47.4	89.8	108
HSPA5	1309.6	1511.4	707.2	4293.8	562.9	951.5	1092.3	1826.8	1080.2	856.4	1047	929.2	2009.7	1920.2	792.6	1479.4	2677.9	2550.5	2079.1	1684.3	1443.4	2245.9	1821.5	2535.1	3211.8	1997.9	2371	1235.7	3550.1	2156.9	1139
HSPA4	264.975	241.45	352.1	662.925	355.425	261.875	284.875	294.65	312.6	312.1	203.975	227.675	238.7	375	347.2	230.425	295.35	467.775	337.575	209.725	321.1	176	304.575	403.425	347.375	346.05	375.95	279.225	305.175	268.45	330.75
TGFB3	852.8	734.3	2765.7	616.2	2157.6	770.3	1045.1	633.5	1264.1	1484.2	1348.4	826	411.5	443.9	607.9	577.2	1433.9	1800.2	356.8	836.4	616.6	730.8	1225.1	1274.8	2287	879.6	815.8	1566.5	792.1	1039.5	1178.3
PTCH1	283.1	489.8	203.9	269.133	318.9	280.9	178.067	247.4	373.2	348.067	305.3	401.667	209.733	173	269.867	290.933	274.933	213.133	159.6	216.767	309.833	252.433	312.233	309.833	443.3	235.533	241.567	312.2	138.133	314.633	314.933
HSPA6	100.85	69.5	235.15	8463.5	146.3	245.05	291.4	48.1	153.45	127.7	62.1	43.25	90.95	129.3	203.15	805.2	242.3	1402.55	58.35	105.85	159.4	136.5	201.85	139.55	204.75	157.95	128.2	172.95	201.5	259.65	45.1
PTCH2	19.4	80.1	46.2	56.1	162.5	48.8	43.8	105.7	141.4	147.4	152.6	88.5	60.9	58.6	17.7	61.9	107.7	50.6	78.8	97	139.3	46.1	33.1	46.9	54.1	210.5	94.3	112.4	48.9	57.4	47.3
BFAR	754.6	407.4	522.2	645.7	902.1	472.3	553.8	372.2	600.2	555.4	400.3	421.5	317.9	345.9	469.4	384.1	416.1	429.8	380	399.3	516.6	335.9	403.8	537.3	463.7	410.8	401.7	655.2	437.4	455.1	401.2
HSPA2	4757.9	5384.2	1964	3636	2598.1	5415.6	4845.7	3686.4	4783	6005.8	7259.7	2524.9	3179.3	2664.7	1893.6	3495.2	6074.2	4396.7	2655.6	4472.6	3156.1	6291.9	9616.5	6915.9	7813.6	4839.2	4551.2	6756.2	4532.4	4115.9	4572.9
NFKBIA	6691.4	3819.3	2609.8	2281.7	5711	5492.1	2857.9	1164.8	5228.9	3665.7	4307.5	2005.1	548.4	1335.8	1994.8	1604.2	3465	1744.3	722.1	1135.9	2131.5	1334	986.1	1876.6	2561.8	1853.8	1270.2	4173.8	2545.2	1482.4	2253
DLG1	967.96	1115.66	732.26	632.5	957.38	567.04	734.56	656.5	800.8	791.56	1072.86	822.68	771.72	618.04	639.06	947.02	783.18	998.18	740.22	834.14	676.48	954.06	1222.16	835.9	1054.48	753.76	1000.04	1188.06	672.64	843.3	875.74
FER	24.7	27.6	26.8	15.9	66.1	13.5	19.3	26.3	46.4	37	16.6	42.4	86.8	67.1	82.4	152.6	14.7	107.7	134.9	118.6	90.9	57.1	89.4	30.2	104.8	56.4	48.8	102.4	42	33.4	85.2
DLG2	81.5	22.5	181.2	120.9	200	125.8	99.8	167.3	144.2	74.8	125	157.2	108.7	180.3	141.6	203.9	120.5	198.5	273.2	238.4	151.9	209.5	154.6	285.8	52.5	189.3	211	133.3	230.7	191.9	203.4
DLG3	426.175	377.075	414.225	353.2	378.95	462.4	377.625	570.325	424.7	259.675	280.775	515.475	754.5	770.375	905.575	501.45	401.025	366.175	740.325	441.675	359.275	294.65	359.75	278.45	322.85	397.05	484.075	223.9	390.025	383.475	542.45
DLG4	325.6	379.6	863.75	386.8	504.45	489.6	478.25	482.5	480	547.85	338.9	639.45	325.7	839.05	323.75	313.8	419.3	435.95	619.75	939.4	420.75	347.1	361.5	372.25	399.35	284.9	316.55	331	757.6	554.3	570.65
FES	27.1	15.1	20.8	15.9	49.2	116.4	101.2	7.3	75.6	52.2	33.1	35.7	18.4	12.3	22.8	19.2	44.4	31	4.3	4.9	21.9	32.2	28.6	20.5	32.4	26.5	9.3	155.8	45.4	28	25
DLG5	529.85	379.9	431.35	519.85	583.65	381	492.05	305.5	487.05	492.55	457.05	370.75	219.75	235.25	244.6	309.7	324.6	214.75	170.25	229.45	388.2	355.7	237.4	417.5	477.35	230.85	298.45	573.25	291.55	356.75	246.9
FEV	56.6	34	71.4	36	87.4	49	25.6	39.3	51.9	34.4	68.6	36.5	29.6	30.8	41	33	36.3	26.6	26.3	42.8	33.4	41.4	28.5	65.8	123	44.9	17	36.4	45.5	35.3	45
TGFBI	177.9	60.2	44.9	367.2	341.4	21.4	287.7	166.2	264.1	197.6	756.7	43.4	119.5	139.8	85	108.8	566.3	91.8	141.7	254.1	169.5	300.4	153.1	174.7	299.9	249.1	180.3	498.1	285.3	217.4	51.9
CLASRP	1291.5	1690	1651.8	909.2	3724.7	1530.8	1710.1	1030.4	1422.8	2012	2557	1058	930.4	770.5	1068.5	916.4	1256.1	906.5	552.1	598.4	723	851.4	1004.6	1553.6	914.9	901.5	597.6	1366.4	390.5	967.7	1301.8
GRSF1	654.55	654.05	551.375	977.05	594.825	710.825	529.975	609.925	552.65	687.825	578.8	561.825	855.65	668.3	710.125	555.375	518.975	546.425	685.825	816.125	628.3	753.25	572.6	504.35	675.75	609.4	795.8	682.05	601.975	571.4	581.55
NFKBIE	347.2	231.1	381.2	279.8	158.4	152.4	180.4	259.2	258.8	183.9	162.6	209.9	270.2	102.9	151	180.5	227.8	182.5	248.5	120.2	112.4	172.7	158	189.5	190.7	127.6	240.1	198.9	220.8	243.7	160.5
CYP2B6 /// CYP2B7P	252.2	216.6	159	153.5	251.2	262	142.9	183.1	221.1	138.8	268.9	227.6	42.3	166.8	188	215.4	81.1	140.6	79	119.2	168	206.1	34.4	118.4	100.9	175.3	26.8	35	204.7	223.1	99.3
PBOV1	20.3	11.1	41.3	9.2	77.1	66.9	25.4	4.1	78.4	56.4	55.3	10.2	31	3.3	5.4	9.9	10.3	9.2	15.6	11.4	15.3	13.4	25.7	12.1	16.1	51.4	70.9	19.2	7.4	24.9	24
NFKBIB	70.85	219.6	112.65	54.75	167.2	140	228.6	103.45	144.1	150.45	120.45	111.7	138.85	36.65	86.7	104.2	94.4	156.2	70.4	158.1	168.95	148.65	105.2	73.9	116.1	62.75	106.45	157.7	94.75	122.4	146.35
HSPA8 /// SNORD14C /// SNORD14D	1742.97	1060.43	1305.97	15450.4	1047.17	2283.73	1387.07	2431.87	2111.5	1551.97	1481.03	1636.57	4595.37	4126.43	1438.3	5482.2	1562.33	7869.4	5272.47	4699.03	4207.83	5037.37	3128.6	3166.6	4261.63	4721.43	4825.6	3860.97	6480.87	2983.03	1959.93
HSPB6	546.7	968.2	1117.1	371	774.1	852.2	763.6	310.3	473.9	769.3	722.6	511.4	338.5	355.2	551	337.5	412.2	372.4	371	438	504.3	448.8	275.2	685.5	501.3	579.1	359.9	663.7	422.6	849.6	579.8
MIR7114 /// NSMF	5389.2	2812.7	12539.6	5769.6	4791.3	10076.4	6786.4	10804.9	7027.6	7967.5	6266.4	4653.8	7326.6	7513	7587.6	3318.1	9192.5	5082.7	9265.6	7492.7	8163.6	3846.9	4288.6	4586.8	6235.8	5333.9	4527.4	6757.5	11293.9	8204.2	4613.4
HSPB8	3917.6	3039.7	1592.6	8508.5	1506.7	3324	4182.6	3326.8	5517	5487.3	4685.7	1887.8	1883.5	2725.4	1024.2	3195.5	2456.8	4569.2	2631.9	4425.2	4227.8	6773.8	2605.7	3620.1	2096.5	4568.4	4435.6	3578.7	3544.6	4795.6	2997.4
HSPB7	85.3	294.9	530.8	138	376.2	145.2	379.5	294.2	218.4	289.5	83.4	264.6	158.7	134.7	386.9	213.6	298.6	189	208.9	207.7	368.3	349.2	49.1	161.4	236.1	250.4	221.7	322.3	40	326.7	60.5
HSPB2	546.3	148.1	326.7	583.2	85.9	519.6	410.1	339.6	477	345.1	222.8	282.8	42.2	151.6	262.4	250.4	356.3	293.1	274.2	192	328	435.7	313.9	156.7	202.7	228.7	310.3	514.5	380.2	153.6	348.6
HIST1H1T	194.3	61.4	77.1	23.4	438.6	125.3	79.5	110.9	19.4	84.1	34.2	25.5	126.9	29.9	17	13.3	136.9	16.4	25.6	29.6	166.7	16	27.6	33.5	150.5	47.3	76	25.9	31.5	269.5	37.1
HSPB1	3135.8	3499.1	671.1	21655.6	702.2	2224.2	2519.1	1421.9	5430.7	1358.5	3797.4	1373.2	902.3	1203.5	1080.9	2760.1	2372.4	10275.9	473.6	840.4	2156	1784.5	947.4	4128.7	2307.6	1217.7	520.8	1250.7	2945.4	2104.8	1561
HSPB3	151.7	146.1	112.5	99.4	201.3	158.3	216.3	168.5	49.6	49.1	148.1	239	143.6	138	186.8	287.7	106.3	138.2	168.5	207.5	128.1	101.2	155.5	140.2	78.5	44.8	142.6	214.8	157.3	208.5	251.5
DHTKD1	376.8	227	756.2	194.3	537.5	197.8	751	301.3	694.9	544.5	452.3	204.6	179.5	244.9	321.2	232.9	364.1	161.9	175.7	172.7	286.6	265	298.4	346.6	332.9	453.7	149.7	313.1	231.4	268.2	193.7
POLB	858.4	701.6	552	817.5	523.3	1027.3	430.1	595.9	556.5	591.1	727.5	927.1	757.9	802.3	662.1	657	833.5	627.4	768.6	618.6	685.9	630.1	673.2	728.8	822.3	630.6	671.5	594.4	941.2	861.1	802.2
ZC3H7A	234.8	351.3	519.3	273.3	230.2	263	152.7	275.6	322.4	259	348.8	293.1	391.6	237.8	347.1	367.8	305.8	249.2	276.7	272	300.6	428.1	355.2	355.3	484.6	368.3	293.7	344.2	224.2	355.4	281.7
ALDH2	4552.4	4795.4	4728.9	6746.1	3689.4	5125.8	4501.8	5634.9	5559.5	4082.7	5730.2	6224.1	6158.4	5595	3896.4	5979.8	5629.4	6812.9	6272.7	4274.9	5990	5881.8	4696.2	7638	3370.5	5933.5	4302.8	3774.7	7256.9	6880	6032.6
ZC3H7B	349.22	235.96	411.14	201.04	692.26	267.84	311.24	207.24	279.3	301.3	335	219.18	169.82	172.22	207	223.86	271.52	151.1	141.56	210.36	238.96	165.28	195.3	283.66	213.4	285.36	190.4	281.06	268.16	227.48	222.66
HIST1H1D	30.6	40.1	45.2	49.5	36.8	32.2	93.6	31.9	35.5	38.8	49.2	30	26	31.7	28	31.8	27	29.8	37.2	54.7	28.4	25.3	35.2	43.7	26.3	25	25.8	41.5	27.4	34.2	29.7
HIST1H1E	72.5	12.6	19.6	9.6	25.3	8.7	14.9	9.9	24.8	23.3	11.6	12.1	9.4	4.4	7.4	10.4	16.4	8.1	5.6	15.6	15.4	2.8	32.4	9	19.1	3.7	13.4	30.4	11.7	7.4	11
POLI	285.3	296.4	243.7	106	231	163.1	210.9	140.7	233.8	257.1	303.9	213	173.3	196	158.3	179.9	196.8	232.8	149.7	185.5	134.8	222.3	152.4	299	232.2	142.5	198.9	265.2	180.4	268.2	169.6
POLL	83.4	30.5	73	55.9	99.6	49.8	83.4	64.8	130.9	38.6	35.8	80.4	9.9	55.7	11.7	54.1	38.7	38.3	49.7	40.3	35.6	64.1	104.1	36	62	41.2	36.1	18.4	32.4	91.8	57.5
GUSB	1060.9	903.5	998.7	533.1	1880.1	433.8	1094.2	628	777	926.3	895.2	667.7	437.6	399.4	486.8	627.5	970	466.5	502.3	530.4	559.8	660.6	871.9	878.6	766.4	512.1	379.4	735.5	805.7	478.3	713.3
HIST1H1A	24.4	13.2	68.4	3.1	117.3	15.4	10.3	11.2	7.9	18.2	13.2	5.7	8.7	4.7	17.3	14.9	4.5	5.7	3.8	8.3	7.7	7.1	5.2	14.8	8.9	6	6.8	7.6	10.4	9.4	8
POLE	265.9	346.4	406.2	249.5	261.8	389.4	218.8	231	247.8	279.9	269	282.9	216.5	115.4	238.3	308	291.2	188.1	247.7	229.5	220.6	120.7	196.5	210.2	371.1	185.9	192.9	105.2	331.4	106.3	243.2
HIST1H1B	32.7	17.4	71.3	8.1	15	10.4	76.4	36.5	22	46.6	22.6	22	7.3	50.5	42.6	7.4	36	6	2.7	76.5	5.3	15.5	14.1	3.5	9.4	12.4	16.8	5.2	11.9	37.1	80.9
POLH	101.9	32.4	80.1	65.3	147.5	164.2	129.2	32.7	74	75.2	54.1	14.8	10.1	25.8	75.1	33	79.7	31.2	21.7	29	45.6	42.1	41.9	50.7	64.9	102.4	15.3	153.1	30.9	25.3	46.6
HIST1H1C	725.7	272.8	137.6	580.8	368.1	320.4	349	248.2	319.5	474.4	391.3	198.2	201.9	153.2	276.8	123.8	244.4	141.4	121.3	165.2	252.1	335.8	253.7	424.4	361.5	201	109.2	271.6	219.5	270.5	195.8
POLG	178.2	173.567	134.9	182.067	187.167	225.567	170.533	164.333	119.467	128.633	147.867	149.733	125.4	109.933	155.967	197.733	196.867	201.133	101.433	145.733	165.833	181.267	167.167	137.433	151.3	163.567	158.067	212.167	180.9	142.5	256.267
FGB	75.05	47.45	132.45	28.05	163.55	155.6	95.75	32.85	59.6	23.35	139	49.7	42.3	87.35	64.05	51.45	85.2	31.6	18.95	53.15	36.7	64.1	35.4	126.15	57	60.5	39.95	13.65	26.75	72.4	75.25
FGA	103.15	125.55	351.45	78.15	117.35	225	92.35	60.35	17.95	81.7	108.35	117.7	77.05	102.6	54.35	11.5	98.4	99	75.2	98.9	96.85	42	82.35	161.75	95.75	131.45	73.85	22	103.5	87.7	201.15
FGG	91.6	71.2	69.9	15.6	20.4	11.1	119.8	30.2	80.8	136.3	76.4	105.4	22.9	35.2	50.9	44.9	71	17.2	32.1	64.8	41.2	37	28.9	36.4	32	58.2	99.5	31.1	72.1	101.4	32.7
CTPS2	204.7	90.9	309.6	120.9	227.4	178.6	131.6	80.7	69.1	173.6	315.5	65.4	98.1	116.4	37.7	87.2	83.7	147.4	109.3	135.9	100.9	110.9	91.2	113.4	163.2	153.2	148.7	146.8	52.1	103.7	84.8
RNF208	343	645.9	905.1	577.9	555.4	388.5	627	819.2	644.2	643.6	1164.4	797	1178.9	718.4	553.9	830.9	478.2	643.7	802.9	458.5	504	406.8	478.7	541.1	545.1	357.4	630.3	506.6	662.8	505.8	849.2
CTPS1	659.7	424.9	347	292.5	450.5	643.9	299.9	290.1	380.5	280.4	378.5	289.3	383.7	319.8	380.4	372	422.7	385.2	331.9	435.7	235.9	276.3	327	460	493.6	336.2	459.5	452.4	480.9	336.5	388.7
LOC101927770	320.6	95.3	521.6	82.6	683.2	131.1	238.1	130.7	199.4	249.9	176.4	126.3	50.8	117.2	116.4	131.1	199.9	111.2	57	113	210.3	120.9	148	200.6	191.6	210.8	117.6	214.3	76	252.9	184.9
FGR	610.7	162.5	461	142.9	315.3	268	261.9	218.2	414.2	423.5	296.6	198.4	40.4	162.7	319.8	119.4	380.2	181.4	142.8	90.9	181.6	180.3	160.8	221.2	260.6	245.3	209.2	293.8	220.4	279.9	178.9
FAM189B	1046	1114.8	680.9	985	429.3	1498.7	685.4	677	1027.6	738.6	913.7	724.1	1154	763.4	1330.8	751.7	837.1	785.2	961	552	697.5	308.9	788.3	908.6	856.4	437.6	256.7	663.8	755.7	500.7	993.9
PALLD	1208.03	713.833	989.633	3335.97	653.567	1071.63	1258.8	809.2	1306.97	1333.8	1373.4	663.133	507.367	520.2	765.333	589.1	821.967	1432.7	545	851.3	1774.53	2126.33	879.5	1552.83	980.633	1359.57	579.967	1121.67	1161.53	1303.3	528.433
KCNA10	24.5	12.5	175.6	6.6	17.6	19.4	23	8.1	23	25.4	15.7	11.4	8.6	8.2	55.8	8.4	20.2	12.4	13.4	8.1	20.8	22.7	16.5	12.4	10.3	21.1	11.5	36.3	12.9	14.6	25.9
CHMP6	22	137.8	280.7	38.4	443.2	30.8	246.2	269.1	116.9	234.6	113.6	129.5	127.5	255.1	221.4	130.5	192.1	181.4	207	227.4	184.6	287.7	249.9	66	42.8	256.7	341.9	79.5	43.2	126.9	136.4
CHMP7	646.6	689.2	832.3	666.2	643.7	747.7	857.5	1002.8	758.9	660.8	659.2	857.2	534.8	804.1	866.6	706.5	775.2	617.6	610.2	515.2	859.2	671.7	617	551.4	787.6	653.9	627.9	707.7	637.9	858.8	607.1
CHMP5	562.15	727.95	285.85	741	273.35	574.7	472.6	660.8	445.9	491.65	571.15	769.2	1054.05	919.45	816.65	970.4	621.3	792.05	988.15	782.7	713.8	992.85	1014.65	474	718.95	900.4	976.75	737.1	463	576.4	659.05
PON3	193.1	182.5	389.5	146.9	71.4	259.5	267.2	137.2	301.5	315.4	362	190.5	175.1	130.7	283.2	174.3	227.9	87.6	245	258.4	244.7	265.1	198	243.7	296	354.7	207.9	175.4	233.1	247.7	222.6
RGS17	354.4	447.2	513.2	350.4	299.4	553.6	409.1	299	474.1	336.9	176.6	309	549.9	347.8	435.5	393.8	287.2	326	343.8	340.5	353.3	244.8	223.6	425.9	332.3	190.8	242.3	242.4	340.5	654.6	357.5
RGS19	1055.2	700.7	918.1	455	626.4	858.6	604.9	588.2	671.9	889.9	719.2	426.7	656.7	388.7	469.3	470.9	1202.2	438.6	466.8	512.5	710.2	427.9	421.9	647.1	663.6	693.7	462.2	492.3	662.4	792.9	591.6
RGS14	241.567	131.5	209.333	286.4	228.133	217.7	197.1	298.467	242.867	200.833	155.067	157.567	311.5	422.867	285	119.233	290.067	296.567	476.867	458.667	216.933	134.2	162.233	186.467	245.867	225.3	258.267	195.6	500.333	302.467	184.3
RGS13	88	32.8	98.1	5.1	11.1	129.3	54.5	2.6	6	5.9	53.5	68.6	3.8	2.9	23.7	21.5	33.5	28.6	2	20.2	3.8	14.2	22.4	66.3	3.8	27.6	49.9	62.9	25	3.2	43.5
RGS16	492.1	305.2	574.7	376.2	385.55	517.35	435.25	295.4	295.65	383	518.25	262.75	230.1	281.65	270.1	385.4	512.6	333.3	249.05	306.6	397.65	218	265.15	345.45	335.7	254.85	337.5	326.95	672.1	335.4	357.85
PON2	1925.9	2172.5	1257.45	1824.25	1848.25	1764.9	1469.35	2570.25	3623.95	2310.95	1809.6	2434.9	2175.45	1989.05	1276.8	2378.1	1435.75	3311.4	2658.35	3884.85	3337.2	5212.6	2975.25	3166.7	3041.25	3523.9	3490.15	3845.2	2743.75	2648.8	2472.85
POMP	4246.9	4422.2	1910.5	3713.2	1350.4	3236.7	3033.9	4358.3	3271.1	2530.6	2782.5	4016.5	4098.2	4565.8	4715.4	3595	4102.1	4252.4	3973.2	3497.1	3614	3829.2	2869.4	3484.7	4138.9	4443.2	4836.2	3852.3	4085.9	3175.6	4158.3
PON1	81.6	56.2	115.15	60	73.35	207.85	71.8	52.1	83.95	133.55	72.25	46.25	78.65	84.95	84.55	54.2	78.3	99.05	44.65	124.9	72.75	95.4	101.85	119.6	79.55	72.45	86.5	83.4	90.1	150.75	36.8
LCAT	55.75	29.6	107.6	17.75	63.1	30.1	45.25	29.9	73.95	77.85	44.35	16.6	15.45	13.25	40.4	17.45	10.55	36.4	18.5	14.8	38.55	43.8	38.9	23.75	15.55	17.6	13.3	32.4	29.35	20.05	23.65
STRN4	526.8	539.1	892.4	521.1	815	636.4	844.5	763.1	746.7	451.9	466.5	764.5	467.1	874.3	906.7	635.5	798.6	463.8	534.9	475	414.6	372.4	569.2	652.8	537.6	492.3	418.1	479.2	666.2	803.1	636.8
HSPD1	4154.1	3629.35	2014	12885	1800.5	2696.6	2843.3	3009.9	3590.85	2730.25	3806.8	2975.3	3524.75	3107.8	3753.25	3666.7	3224.4	6201	2806.85	2676.15	3277.55	3336.7	3110.05	4428.65	4510.45	3461.7	2758.65	3410.4	3511.9	3421.65	3403.85
STRN3	135.7	224.95	192.25	333.15	80.15	208.1	133.8	213.85	318.95	234.6	237.4	266.6	335.65	274.15	244.05	270.1	226.45	234.4	254.15	316.75	378.2	352.45	252.2	240.95	349.75	296.3	249.9	357.95	292.55	321.55	270.9
DLL3	160.8	365.9	33.8	120.4	53.6	221.6	129.1	75.7	38.8	45	243.9	165.9	227.1	156.7	145.1	195.7	92.6	165.4	191.3	212.9	148.7	205.9	179.4	165.9	62.1	189	173.5	78.3	235.5	198.7	67
ACAN	271.133	209.267	519.967	252.467	356	331.3	261.267	232.433	334.9	287.167	349.233	235.1	158.733	231.2	274.7	196.033	270.733	228.5	183.333	191.533	230.033	207.133	216.967	271.467	223.8	274.933	207.067	341.633	195.7	377.2	317.533
PALMD	191.9	272	157.5	183	234.6	206.9	394.4	280.1	362.1	327.7	340.5	151.9	277.7	374.8	480.7	262.3	329	228.7	362.4	322.9	411.2	424.6	276.9	278.4	254.3	368.4	338.7	316.6	267.8	321.8	319.2
NRIP2	253.1	141.4	320.4	121.9	220	270	235.8	184.4	271.4	216.4	155.7	97.7	26.9	86.2	168.8	66.5	171	106.1	77.5	74.7	141.9	161.5	185	35.5	139.9	112.7	155.1	359.4	162.4	90.9	150.5
NRIP1	770.1	906.75	454.4	555	380.35	971.3	881.65	820.2	880.4	628.85	506.4	849.45	1072.8	976.65	1422.85	857.25	888.2	975.35	1198.65	1065	831.3	864.35	671.3	873.5	995.5	1055.1	886	788.75	726.65	806.15	784.4
NRIP3	513.9	363	335.9	1056.8	463.9	1154.3	512.1	619.8	547	467.2	489.3	557.5	767.7	1515.6	1414.9	532.6	695.5	428.5	742.2	774.4	620.9	378.6	421.9	532.5	259.5	566	2140.3	430	1523.5	485.4	575.2
RGS20	385.4	411.9	669.1	392.9	383.9	585	584.5	761.9	603.2	571.7	754.1	437.2	853.3	670.8	686.7	531.4	384	865.5	670.6	639.1	779	767.2	518.7	736.7	493.8	723.4	602.5	408	944	631.7	420
CLASP1	1194.2	2638.8	1958.2	1542.9	1858.2	1955.5	1926.2	1483.4	2576.2	1665.5	2416.9	2055.1	1955	1530.5	2088.9	1718.7	1681.4	1934.7	1427.3	1388	1729.2	1224	1194.8	1923.7	1888.8	1391.9	1249.2	1092.5	1501.4	1863	2174.9
CLASP2	1161.73	1772.97	940.133	1457.43	1128.77	1196.83	1390.67	1711.13	1389.23	1483.2	1404.5	1731.37	2063.47	1854.13	1547.63	2260.47	1723.03	1979.23	2057.47	2203.77	1937.23	2223.93	2383	1748.07	2105.17	1859.33	2012.5	1955.4	1661.4	1585.1	1846.03
PTCD3	872	920.8	618.4	980.3	750.4	649.2	678.6	821.2	934.7	843.9	867.9	893.4	610.4	670.6	815.1	979.7	861.8	1122.8	801.9	694.5	770	913.3	1183.4	887.8	1134.1	1019.5	686.2	786.9	891.5	783.3	869
POLQ	290	196.3	279.15	131.75	384.4	186.15	169.85	93.5	147.4	181.65	327.95	209.65	146.45	87.9	121.65	96.6	175.2	119.2	108.65	125.95	127.65	87.05	109.85	197.45	145.35	97.9	93.1	171.35	185.45	205.05	196.2
LOC100996792 /// MAP2K3	293.233	290.2	542.4	365.567	549.733	348.167	477	279.333	472.467	421.133	339.967	312.433	158.233	208.167	226.833	240.433	409.233	212.9	176.8	226.633	344.167	277.6	230	271.433	342.4	322.7	318.4	458.2	333.133	347.2	321.2
PTCD2	76.5	53.4	76.6	42.8	71.2	74	70.9	22.6	78.4	70.9	109.8	58	19.5	37.4	32.3	33.4	35.2	34.6	40.9	33.2	29.8	39.5	51.9	59.8	53.2	53.5	35.7	38.7	46.1	59.5	47.1
POLM	132.5	125.7	57	14.3	23.5	38.9	74.2	53.9	80.3	93.2	19	40.9	10.3	9.6	25.2	15.1	136.6	81.1	35.3	39.9	142.3	15	25.1	46.1	248.2	14.6	44.4	45.1	14.8	34.9	19.3
HSPE1	738.7	996.7	458.7	3677.1	322.9	660.8	537.1	702	625.7	530.3	721.9	627.7	1002.7	1021.5	728.3	972.2	925.4	1343	758.3	876.9	679.4	931.2	917.9	792.3	837.3	827	811.1	726.6	1056.5	857.6	737
MEIS2	740.2	933.9	685.6	796.5	1379.8	537.2	669.5	713.2	623.8	1114.3	777.5	938.9	588.9	745.8	895.2	1070.3	603.5	832.4	816.4	769.1	843.3	850.3	841.9	831.5	785.4	963.8	492.1	768.7	618.3	984.9	710.1
DLK1	8.6	103.5	107	86.4	243.5	137.8	141.4	98.6	140.8	154.3	109.4	84.5	85.8	31.4	85.4	8.5	144.9	85.3	101.1	141.3	113.4	59.9	110.6	136.1	33.4	138.1	144.2	134.2	93.3	39.7	96.2
LOC101927792	12.5	5.2	15.1	9.5	15.8	9.5	7.9	11.9	27.3	24.3	16.8	7	21.4	7.5	12	4.8	5.3	4.8	2.5	3	13.1	3.4	12.3	11.3	2.7	50.5	8	13.6	12.2	5.4	13.3
DLK2	602.5	409.2	370.9	150.3	710.7	265.9	330.5	278.5	323.9	154.6	207.9	226.9	328.8	264.5	380.5	276.8	235.4	257.3	263.9	253.7	250.5	190.9	288.6	225.4	257.5	302.5	147.5	241.7	252.8	292.6	275.3
POMC	33.5	15.4	62.6	27.5	56.3	20.1	13.7	11.5	8.5	22.1	19.4	10.9	22	12.8	13.9	12.8	18	13.4	9.4	14.7	21.7	13.8	13	18	18.8	13	23.2	17.2	21.6	17	70.4
MEIS1	288.9	317.9	391.4	165	593.1	180.8	449.7	322.4	263.2	372.1	506.8	418.2	222.1	181.2	196.7	280.8	242.7	292.1	196	319.6	219.8	197	819.5	438.8	404.1	221.8	258.2	330.8	328.3	306.9	296.9
RGS10	322.067	340.6	153.167	219.167	256.733	327.3	316.2	343.1	161.367	352.033	223.833	147.2	273.833	201.633	232.733	156.167	363.433	262.133	304.967	271.2	222.433	312.967	364.033	369.533	291.8	308.267	360.133	333.5	241.8	390.733	299.867
PMP22	3595.9	2538.4	2617.3	4167.9	2801.6	2142.3	4728.8	4663.1	3660.7	5971.3	3940.7	2188.5	3183.7	2859.8	2348.5	1995.9	3043.4	5493.4	2840.2	4196.6	3255.3	5880.1	7303.9	4027.6	4466.6	5134.2	4481.7	3553.2	4528.4	2445.3	1082.3
RGS12	206.483	185.817	245.6	140.7	203.067	264	196.55	172.267	207.95	221.517	214.067	196.217	124.917	132.083	113.083	154.5	179.583	135.533	152.9	145.117	161.633	182.967	128.35	189.883	157.967	184.867	164.717	154.367	166.217	153.233	157.883
APOC2 /// APOC4 /// APOC4-APOC2	894.25	430	404.85	285	354.7	431.8	796.05	379	485.85	296.55	291.95	171.15	635.75	415.6	373.3	199.65	688.95	330.4	394.45	476.7	360.35	475.25	537	434.1	592.95	391.7	443.3	484.15	651.6	696.6	344.7
RGS11	55.25	110.55	383.9	201.25	486.65	238.9	554.15	389.2	372.85	202	92.35	350.3	116.75	218.3	157.4	315.2	227.4	278.95	160.95	168.6	146.15	248.75	315.85	324.4	234.25	132.25	163.7	143.45	168.75	179	192.9
MIR6875 /// TRIP6	70	33.6	52.1	13.9	45.2	27.4	25.4	14.4	13.8	17.5	96	30.6	14	11.9	18.5	18.4	13.2	5.7	50.8	119.1	12.7	20.1	14.8	23.2	20.1	20.7	33.2	27.8	18.3	33.8	21.2
POP5	1151.6	945.7	1691.3	900.3	1255.7	774.3	1003.4	1081.6	914.1	1019.3	1025.2	784	781.8	586.1	477.1	764.8	731.8	723.1	725.4	702	640.8	1017	1055.7	1451.2	928.4	861.6	696.3	706.4	976	953.7	648.4
POP7	569.3	641.8	419.3	624.5	288.4	581.4	438.2	461.3	449.6	449.7	622.1	595.4	850.7	731.7	827	715.9	481.9	487.4	635.6	556.2	428	407	498.4	448.8	440.3	417.8	621.1	428.7	662.1	481.3	684.7
POP1	190.2	231.6	86.4	342.9	426.4	373.9	316.8	337.5	288.4	304.9	306.2	282.2	243.3	315	304.5	280.3	283.7	308.6	279.6	242.2	288.3	242.7	239.1	190.5	228.1	330.8	350.9	211	307.2	394.4	62
POP4	444.2	577.9	672.9	709.6	439.5	511.1	401.9	693.5	385.8	346.2	554.3	428.4	601.2	772.3	320.3	541.5	597.6	455	813.2	751.7	529.6	619.8	584.8	560.1	477.7	579.1	775.2	653.6	594.8	473.5	575.1
PP13	460.9	195.9	586.4	286.9	128	183.7	368.6	252.6	284.4	340.8	152.6	314.7	136.3	202.8	135.2	162	323.2	218.2	282.4	226.8	240.8	116.5	286.6	167.3	69.7	198.3	185.1	266	192.2	241.4	455.7
GOLGA2P7 /// LOC101929479 /// LOC642423 /// LOC727751 /// LOC80154	210.6	203.2	310.5	212.1	556.8	416.6	163.5	197.6	136.7	279.5	313.9	197	247.7	153.5	255	286.9	173.1	208.6	179.4	180.1	121	177.9	206.4	181.3	272.6	270.8	149.4	132.9	203.3	229.3	343.3
ATP5C1	1693.65	2169.32	1351.35	1673.28	910.775	2657.8	1611.5	2281.25	1498.38	1260.22	1542.67	2511.55	4440.93	3649.95	3238.55	2878.6	2409.88	2370.57	4124.93	2902	1675.7	2220.57	2764.93	2145.15	1697.75	2146.97	3239.53	1558.75	2871.82	1937.25	3278.17
F11R	82.55	20.1	124.9	122.95	301.05	167.4	59.7	64	54.45	139.05	138.6	22.55	65.15	73.4	22.8	88.2	209.7	65.7	106.45	33.25	78.25	66.6	50.8	37.95	139.1	65.7	65.7	127.95	98.4	98.9	33.75
NOC2L	179	208.2	423.8	490.9	405.3	182.9	433.5	394.2	497	286.2	133.5	425.5	149.4	475.3	202.6	543	490.4	418.6	425.9	366.4	416.3	242.1	355.4	332.4	422.7	202.2	378.2	363.5	332.3	432.5	424.2
MSANTD3-TMEFF1 /// TMEFF1	943.85	959.4	760.9	746	529.2	906.4	906.15	960.6	925.65	668.55	810.35	792.1	1742.9	1220.5	1838.65	944.15	723.9	1008.5	1016.3	958.7	847.35	838.8	865.45	731.2	1015.8	1013.6	1022.3	701.05	788.75	1148.5	1297.95
HDGFRP3	641.82	766.8	504.98	678.08	463.46	872.32	559.18	659.92	478.62	606.02	610.04	779.98	1438	944.46	785.02	1353.82	666.48	892.26	1036.52	965.22	715.14	922.12	827.76	763.98	781.88	767.38	753.64	947.52	755.82	759.16	1090.54
FRS2	9.5	15.4	26.6	18.7	27.1	14.6	19.7	14.3	8.4	16	40.9	10.1	13.9	4.6	56.1	9.6	7.8	9.4	30	19.3	14.8	22.8	21.4	29.5	12.3	10.7	18.7	35.3	33.6	9.2	23
LDOC1	1976.2	1886	980	1646.2	1160	2470.5	1713.3	1929.7	1322.7	1532.2	1533.7	2182.6	6278.8	4440.8	4199.3	3049.2	1927.5	2836.6	3202.3	2201.8	1316.3	1350.8	3200.4	1688.2	1733.5	1458.7	2628.8	1728.1	1624.8	1422.3	1985.6
FRS3	339.3	309.4	65.9	187.5	394.7	226.1	310.6	251.7	211	269.1	267.8	261.2	264.8	266.8	204.8	279.5	236.5	182.3	256.4	260.2	295.1	274.8	267.1	345.4	221	254.6	248.2	352	333.5	336.9	380.3
ACE2	78.15	132.5	219.05	42.55	104.25	80.95	91.1	21.75	97.05	138	120.65	61.8	54.2	45.25	85.1	28.5	70	37.15	26.75	55.05	53.8	49.25	97.25	103.05	101.15	111.65	69.55	86.75	78.5	126.95	118.4
RABL3	534.3	890.8	845.5	492.6	372.7	607.9	674.2	787.7	668	783.4	736.3	493.7	636	642.5	661.6	543	428.9	559	675.3	1015.4	1025.9	721.7	439.6	669.5	572.4	778.4	638.6	532.1	622.8	551.3	685.1
MIR1304 /// SNORA1 /// SNORA18 /// SNORA32 /// SNORA40 /// SNORA8 /// SNORD5 /// TAF1D	806.9	589.6	450.9	956.6	556.6	541.7	369.7	892.8	717.9	431.9	507.6	1008.8	1427.9	1130.6	964.1	1342.2	911.7	1491.7	1376.8	1233.4	630.3	822.4	1215.3	867.8	1153.5	923.9	788.5	1058.7	1609.9	926.6	1149.8
RABL6	152.6	168.3	271.2	200.1	192.7	345.7	130.5	147.4	137	166.1	237.5	156.5	94.2	255.8	163.3	112.6	224.7	119.2	242.6	166.3	103.8	140.9	154.1	266.8	114.6	223.8	231.4	143	257.9	163.4	174.1
FLG	60.8	51.3	81	32.3	114.7	40.3	44.5	47.4	6.5	15.3	8.5	47.5	15.8	22.2	31.8	52.1	3.3	40.4	21.5	28.6	25.1	14.8	24.5	48.5	25.5	43.2	43.4	3.7	42.8	36.8	12.4
CDCA3	17.2	41.9	43.8	24.5	43.8	35.3	97.8	31.7	13.5	31.1	43	11.2	34.9	23	45.7	22.1	24.1	19.7	25.8	45.7	42.2	20	60.5	56.8	24.9	25.1	53.1	17.7	25.9	44.7	11.5
CDCA4	443.6	246.7	179.1	166.3	308.8	558.7	290.3	225.8	177.9	169.9	69.7	277.6	203.6	280	221.5	153.1	286.8	234.8	160	294.7	310.1	312.5	41.4	230.5	603.9	220	274.7	440.5	202	423.7	227.8
MFI2	110.5	33	66.9	17.3	75	26.4	33.1	31.6	33.2	35.9	24.7	54.4	18.6	15.7	32.5	14.8	28.7	16	26.2	20.6	17.8	21.2	23.8	42	20.2	38	13.2	38.2	25.7	33.9	39.7
CDCA8	61	21.5	28	58.3	75.5	31.8	22.2	20.7	17.4	31.4	29.8	31.4	28.2	23	36.5	28.9	52.7	38.5	29.9	26.1	21.4	20.2	21.8	32.6	27.4	30.3	28.2	60.6	29.5	35.9	28.9
BC069776	210.6	149.3	244.6	185.6	534.3	86.8	206.9	92.7	198.8	218.2	259.4	133.5	133.8	120.5	11.9	101	181.4	145.7	140.3	156.9	130.6	117.1	158.7	259.3	31.3	171.6	109.5	172.3	189.3	213	252.2
FUCA1	497.3	383.4	394	336.8	128.4	294.3	515.8	649.3	272.7	317.2	327.1	472.8	591.6	601.4	531.3	459.4	446.2	370.6	599.3	693.8	414.6	552.4	476.4	433.2	304.6	610	674.6	414.9	513.1	304.2	372.9
FN1	571.4	961.567	772.55	808.65	273.9	712.033	796	1484.58	921.533	517.75	850.95	1118.9	1643.08	811.167	1018.05	589.25	945.6	1483.32	1304.08	810.733	1018.9	1194.72	1287.42	804.733	908.217	1112.32	520.117	1187.67	1029.12	939.383	2258.3
MAGOHB	183.6	196.2	10.5	95.3	23.6	49	27.9	32.3	88.8	32.7	45.9	47.6	20.3	31.8	100.1	136.4	29.6	22	31.9	88.7	37.8	90.1	28.6	23	28.8	105.7	98.3	52	134.4	11.4	10.3
MIR631 /// NEIL1	429.2	684.4	498.7	283.8	785	648.9	521	378.4	461.3	539.7	451.7	513	261.7	121.7	86.5	424.4	481.2	289.7	235.2	193.9	309.5	345.1	223.3	560.4	362.5	199.6	194.5	321.3	297.7	339.3	427.6
CILP	461.1	381.2	647.8	219	655.7	389.6	364.2	335.2	267.5	310.1	449.3	211.6	242.1	242.6	193.5	178.8	315	237.1	254.8	344.2	278.1	245.6	165.2	416.7	204.4	273.2	266.4	349.8	272.5	529.5	331.4
F13B	73.2	44.1	146.8	22.5	22.2	9.2	32.3	39.3	36.8	71.6	65.4	59.1	30.5	16.8	6.6	33.3	3.4	33.2	7.3	38.1	19.9	26.9	14.1	80.1	44.9	6.4	7.6	92.3	21.1	35.5	42.1
MAGOH2	54.05	108.6	32	27.6	96.9	29.05	108.05	79.2	103.05	144.15	148.7	69.65	92.85	19.75	60.7	59.3	61.6	52.4	90.65	92.5	74.6	66.9	61.8	86.85	141.05	105.7	79.95	123	49.85	116.55	104.1
ACHE	33.5	212.433	160.4	148.367	60.0667	114.367	100.267	118.7	150.967	30.8667	119.833	98	249.767	157.067	92.2333	114.8	56.3	81.9	151.2	47.8333	137.967	71.4	77.5	124.967	121.7	78.8	114.433	77.1333	89.8	100	124.933
MTMR10	54.2	152.3	155.4	66.3	257.1	146.3	88	131.5	153.4	132.3	45.5	115.1	165	148.7	29.5	126	56.5	73.5	66.5	17.8	94.1	145.7	155.2	33.8	48.9	139.3	129.9	141.3	89.7	160.4	201.5
MTMR12	263.6	229.3	463.6	183.5	453.5	327.9	374	239.1	261.2	279.5	403.9	233.5	208.3	172	251.3	206.5	185.8	118.2	158.8	240.3	341.1	135.2	208	353.9	256.3	198.6	207.5	186.2	295.1	233.9	296.4
MTMR11	509.7	528.7	854.8	623.3	604.4	558	639.8	411.2	360.1	723.4	784.5	391.5	270	313.3	308.4	515.9	300.2	465.7	259.9	354.3	440.2	597.6	353.8	510.7	406.9	349.3	207.1	472.3	469.2	557.6	488.8
MTMR14	534.5	637.8	1014.2	441.4	765.4	382.7	817.3	598.4	679.7	789.5	627.5	518.2	602.5	537.3	620.4	349.4	616.5	514	435.1	471.8	474.8	569.6	512.6	650	439.3	692.7	538.5	773.5	477.4	638.6	657.7
PCMTD2	1082.7	933.9	600.2	842.4	280.6	629.5	623.7	763.1	597.2	724.4	865.2	506.7	1062.4	513.4	599.7	1085.6	476.6	829.5	942.6	1070.1	1144.5	1651.1	988.2	996.4	1720.9	1126.8	878.8	1018	723	1035.7	558.1
PANX1	49.6	179.7	10.1	149.4	28	62.4	120.2	125.9	206	121.3	117.7	79.5	121	161.4	134.9	221.7	184.6	245.1	194	149.9	112.6	118.3	141.2	163.6	95.4	107.1	186.4	122.4	119.7	88.1	88.4
GGTLC2	39.1	37.3	85.2	31.7	69	190.2	43.6	36.2	57.1	39.2	89.1	23.3	35.6	28.9	20.6	23.8	55.2	24	60.1	32.6	39	104.6	57.9	56.4	56	67.9	90.4	44.1	63.7	58.7	35
PIN1P1	85.4	123.4	479.4	37.5	59.2	283.3	218.4	207.3	181.5	198.3	133.6	155.4	117.6	105.5	197.8	153.2	188.5	137	193.7	170.2	124.6	119.4	130.3	217.9	268.7	141.1	135.8	181.9	169.4	197.3	245.9
GGTLC1	359.8	282.7	586.5	306	824.1	373.1	491.5	289.5	436	468.9	478.5	316.6	215.6	287.9	242.7	171.2	321.4	254.5	280.3	199	268.3	271.3	285.5	352.9	216.1	346.2	304.9	348.4	424.7	384.7	451.7
CHAF1B	9.5	11.9	15.4	6	12.2	10.7	11	13	7.3	15.6	14.3	8.6	12	12.3	11.9	63.6	10.9	6.8	12.2	7.9	6.6	13.6	9	16.3	10.5	8.4	7	11.3	34.7	14.9	28
CHAF1A	124	144.4	151	115.7	278.267	173.867	108.667	113.733	121.233	181.7	153.133	129.567	120.167	88.8333	114.767	113.833	169.833	95.2	124.633	156.433	146.633	76.8667	73	142.633	171.967	114.4	108.5	83.3	170.7	159.733	145.5
OLR1	307.8	409.8	346.4	175.8	266	264.1	274.9	339.3	179.7	249.2	180	169.2	303.4	225.7	137	276.8	419.4	286.7	333.7	504.6	267.8	505.2	512	454.9	190	554.4	671.1	387.9	379.5	234.5	157.3
NINL	621.8	484.1	393.3	393.8	380.4	398.4	458.3	334	536.1	450.6	653.4	337.7	266.8	279.4	312.6	195.8	458.1	275.2	252.7	227.7	237.7	353.2	254	402.1	348.9	316.9	345.7	403.3	459.2	346	414.8
PRICKLE4 /// TOMM6	2348.1	2792.3	3883.1	2555.1	2549.3	2963.3	2930.2	2878.3	2915.3	2155.5	2452	2223.3	3229.8	2492.1	3680.4	2432.2	3083.3	3115.5	2961.9	2658.8	2479	2912.9	2757.1	2408.8	2929	2620.1	2412.5	2164.6	2339.5	2190.2	2132.9
SPHK2	748.6	580.45	891.1	671.1	651.75	864.65	459.85	650.3	729.85	642.15	808.1	606.9	707.45	652.9	911.1	473.75	664.55	662	788.1	801.2	534.7	436	578.3	595.1	922.4	530.5	579	686.4	954.45	612.35	673.45
SPHK1	343.5	261.3	386.9	265.2	687.1	149.6	393.4	339.2	261.5	340.7	359.1	241.6	117.1	186.4	158.5	138.3	210.2	161.8	268.6	287.4	172.4	186.5	251.1	328	215.7	240.6	351.9	358	141.5	372	324.4
EPS15L1	383.933	395.767	486.467	340.933	565.033	519.1	528.333	363.567	400.867	435.9	340.667	347.533	363.833	386.967	593.5	294	393.033	391.067	327.067	372.267	360.367	246.467	279.967	424.967	391.067	346.733	364.2	269.367	312.433	406.333	319.533
FOS	301	14.1	53.6	3337.7	15.8	851.2	527.3	534.3	325.3	1008.8	931.3	20.6	76.8	610.8	49.3	3176.2	340.9	2265.3	287.4	1239.9	759.8	743.5	246.7	336.2	380.5	70.4	1463	761.5	2325.8	423.8	189.3
SLC7A4	207.45	144.9	268.3	91.9	217.8	76.75	108.5	133.1	77.7	162.7	152.15	155.1	113	121.45	66.25	144.1	95.2	89.3	146	132.55	106.1	108.5	80.8	125.35	90.45	143.15	140.15	154.65	163	142.35	185.75
SLC7A5	1219.4	1665	3216.3	2741.7	2447	1255	2834.3	1322.4	2016.9	1830.7	1964.3	1475.9	954.1	1363.4	1506.6	1134.7	1733.4	1185.7	1152.7	997.5	1748.9	1326.6	1264.6	1253	2038.4	1389.9	1380.4	1811.9	950.1	1338.9	1324.2
SLC7A6	295.633	402.5	437.7	189.933	392.6	334.433	308.367	386.633	230.1	293.4	398.9	368.3	218.867	178.533	219.733	213.567	247.6	307.633	249.033	252.267	211.933	239.967	172.4	364.233	274	228.767	282.467	344.9	289.667	294.867	299.167
SLC7A7	1169.8	673.6	583.6	539.8	665.7	946.8	933.2	732.2	704.5	939.7	786.4	248.5	307.4	370.8	357.7	194.5	854.9	505.5	373.5	729.5	854.5	586.7	611.1	819.6	968.2	833	575.2	569.3	380.4	574.6	463.1
SLC7A8	205.32	363.7	335.42	221.18	500.24	163.72	473.72	293.68	246.3	206.78	185.64	327.24	221.5	278.72	176.38	358.58	206.26	180.98	265.1	256.7	184.98	257.76	122.36	243.34	99.34	244.44	406.32	161.44	226.46	181.46	183.04
SLC7A9	87.1	645.7	663.1	443.8	596	706	367.4	250.8	675.7	475.2	537.2	419.2	357	187.5	208	261.8	308.3	530.9	225.7	321.5	256.8	174.2	254.3	559.2	443.5	373.5	223.8	545	479.9	626.5	464.2
CINP	229.8	169	356.3	203.55	180.1	119.6	259.9	218.5	201.2	267.45	253.2	198.65	141.65	137.3	230.05	168.25	258.2	253.35	158.65	140.3	174.1	205.8	217.15	247.45	185.5	277.55	187.6	121.95	213.95	279.85	143.45
POT1	261.3	323.3	211.4	352.65	158.7	183.45	221.25	262.15	310.45	281.25	276.95	199.4	275.95	306.45	232.7	272.35	251.5	311.4	323.15	340.75	318.85	386.85	329.6	305.4	365.65	375.4	451.65	307.65	273.65	290.3	320.1
ACSBG1	621.2	643.4	2144.65	423.65	1076.35	639.05	1165.35	1411.1	1232.05	1526.25	1156.05	917.95	586	743.65	858.25	724.4	657.3	1592.65	986.85	994.6	1620.35	1702.5	810.65	1082.05	968.4	1473	360.35	822.2	820.4	1392.55	586.45
NUP62CL	7.3	7	11.8	6.8	63.2	17.1	10.5	20	5.9	89.3	7.9	5.6	3.3	3.8	35.9	29.5	2.9	17.4	2.2	19	35	54.6	3.9	24.8	74.8	3.8	8.8	7.9	63.8	91.1	56.7
ACSBG2	401.6	231.6	333.9	277.8	310	60.6	257.3	46.3	35.8	215.3	187.8	134.6	73.9	165.8	173.5	62.1	141.4	94.4	141.1	30.6	218.3	102.5	158.5	72.4	226.5	149.3	181.8	171.9	104.6	73.5	159.8
NIP7	11.9	75.9	77.9	86.5	80.5	22.2	63.8	82.6	88.4	110.6	18.7	16.3	58.1	11.8	80.7	64.2	91.5	11.5	60.1	26.2	51.4	93.3	114	86.8	91	158	65.4	89.3	90.6	89.2	60.3
ATP5A1	2533.7	4404.2	1583.6	3713.2	1435.8	3494.8	1439	4901.6	2909.3	2081.7	2255.9	5154.6	6583.4	5563.6	4768.9	5708.8	3606.6	4542.5	6841.7	4935.3	3332.3	4638.7	4121.9	3409.3	2385.7	3951	6637.8	2476.2	4948.4	3035.8	5644.1
DLST	556.4	260.3	594.9	469.1	520.7	329.3	543.9	619	572.7	522.8	427	341.9	310.3	324.8	177.8	560.8	630	499	335.5	285.4	518	446.4	394.1	540.7	575.8	369.6	338.9	421	275.7	521.1	333.2
NOC4L	159.5	60.8	88	109.5	109	57.9	192.2	159.3	127	55.6	76.7	227.2	242.6	142.9	95.4	78.7	104.6	143	164.7	147.6	76	38.4	153.1	40.1	50.6	69.2	188.8	239.5	146.1	45.7	70.8
SLC7A1	692.6	592.42	750.8	622.26	582.58	859.64	606.36	663.68	689.08	557.32	500	643.54	799.36	656.66	807.32	520.22	735.86	699.14	820.94	723.24	515.88	465.38	518.96	582.24	533.22	651.8	599.4	690.7	669.34	532.3	824.02
SLC7A2	22.3	54.2	179.8	100.1	110.6	74.8	20.3	40.1	13.8	96.9	242.5	120.9	62.8	12.8	51.1	39.4	45.4	6.2	9.8	48	17.9	23.7	45.2	27.1	8.6	21.5	11.3	58.8	72.1	40.1	94.6
FRZB	44.3	132.15	104.15	108.6	191.7	229.85	155.75	163.5	68.3	140.85	237.5	194.5	118.9	84.2	91.95	100.4	108.55	74.25	124.95	144.4	105	214	150.7	161.85	94.75	156.35	107.85	227.1	161.75	215.45	119.4
MFN1	285.433	330.267	280.967	199.4	143.567	161.333	191.633	276.967	264.833	294.167	158.8	340.733	203.767	269.333	233.067	421.833	280.2	232.833	304.467	333.267	285.067	324.1	310.4	287.033	249.567	296	294.133	311.567	332.567	383.867	282.667
MFN2	571.95	599.8	1001.1	729.45	809.4	676.35	679.7	758.45	742.85	625	563.25	920.5	596.55	823.35	817.45	1021.55	696.05	726.65	626.6	641.3	700.45	872.35	1000.85	746.4	845.4	842.05	857.1	778.95	605.1	758.25	705.5
P4HTM	1355	1759.6	1892.6	1421.4	1814.9	2018.1	1713.2	2040	1589.5	1486.2	1670.8	2798.4	2774.7	2596.6	2312.6	3036.5	1829.6	2059.9	2666	1880.3	1732.1	1771.2	2001.6	1598.5	1565.8	1738.1	2626.6	1413.5	2154	2164.8	2428.8
RP3-391O22.2 /// RPL7P25	107.8	73.9	50.5	5.9	8.4	58.4	64.3	50.6	7.5	3	48.6	18.1	13.7	11	5.7	19	4.6	14.3	19.7	19.5	5.7	9.7	14.1	53.1	82.6	4.2	47.8	28.6	84.6	58.7	2
GOLM1	659.4	1016.4	403.8	621.7	206.4	827	1045.8	826.2	1320.2	1364.6	1122.1	1141.5	889.1	1078.6	1310.3	1076.6	511.7	609.8	811.7	1330.5	1082.8	1830.1	697	792.7	1037.2	890.7	639.5	1365	798	482.3	791.4
TRAPPC10	620.5	437.7	440.4	310.2	830.8	255.9	497	219.8	725	535.6	478.8	407.3	233	178.2	396	366.4	441.9	425.5	167.8	185.6	221.1	272.8	493.1	637.3	545.4	299.6	284.8	435.6	389.7	392.6	480.8
NOC3L	376.3	233.4	241	292	277.5	320.7	252	305.3	254.2	284.6	280.2	244.2	260.5	288.5	285.6	256	294.4	285.9	339.2	404.5	307.3	465.7	405.6	319.5	504.4	415.2	519.2	550.6	360	399.1	268.1
RABIF	477.65	522.85	523.5	277.5	394.6	411.1	291.1	181.7	422.85	313.5	464.25	427.45	470.4	233	280.7	345.7	399.9	328.8	359.15	343.4	363.3	306.05	406.15	471.5	315	326.6	365.9	510.2	300.95	360.95	431.85
TTC30A	135.9	34.8	151.7	77.8	100.3	63.5	116.9	112.9	116.1	123.9	109.8	62.1	74.6	103.5	89.9	62.1	79.4	53.1	67.5	149.1	163	167.8	92.9	77	57.2	100.3	118.7	84.3	109.3	65.4	50.3
YPEL1	105.5	36.6	40.6	12.1	40.2	104.2	56.7	146.7	72.8	40.4	111.1	26.5	132.7	220.7	239.2	171.6	113	169.6	169.6	255.8	72.7	24.7	33.6	48.7	11.8	114	146.1	89.4	178.3	68.3	22.2
CRLF3	873.8	657.3	877.5	594.3	673.8	612.8	382.8	352.5	404.2	739.1	882.9	681.1	467.8	313.4	423.1	719	701.5	500.7	437.7	510.6	430.3	510.3	580.8	523.7	391.8	616.8	403.1	518.1	510.2	439.5	756.1
YPEL5	1807.2	3018.7	1286.4	2912.4	1164.6	2977.8	1672.5	2740	1758.6	1616.3	1434.9	3187	3515.9	3610.2	3097.6	3783.3	2347.1	2776.6	3664.7	3162.9	2850.9	2571.6	2390.5	1841.8	1660.7	2175.5	2955.7	1690	2701.8	2076.7	2837
FRYL	3582.65	2786.05	1667.85	1704.1	2372.7	1944.25	2303.05	1855.95	2726.9	3172	2873.9	1984.8	1473.5	1197.75	1604.55	1570.75	2153.9	2274.85	1018.2	1267.8	1831.8	1650.75	2954.6	3071.7	2860.2	2361.45	1763	4136.5	2267.85	2429.05	1976.25
CRLF1	182	498.9	57.7	224.5	66.8	142.1	113.8	342.2	272.3	393.3	479.6	565.8	124.9	78.3	361.8	206.9	22	23.6	279.8	242.8	85.2	470.5	12.4	46.7	36.5	133.9	401.6	35.6	25.6	133.8	24.8
FRK	6.3	5.4	9.4	3.9	22.5	9.2	54.5	43.5	11.5	35.8	19.8	46.8	52.4	26.8	61	20.3	27.3	26.2	18.7	22	49.9	50.8	15	47	6	4.7	7.1	66.3	5	15.6	8.5
CRLF2	134.8	175.6	567.7	26.4	376.7	55.6	248.3	183.7	60.4	172	55.5	143.4	30.1	30.6	162.4	62.5	33.3	35.5	28.3	36.7	34.3	33.9	69.6	53.3	161.4	108.4	64	154.5	39.3	57.9	39.2
PLOD3	1890.9	1317.4	1646.6	1949.1	1553.6	1158.1	1368.8	1099.6	1416	1409.5	1808.1	966.2	665.9	631.7	780.1	767.9	1430	1561.9	654.7	871	870.7	932.8	1722.7	2270.2	1571.3	1012.8	872.3	1402.1	1148	1072.1	1035.5
PLOD2	521.2	530.5	367.4	964.1	350.45	724.25	471.8	399.75	556.35	838.15	667.6	464.05	267.05	440.3	499.3	525.2	730.2	477	270.35	851.95	1203.6	783.4	396.35	489.15	475.25	665.05	455.9	773.35	553.9	800.25	475.85
PLOD1	669.3	343	344.6	969.5	357.3	366.8	515.7	419.2	521.9	518.2	453	347	304.4	285.4	396.8	350.7	450.9	583.7	216.5	361.9	371.9	309.1	382.1	613.5	480.9	328.3	282.9	413.2	485.9	277.2	361.4
FRY	346.733	474.5	420.567	313.3	259.133	430.167	352.333	552.467	348.333	232.267	327.333	551.267	711.7	665.467	738.967	566.133	494.7	436	634.233	445.367	442.367	264.333	407.967	328.367	400.2	358.933	277.767	296.9	344.867	327.467	575.567
ATXN3L	195.9	82.7	237.2	131.3	310	268.3	156.4	31.9	80.8	145.1	244.3	93.4	49.2	58.8	53.6	78.2	15	86.6	55.6	78	102.6	74.7	62.3	96.3	91	99.8	71.1	176.3	123.3	191.4	55.1
CCL14 /// CCL15-CCL14	220	131.9	742.8	188.8	112.5	95.8	66.7	183.1	256.8	79.4	347.2	98.6	52.8	169.3	110.7	124.7	53	113.5	35	197.9	208.7	40.5	104.2	329.6	312.9	41	162.7	225.7	76.2	129.9	192.1
ADORA3	920.4	725.4	618.9	565.7	431.9	945	1120.5	793.2	736.4	1225.5	595.8	411.3	394.6	564.3	426.8	309.4	1184.5	527.9	578.1	1009.7	709.5	344.3	600	1081.7	730.6	901	621.1	922.7	613.8	712.8	607.3
HSD3BP1 /// HSD3BP1	14.5	57.7	145.6	7.4	109	19.4	62.1	14.7	13	7	89.5	10.6	8.3	6.3	29.6	8.8	6	3.8	4.2	22.1	22.6	6.3	7.1	7	32.1	24.4	6.9	13	32.7	16.1	4.6
ADORA1	303.4	310.7	681.6	320	1027.4	256.05	520.45	699.55	703	662.8	337.25	510.5	202.5	472.95	204.6	620.8	686.05	649.35	536.1	483.85	584.8	492.8	739	544.35	465.3	672.1	707	685.9	646	570.9	643.2
CIR1	254.9	217.8	247	218.6	156.3	179.5	279.7	258	182.1	274.9	128.9	198.3	123.4	170.7	188.4	193.7	145	158.8	165.1	182.4	214.7	213.5	199.7	213.9	255.7	290.9	209.3	271.5	273	295.2	231.4
SYBU	890.3	1554.4	601.1	2091.7	337.4	2321.4	1122.7	1427.7	1022	738.4	1166.1	2457.4	2127.1	2256	2516.6	3498.4	1193.7	1691.2	1862.3	1644.1	1818.6	1642.5	786.8	1119.6	1246.6	1272.7	1754.6	703.7	1552.9	1823.5	1648.7
BNIP3L	1990.1	2098.95	1325.85	1661.9	1670.85	2038.65	1355.45	1559.3	1572.4	1804.2	1945	1666.65	2219.35	2407.3	2220.4	2016.5	1977.55	1874.15	2232.7	2653.3	2362.15	2136	2500	1733.6	2101	2235	2864.9	2947.2	1854.05	2071.15	2321.95
CNTNAP3P2	182.2	24.4	490.3	51.2	209.9	264.9	176.8	105.5	193.7	87.1	165.2	131.4	113.2	146.5	245	105.8	52.1	101.5	101.5	110.8	148.1	55.1	95.1	165.5	146.3	132.3	222.8	168.7	132	269.6	88
CISH	110	338.1	518.5	194.5	91.5	57.7	228.9	154.9	153.6	622.7	311.5	188.4	256.4	183.3	113	193.9	198.1	248.9	167.7	137.7	46	82.8	139.3	141.8	128.2	320.3	271	187.5	410.2	205.5	124
FST	157.2	140.85	171.1	243.95	113.2	246.6	97.85	141.55	162.45	110.55	188.35	169.7	162.3	99.05	123.8	104.1	76.65	113.65	113.45	220.55	167.2	57.7	199.2	135.25	108.2	168.35	211.3	112.85	99.3	238.3	125.2
ATXN2L	167.5	122.5	242.3	64.7	110.8	119.55	149.4	112.45	120.25	20.15	126.95	81.75	45.85	70.9	73.15	92.6	120.7	102.75	79.75	94.3	95	94.4	65.9	115.9	169.85	31.95	80.9	55.25	60.35	186.25	148.25
ACLY	497.9	627.6	499.167	719.467	403.7	436	576.1	775.467	569.267	477.067	545.7	764.433	751.767	719.633	746.2	947.867	645.267	636.967	806.3	744.867	635.233	767.3	828.367	614.733	533.033	554.6	787.967	603.4	788.633	461.7	649.033
CLUHP3	773.3	631	322.9	412.5	462.7	673.6	536.1	480.6	452.4	681	724.7	552.8	319.1	401.4	553.3	323	522.1	353.1	342.1	458.9	467.5	313.2	378	551.9	190.8	444.9	251.6	605.8	396.4	498.2	458.5
MFNG	202.667	215.133	317.033	108.567	246.6	261.233	208.1	161.3	187.733	263.8	212.467	164.367	117.733	176.3	97.5333	109.167	227.433	150.3	139.033	164.9	184.1	184.633	192.133	239.767	172.933	178.3	171.933	182.1	143.1	229.433	201.367
SLC27A6	108.3	99.8	21.6	157	96.9	127.4	108.9	47.7	130.1	130.1	67.1	70.1	45.5	83.8	75.8	5	98.8	114.7	63.2	118	58.8	27.7	125.2	45.5	119.4	106.2	61.2	78.4	102.4	68.3	85
IL6ST	612.06	699.94	376.06	1385.96	431.34	801.9	488.68	673.06	671.2	717.56	651.88	730.66	587.32	626.2	582.76	784	716.56	962.36	763.54	891.04	881.28	1001.32	776.04	763.62	779.86	1014.04	813.86	924.82	971.3	829.32	672.1
SLC27A3	276.6	348.8	230.9	133.3	258.6	79.3	390.8	188.9	267.8	538.2	385.1	318.7	166.5	281.9	218.8	159.4	254.3	213.1	256.8	95.2	156.4	253.3	180.7	315.3	191.1	198.2	159.6	167.4	192.9	460.7	172.1
SLC27A2	61.35	59.3	34.45	141.65	22.2	141.7	59.9	76.15	58.9	42.55	82.8	75.8	173.65	164.5	123.8	100	99.65	85.5	105.95	125.95	122.05	63.9	83.95	24.7	79.75	59.8	134.25	12.9	130.2	122.4	112.05
SLC27A5	47.1	75.3	33.4	162.5	87.7	28.5	55.4	164.4	287.5	83.3	96.3	43.5	147.1	196.3	83.5	255	105	178.5	170.4	186.6	64.6	169.4	78	171.1	130.5	76.7	100	26.6	26.9	43.3	231.7
HIST1H2AD /// HIST1H3A /// HIST1H3B /// HIST1H3C /// HIST1H3D /// HIST1H3E /// HIST1H3F /// HIST1H3G /// HIST1H3H /// HIST1H3I /// HIST1H3J	121.1	14.8	19.3	58.8	16.9	59	88.7	11.2	69.4	7.3	19.7	13.5	78.2	7.5	4.7	90	75.4	11.2	13.4	6	14.7	3.8	21	22.7	150.6	7.7	91.5	21	105.8	7.5	16.6
FTL	26523.8	16322.4	29483.5	29646.6	33358.2	15997.4	30404.5	21501.3	26051	26673.2	24992	19704.7	14328.6	14796.4	18528.3	13503.6	18943.2	20943.9	14733.3	14019	21343	26362.3	18907	22427.9	21794.8	21162.5	14115	25719.7	22495.3	18850	16167.5
CHODL	360.6	139.6	288.8	26	118.9	57	144.5	159.2	313.2	214.2	249.6	154.9	229	108	117.1	115.2	108.2	225.8	189.4	65.1	159.3	108.7	211.5	112.6	204.8	107.5	127.6	150.5	83.8	14.9	418.9
FTO	2314.7	3184.8	2669.3	1872.4	1848.3	3054.4	2719.1	2337.3	2015.3	1864.4	2203.1	2965.1	2531.9	3475.4	4176.7	3102.4	2564.5	2344.8	3231.4	2945.2	1943.8	2628.6	2650.3	2284	1413.7	1932.4	2338.6	2460.9	2411.3	2299.7	2122.5
COL17A1	22.7	32.3	12.5	9.6	24.1	18.5	17.7	14.7	21.4	12.6	43.6	50.1	42.5	16.3	14.1	10	5.8	10.1	24.7	12.4	7.1	8.8	14.4	19.2	16.1	8.8	14.2	8.9	14	25.2	12.7
DLX2	20.35	143.45	389.15	33.05	123.65	229.1	117.2	147.35	111.85	60	72.9	133.05	133.15	83.35	95.5	129.95	110.15	112.6	120.1	118.9	89.55	41	83.2	135.35	63.3	73.65	78.25	66.8	129.45	149.05	117.75
RP1-192P9.1	15.1	4.8	11.4	3.6	14.7	5.8	6.7	3.7	6.1	7.9	12.2	5.4	3.3	2.4	7.4	4.2	3.7	3.5	4.1	3.7	3.4	4.4	4.1	4.7	5.3	5.3	5.4	5.7	6.9	7.9	6.5
DLX4	186.25	137.9	376.95	110.45	356.9	220.15	176.35	87.85	182.5	196.6	260.6	161.85	86.75	129.85	68.5	138.9	148.45	84.6	113.8	96.8	174.15	89.35	123	213.05	201.55	149.85	97.25	176.5	140.65	201.5	164.85
DLX5	163.2	151.3	462.8	40.8	188.2	148.5	191.3	182.6	137.1	236.5	194.4	169.6	104.5	116.6	81.7	151.5	128.9	147	201.6	203.8	86.9	128.8	83.2	121.2	80	130	104.8	325.6	206.7	174.8	231
DLX6	15.1	43.2	20	15.7	136	32.6	26.3	15.3	28.4	32.2	43	14.4	20.5	11.4	14.8	45	22.1	23.1	21.7	42.2	20.2	31.2	15.4	30.5	119.9	29.5	72.1	161.7	23.5	67.5	67.5
LOC101929842 /// PGA3 /// PGA4 /// PGA5	167.9	133.4	173.9	207.6	171.3	431.8	320.9	180.4	266.3	319.6	400	125.6	139.6	204.2	171.3	160.9	217.6	108.7	268.5	189.7	345.8	120.4	266	195.5	306.2	267.9	158	175.7	283	374.8	177
IFT122 /// LOC101927266	45.6	46.6	28.3	195.6	85.3	211.7	224.9	46.1	197.2	64.8	31.4	330.8	73.2	275.2	299.9	307.1	29.1	16.1	102.7	224.1	92.7	84.3	93	22.9	85.7	53.6	199	16.5	18	25.6	17.1
CYP2C19	228.8	128.5	78.9	85.5	467.6	224.9	42	163.7	167.8	90.8	285.3	134.6	136.4	141.8	174.3	117.6	150.9	140.5	105.7	49	44.9	114.2	178.5	52.2	249.3	185.8	144.6	235.7	65.5	156.5	147.4
CORO1A	351.6	298.3	91.7	269.2	216.7	162.2	643	541	272.3	289.5	28	369.6	252.8	478.9	256.7	228.2	652.5	346.2	461.1	236.2	393.7	222.1	380.6	339	180.1	371.9	286.4	293.3	361.7	276.8	397.5
CYP2C18	176.2	98.15	172.65	64.95	115.9	112.9	110.5	77.85	81.85	141	147.45	110	80.05	46.35	40.9	35.45	110	62.85	80.4	78.9	73.65	61.55	72.7	94.4	72.3	92.35	64.05	125.65	73.35	157.55	152.35
CORO1B	594.1	526.7	736.45	516	735.2	430.4	683.65	480.35	434.35	649.4	1052.45	491.35	412.3	332.05	299	310.55	680.1	484.6	422.65	436.85	437.4	416	621.75	597.5	329.55	431.3	335	360.4	466	415.65	622.15
HSP90B1	187.75	31	111.6	259.4	331.65	159.4	102	85.15	113.55	75	149.55	76.55	103.7	104.05	73.2	92.2	107.25	203.7	110.65	148.45	122.95	129.1	53.05	149.4	133.55	148.4	201.75	179	231.3	124.05	85.3
CORO1C	550.8	327.5	607.6	899.8	944.7	618.7	613.2	911.1	620.8	437.5	398.4	490.9	848.3	979.6	706	682.2	800.7	762.8	1138.7	1114.1	836	614.3	859.8	765.4	778.1	929.4	962.6	820.3	1342.2	820.5	774.6
ACN9	71.4	102.2	82.6	158.4	98.8	236.8	78.1	90.1	94.3	155.3	108.5	52.2	193.3	179.8	98.5	72.7	63	102.5	129.4	202.8	124.7	137.7	140.5	138.1	107.4	76	174.8	99.3	115.3	79.2	140.6
RAB9BP1	50.7	34	132.4	6.4	230.2	100.2	46.2	1.9	29.4	69.3	134.5	50.9	21.6	23.9	3.2	21.1	23.1	2.1	28.7	5.8	26.2	41.9	31.3	5.1	58.5	4.3	25.6	46.7	7	29.8	7
SLC14A1	1086.4	455.8	525.7	2679.1	503.6	771.4	966.4	510.6	1116.7	2409.7	1142.9	606.3	144.1	610	421.6	203	486.7	693.8	386.6	570.5	2944.4	621.6	593.8	730.4	376.4	1242.3	710	705.7	371	2063	345.6
FUS	339.667	412.867	585.433	276.3	552.333	507	472.767	373.533	440.2	508.533	508.6	337.633	604.567	427.767	419.067	368.667	449.233	341.633	388.7	456.7	362.3	429	503.3	449.4	475.967	552.4	401.433	361.2	328.667	440.767	458.033
FUZ	87.1	350	187.6	243.1	433.5	321.2	407.3	251.7	235.4	536.6	285.6	344.4	232.7	246.9	186.6	292.8	355.6	259.8	225.5	318.9	300.2	300.9	391.8	344	481.8	300.2	317.8	322.5	301.1	372.4	142.6
TIMM23 /// TIMM23B	86.3	206.2	178.35	229.4	139.1	216.65	309.25	351.45	220.9	211.1	137.4	368.6	353.95	549.6	248.35	482.7	239.5	311.45	606.3	358.25	214.1	281.25	361.7	311.45	257.65	354.3	459.6	316.15	367.8	302.5	348.55
CORO2A	43.1	10.9	106.4	101.7	48.7	25	32.2	104.3	92.3	128.9	49.2	11.8	49.4	52.6	15.5	84	18.5	12.3	44.8	16.7	71.1	21.6	13	30.4	16.7	94.8	81	24.2	11.3	14.9	145.2
CORO2B	3041.6	3418.5	2073.7	1753.7	3149.6	1873.8	3160.3	2617.8	3205.7	2887.3	2648.8	3134.5	2525.9	3273.7	4920.8	2798.4	4329.9	2936.9	2835	2632	2427.2	1991.1	3608	2502.4	2686.2	2313.6	1997.1	2623	2430.9	2073.7	2948.8
NDC80	15	5.1	5.9	3.7	11.4	5.4	18.5	8.7	25.4	4.8	9.3	25.5	3.8	5.4	8.2	2.7	7	5.3	2.4	6.1	17	3.7	3.8	10.5	8.7	4.5	3.5	5.4	3.1	5	6.4
DMXL1	749.3	1185.1	588	548.6	476.6	890.7	720.3	910.5	829.5	942.9	754.2	1184.3	1012.2	870	1492.4	828.7	817.3	779.6	934.4	901.5	1037.8	1151.5	1090.6	558.3	923.7	1057.4	924.7	885.9	649.3	818.5	808
DMXL2	444.1	658.7	460.1	659.6	291.5	791.15	444.4	645.55	624.85	361.3	535.8	933.35	998.4	1060.05	1010.1	1301.6	661.75	785.8	922.55	928.1	944.2	677.7	569	612.5	657.6	770.1	851.2	463.75	684.95	850.75	810.8
LCN2	259.5	153.7	117.6	111.7	156	158.6	157.8	143.3	116.8	268.9	163.1	197	154	113.5	172.4	68.7	123.9	31.1	72.7	99.7	103.7	92.9	124.5	117.4	82.3	120.5	113.9	337.6	107.6	111.2	217.4
LCN1	156	66.2	116.9	97.2	65.5	23.8	100.4	99.8	113.4	132.6	65.6	106.4	84.4	85.7	122.6	47.4	134.8	121.2	108.8	13.5	23.5	61.1	115.9	155.2	205.6	162.9	81	207	113.3	77.4	197.4
ACO1	495.4	937.2	887.5	680.5	482.9	827.9	1002.9	1004	747	831.8	1030.3	895.1	777.8	663.1	372.2	663.3	835.4	887.8	667.4	855.7	1087.6	822.9	672.2	986.1	569.5	610.9	774.7	578.6	641.1	1314.3	1019.6
ACO2	897.9	902.45	1295.3	913.45	842.45	1153.85	1208.1	1297.9	949.35	1492.05	1476.2	1017.85	1771.65	1871.25	1525.65	2221.3	1409.3	1868.35	1672.8	1025.7	1196.65	1133.8	1974	1939.6	675.1	1287.35	1005.5	899.7	1486.05	1322.5	1901
NIT1	658.8	820.2	1229.3	455.9	880.1	758.6	868	934.3	679.4	898.3	788.9	897.1	821.6	864	781.8	892.5	886.8	681.3	1100.9	771	838.1	782.4	794.8	923.1	698	675.4	699.3	788.8	777.6	750.1	1072.4
NIT2	106.4	378.1	595.7	237.5	260.2	430.7	290.6	397.7	298.2	245.1	308.2	501.7	410.6	350.7	193	497.1	377.2	239.5	501.3	443.5	226.2	357.6	359.6	323.8	266.2	304.2	465.3	270.3	351.4	221.2	438
MCFD2	535.55	630	417.8	529.45	210.3	552	327.9	517.2	404.25	325.4	356.2	462.2	545.35	795.15	891.7	538.35	454.95	507.55	501.9	634.35	537.45	449.1	382.7	247.35	473.9	556.15	624.85	433.7	423.55	458.6	455.7
BC069756	18.6	66.8	338.6	103.4	464	132.1	314.5	92.3	213.8	282.2	270.2	195.4	122.8	87.5	19.1	49	118.4	149.1	77.8	185	67.3	120.1	77.6	122.6	229.3	236.6	128.7	287.8	166.4	40.7	99.8
RLBP1	255	314.1	447	165.7	302.6	362.5	242.2	334.8	159.9	288.3	401.2	314.7	238.8	220.8	266.9	173.8	214.1	265.8	227.7	212.2	315.4	298.3	194.3	381.5	285.4	278.5	162.7	265.1	425.3	241.2	369.8
CDC73	368	324.3	114.7	328.6	205.9	273	232.8	183.3	329.8	211.7	269.8	197.6	194.3	208	241	366.2	403.3	314.7	221.1	406.2	354.9	346.8	356.4	241.5	328.3	380.4	209.5	241.1	333.1	453.4	268.6
ACP6	454.6	625.5	728.3	289.7	585.2	633.5	586.6	492.4	513.8	875.6	693	312.7	529.5	373.7	223.6	277.6	376.7	492.5	353.4	385.8	371.5	331.6	456	623.1	365.7	449.7	434	275.3	413.7	473.9	572.6
ACP5	210.6	68	218.9	133	294.2	30.4	152.5	126.9	180.4	230.6	117	59	49.4	70.4	26.7	69.4	149.9	49.8	34.9	119.5	123	146.4	88.1	142.1	81.3	225.6	65.7	175.1	89.2	137.1	128.7
ACP2	966	813.9	1126.7	423.2	1024.9	833.3	1025.2	1058.8	654.9	929.1	1055.3	841.9	885.8	936.1	873.2	750.5	837.3	644.6	1024.2	980	869.9	727.4	697.1	895.9	405.7	910	978.9	587	667.7	978.7	832.8
ACP1	444.6	464.167	350.1	546.133	366.033	475.8	369.333	427.4	423.7	373.433	487.267	463.467	817.9	665.767	590.733	694.633	458.567	567.633	828.333	722.4	441.267	537.5	592.867	532.067	465.967	593.2	848.433	479.733	613.533	491.9	583.5
EIF5A	507.733	712.867	765.833	1004.6	818.9	735.833	621.633	962.8	806.833	694.167	451.933	647.733	976.433	936.233	754.233	573.567	1065.67	816.767	1037.8	1341.43	555.967	927.167	621	1024.5	755.533	827.667	981.933	523.633	727.433	968.967	604.3
EIF5B	516.75	377.533	615.367	395.567	908.7	495.65	605.217	359.067	463.767	605.217	594.017	321.867	368.733	307.55	368.283	250.05	434.817	316.167	307.933	356.867	420.817	376.8	333.083	442.017	514.517	416.383	309.817	418.317	293.317	343.033	371
FKSG49	2074.65	2341.45	3589.65	1161.25	4564	2305.25	2084.1	2215.7	2034.9	2430.7	2970.2	1924.95	1591.5	1390.7	2331.75	1258.15	1567.5	1510.9	1043.85	1342.6	1637.9	1307.05	1321.15	1962.95	1845	1425.8	1185.5	2716.4	1391.4	2281.25	2039.75
COMMD10	300.8	201.6	116	613.6	323.8	499.7	175.8	199.5	166.1	52.1	333.4	276.5	455.2	350.1	92.3	510.9	218.1	364.5	367.7	346.6	313.1	457.1	254.7	386.9	304.4	323	277.9	210.5	624.5	183	300.1
SYF2	1010	1444.6	896.5	1252.7	1362.7	926.4	1667.3	1156.7	1519.1	1410.9	1244	1179.4	815.5	1090.9	1362.4	925.4	1497.4	949.4	1019.3	1157.3	1124.1	1408.9	1162.5	866.7	1342.4	1365.4	1119.1	1064.6	917.5	628.7	1027.9
LCP2	184.15	91.85	272.75	150.05	52.9	50.15	83.65	65.5	194.35	76.8	79.1	53.25	71.3	71.45	75.15	79.6	267.6	77.05	48.5	101.7	87.9	189.35	121.75	94.45	113.7	214.9	264.7	205.9	147.55	87.65	63.05
LCP1	523.3	650	705.1	729.2	591.1	636.4	256.3	323.3	22	460.2	183	247.7	392	321.1	190.7	213.7	728.4	896.1	430.9	671.6	554.9	548.2	454.6	583.6	381.3	425.1	472.9	590	777.8	490.8	448.7
ACPP	143.1	132.6	78.4	80	128.8	220.4	212.5	96.8	60.4	93.2	41	137.8	71.9	91.7	98.6	104.3	114.4	95	78.6	143.6	108.7	106.2	88.3	134	98.7	36.8	122.9	133.4	115.6	54.1	163.8
[truncated: 11,516 more rows]

## Sheet: GSE28146
Tag	GSM697308	GSM697309	GSM697310	GSM697311	GSM697312	GSM697313	GSM697314	GSM697315	GSM697316	GSM697317	GSM697318	GSM697319	GSM697320	GSM697321	GSM697322	GSM697323	GSM697324	GSM697325	GSM697326	GSM697327	GSM697328	GSM697329	GSM697330	GSM697331	GSM697332	GSM697333	GSM697334	GSM697335	GSM697336	GSM697337
FAM95B1 /// LOC101928261 /// LOC102724314	385.6	80.6	410.3	65.3	473.7	452	386.5	25.5	288.3	115.1	27.4	1013.3	173.1	287.2	481.1	291.5	85.1	370.5	52.9	71.1	102.3	236	685.6	562.5	83.9	235.2	199.9	102.6	116.5	323.5
HTR4	104.8	128.967	161.867	157.133	79.9667	79.8667	131.667	51.7	78.0333	292.467	98.1333	261	84.3	139.533	90.8333	153.567	59.6333	116.6	102.967	270.267	104.867	219.3	133.567	106.667	182.133	154.967	214.9	129	191.833	174.567
LOC100133669	63.1	35.5	36.5	26	141.2	88.7	27	199.7	103	66.4	123.9	162.5	68.4	141.4	81.3	318.9	178	52	140.2	23.1	49.9	245.7	109.5	216.2	18.4	261.5	53.3	25.9	120.6	13.7
CRHBP	452.1	213.7	173.1	262.7	398.4	84.8	230.7	14.7	17.1	290.2	239	341.8	53.5	170	75.6	158.4	376.5	196.7	142.4	253.9	79.2	144	108.6	348.2	143	374.8	85.8	13.7	346.5	31
HTR6	181	72.35	138.85	471.1	40.8	139.05	115.65	167.3	81.2	523.65	133.95	95.95	59.4	86.35	154.4	245.35	65.6	142	144.5	213.85	304.35	213.2	305.65	40.8	212.9	156.9	224.05	57.25	174.25	110.4
HTR7	263.333	127.6	146.3	254.567	86.0333	116.333	112.867	95.9667	50.7333	379.867	166.5	396.467	100.1	214.6	79.7	221.833	75.9667	120.667	104.567	355.733	128.067	171.533	124.6	192.533	111.1	148.933	211.3	193.533	456.633	116.367
LURAP1L	708.3	391.7	2018.2	1770.4	677.6	320.6	372.2	420.1	508.4	835.6	520.6	1427.9	465.3	587.6	1135.9	526	777.6	1064.1	681.4	786.4	481.7	599.8	437.6	509.6	340.9	547.6	751.8	1029.9	320.9	243.4
APITD1 /// APITD1-CORT	261.9	478.5	464.4	217.3	201.2	504.9	565.2	417.6	194.1	50.5	732.7	924.6	427.7	462.9	90	383	205.7	401.2	455	343.8	13.9	543.3	670.6	1027.6	321.8	662.1	926.4	25.5	151.7	590.4
FAM19A2	349.5	609.4	387.3	399.3	323.4	199.6	471.2	180.6	436.7	464	287.1	36.8	546.7	366.7	432.8	274.8	329.5	334.8	541.4	300.9	167.7	342.1	129.7	289.6	322	380.5	404	180.6	213.8	391.8
BBX	655.643	835.1	641.329	911.657	840.129	856.557	971.857	706.557	1035.24	799.129	874.914	876.314	1127.24	861.286	676.214	937.757	1140.33	1034.19	850.3	991.114	744.686	559.214	822.514	1162.46	799.586	1064.47	780.857	1136.37	757.329	744.814
FAM19A1	273.5	597.8	106.6	394.2	323.1	333.9	228	227.3	107.1	118.4	278.1	117.4	73.1	149.2	73.5	289.5	5.9	177.6	129.8	135.4	43.3	6	79.8	176	104.3	63.8	59.5	230.7	118.6	95.2
LINC01000 /// LINC01001 /// LINC01002 /// LOC100132062 /// LOC100133182 /// LOC100133331 /// LOC101929819 /// LOC729737	603.7	553.9	369.5	623.9	33.2	244	147.8	386.9	115.2	849.4	269.7	531.7	468.1	547.7	601.9	604.9	641.7	543.6	327.4	1132.9	486.9	679.5	371	360.7	389.6	438.6	839.2	1088.2	757.2	630.6
FAM19A5	540.867	617.6	522.5	967.433	662.3	591	651.333	731.767	637.833	1022.07	680.533	793.8	674.267	684.333	924.267	494.4	1301.57	825.733	747.9	987.167	982.167	721.767	1232.5	813.067	594	889.333	984.467	954.167	372.967	656.867
FAM19A4	6.5	204.9	217.3	253.7	332.3	90.5	82.7	73.1	92	46.7	71.1	94.7	45.6	63.2	43	2.7	20.7	15.3	132.8	128.4	101.9	25.7	100.9	159.4	67.3	69.3	138.1	165.7	18.7	57.5
WDR83OS	86.9	99.6	253.1	283	710.4	153.4	186.5	82.6	391.8	20.7	117.5	285.9	14.5	235.5	184.5	16.3	205.5	221.8	282.4	92.4	101.5	300.2	272.2	26.5	410.3	81.4	20.4	25.3	390.4	140.6
GSTK1	961.8	517.9	120.5	217.5	369.7	334.4	235	677.9	798.1	870.4	805.5	598.8	385.8	683.9	526.7	272.7	401.4	402.8	468	51.8	453.6	257.4	336.9	150.4	744.9	605.2	1343.9	97.2	1116.7	731.8
DHDH	25.7	16	23.8	55.5	49.4	220.6	108.6	90.4	79.4	237.7	27.9	17.6	7.4	134.4	69.6	17.9	96.8	100.5	23.8	162.4	143.8	40	22.6	52.6	30.7	259.6	103.6	326.2	28.9	52.3
SAA2-SAA4 /// SAA4	62	74.4	32	30.7	65.8	87.1	79.9	115.3	79.5	108.6	161.9	132.2	12.9	118.5	115.8	40.8	58.3	208.2	145.3	57.3	41.4	286.8	133.4	19.2	48.6	65.6	61.7	87.2	88.5	118
BCR	423.1	986.667	577.1	1127.37	1214.93	905.267	1049.57	1851.8	968.067	1624.3	785.9	1124.4	925.433	1441.3	1047.93	775.2	1036.17	1132.63	706.067	852.233	1079.93	2536.77	1314.7	1754.6	889.967	802.267	1069.43	789.533	1003.57	579.8
ORAI3	56.9	59.4	235.8	81.4	980.1	18.9	117.8	153	138.1	628.5	179.6	294.1	14.9	165.1	33.9	338.2	20.4	54.8	160.4	33.8	10.9	496.5	310.6	29.4	115.6	256.9	290.9	97.6	970.1	220.8
AGTR1	90.35	10.1	116.05	150.65	115.2	104.5	147.85	80.2	89.65	76.45	67.8	162.15	74.75	112.95	95.9	22.7	114.9	127.3	32.9	154.55	12.5	196.45	40.25	103.45	71.25	98.8	128.8	209.7	139.5	90.75
ORAI2	450.9	343.7	424.9	432.817	429.55	319.75	371.867	288.017	528.667	297.667	343.017	388.85	411.417	356.017	333.283	375.7	222.133	295.25	335.45	463.35	284.15	289.917	403.65	608.717	426.45	398.917	459.95	307.317	498.367	251.567
ORAI1	112	4.5	11	13	177.9	155.9	83.9	3.5	58.9	21.7	4.7	60.4	22.4	82	107.8	16.1	4.7	151.6	8.7	9.4	20.1	7.5	6.3	14.3	152.7	5.8	5.4	13	120.1	110.9
VOPP1	2485.7	2243.1	1093	932.5	1502.7	1964.4	1861.8	1979.6	607	1601.5	1981.7	1010.6	2557.8	2497.1	1641.5	1853.9	1079.8	1166.8	1575.5	888.8	2486.1	484	1563	1335.2	1354.8	1585.8	912.8	1992.9	1239.1	2088.2
AGTR2	61.6667	47.9667	126.8	125.533	16.0667	48	36.0667	65.4333	77.4333	73.6	24.5333	71.4333	13.9333	173.133	147.067	118.533	92.3333	49.8333	32.6667	202.6	100.033	123.3	82.1333	53.6333	45.5333	50.0667	131.9	102.667	43.5333	31.2667
COL13A1	276.733	215.833	187.933	107.267	204	90.2333	30.5333	107.2	70.1333	186.1	288.067	64.1667	173.833	72.6667	162.867	281.5	146.967	152.867	247.9	538.333	203.8	104.967	201.633	22.9	153.667	274.833	265.933	293.933	170.333	189.167
SHMT2	1099.7	3419.5	2213.83	1675.7	1477.27	1734.17	2708.43	2622.2	3526.37	815.867	1573.17	1565.1	2759.5	2342.07	2347.57	1627.3	2124.07	1729.17	1996.57	2862.97	1953.63	2503.3	2633.37	3143.1	3130.07	1760.37	1207.83	1573.53	1836.13	1634.8
TARSL2	1303.4	831.2	794.5	1945	890.2	943.25	1085.15	880.5	1054.65	1550.45	840.75	882.3	1055.85	1159.6	1039.05	948.1	1468.45	1042.1	1112.2	910.9	1265.85	737.5	816.2	1318.15	1359.4	866.9	704.55	1284.35	897.8	1182.8
SHMT1	311.85	111.6	151.55	266.85	507.1	194.85	219.45	215.6	343.55	417.2	151.4	122.1	107.45	130.05	237.65	287.95	134.35	328.1	207.95	439.8	309.65	222.5	188.75	183.15	257.3	258.65	178.45	245.15	202.8	80.8
ORM1 /// ORM2	112.65	122.7	67.05	149.05	416.25	63.2	48.95	89.8	202.25	63.75	173.85	102.65	37.55	67.8	160.25	135.5	68.5	131.25	103.2	172.25	56.6	39.05	93.55	71.8	83.65	42.25	66.9	36.85	89	20
FOXP1-IT1	486.1	1075.7	700	2083.8	840.8	598.6	656.5	431.6	643.8	1280.7	754.8	1372.6	552.3	733.5	1298.6	963.9	1157.6	759.5	805.1	1514.8	484	1353.7	628	616.8	1060.6	1070.6	979.9	363.6	851.9	821.5
LOC643711	183.767	36.5	123.8	136.267	162.4	32.7667	98.5	25.8667	41.8667	173.467	21.1	150.467	5.8	51.1333	36.9	67.2	109.833	78.3667	151.5	91.0333	53.4333	119.333	48.9	14.3	24.5	71.5333	36.0667	56.7333	145.633	40.9
LINC01001 /// LINC01347 /// LOC101060494 /// LOC101926894 /// LOC101929038 /// LOC101929819 /// LOC101930127 /// LOC101930567 /// LOC388572	43.4	16.7	58.1	263.7	11.8	21.8	9.1	31.8	43.3	22	144.1	21.9	74.1	120.6	73.4	6	9.5	142.8	38.4	6.4	13.1	62.9	158.5	4.7	208.1	36.8	85.3	30.3	310	79.6
RDH12	33.3	28.9	164.2	9.4	126.7	21.7	34.1	15.2	36.4	27.9	124.1	31.2	22.7	22.1	28.1	20.1	104.4	21.4	204.1	92.7	33.2	31.5	81.9	25.6	27.8	17.2	31.5	17.9	42.8	84.1
T	219.1	15.9	14.3	208.9	469.3	40.8	216.7	69	132.7	399.6	158.4	264.8	50.2	15.3	116.2	35.1	76	183	80.8	313.9	7	172.3	8.2	13	256.6	33.4	29.2	60.9	341.2	160
[truncated: 23,485 more rows]

## Sheet: GSE29378
Tag	GSM726083	GSM726084	GSM726085	GSM726086	GSM726087	GSM726088	GSM726089	GSM726090	GSM726091	GSM726092	GSM726093	GSM726094	GSM726095	GSM726096	GSM726097	GSM726098	GSM726099	GSM726100	GSM726101	GSM726102	GSM726103	GSM726104	GSM726105	GSM726106	GSM726107	GSM726108	GSM726109	GSM726110	GSM726111	GSM726112	GSM726113	GSM726114	GSM726115	GSM726116	GSM726117	GSM726118	GSM726119	GSM726120	GSM726121	GSM726122	GSM726123	GSM726124	GSM726125	GSM726126	GSM726127	GSM726128	GSM726129	GSM726130	GSM726131
[truncated: 25,159 more rows]
[truncated: 14 more columns]

[truncated: 1 more sheets: GSE36980]
