# Supplementary material for: Differential expression of pyroptosis-related genes in the hippocampus of patients with Alzheimer’s disease
Source: BMC Med Genomics. 2023 Mar 14;16:56. doi: 10.1186/s12920-023-01479-x (PMC10012531; doi:10.1186/s12920-023-01479-x)
Supplement: Supplementary file 2 — Supplementary Material 2 [file 12920_2023_1479_MOESM2_ESM.xlsx]

## Sheet: Sheet1
Tag	GSM21203	GSM21204	GSM21205	GSM21206	GSM21207	GSM21208	GSM21209	GSM21210	GSM21211	GSM21212	GSM21213	GSM21214	GSM21215	GSM21216	GSM21217	GSM21218	GSM21219	GSM21220	GSM21221	GSM21222	GSM21223	GSM21224	GSM21225	GSM21226	GSM21227	GSM21228	GSM21229	GSM21230	GSM21231	GSM21232	GSM21233	GSM697308	GSM697309	GSM697310	GSM697311	GSM697312	GSM697313	GSM697314	GSM697315	GSM697316	GSM697317	GSM697318	GSM697319	GSM697320	GSM697321	GSM697322	GSM697323	GSM697324	GSM697325
A4GALT	122.953	317.795	141.078	121.275	448.696	240.093	260.903	107.346	208.71	246.974	115.904	114.226	133.861	171.118	72.7741	99.9613	137.554	136.882	216.43	196.291	244.121	221.297	85.5286	133.022	142.085	238.75	110.702	244.96	248.988	150.476	137.386	126.667	144.951	109.574	133.04	343.094	91.8863	107.311	153.289	122.081	328.919	316.353	184.02	235.059	171.334	318.021	92.4819	80.9876	128.692
AAAS	87.0741	77.5809	198.817	88.7222	87.14	88.7881	213.782	225.517	86.6785	171.458	102.237	198.356	85.8215	103.951	102.698	140.144	184.775	206.399	98.7429	173.304	281.619	210.75	167.767	229.604	182.402	182.072	138.759	101.973	131.969	125.64	173.568	311.592	125.656	115.805	137.644	123.899	136.346	131.306	143.982	139.095	121.379	122.754	113.744	111.147	114.736	128.328	112.827	112.522	114.049
AACS	780.626	714.511	413.831	327.741	343.92	704.457	638.342	559.377	572.027	271.48	545.395	693.005	839.95	454.245	719.771	781.758	168.28	587.341	541.6	531.546	569.231	538.404	310.43	310.164	465.697	242.185	382.205	335.864	488.268	590.204	810.321	711.603	572.691	568.858	497.759	569.862	433.049	527.604	471.291	523.041	588.298	837.92	665.33	386.959	512.271	264.658	606.005	673.544	401.014
AADAC	73.4749	70.837	87.9406	76.5382	266.379	63.6042	99.5982	70.4116	66.8377	70.5818	96.3647	70.4116	70.4116	62.9234	71.0072	61.7321	66.3271	63.8595	64.9657	78.7506	62.0725	73.7302	75.3469	77.4742	67.6035	66.8377	78.4953	115.681	65.306	72.1134	68.7948	62.6636	147.358	59.3165	77.905	68.1027	81.0728	71.9877	79.8176	64.4567	117.114	64.8154	62.0062	59.0177	62.843	61.1694	71.9877	63.5004	73.2429
AAK1	854.996	1020.15	767.601	575.274	756.835	775.024	667.781	582.949	798.241	433.074	696.249	871.723	1202.02	582.517	1346.81	735.386	529.508	561.18	709.481	455.358	461.18	285.581	375.191	498.338	517.363	456.082	609.578	321.388	476.778	547.921	633.464	820.417	706.562	767.21	419.316	628.217	944.377	1187.46	669.481	812.826	416.236	826.388	503.016	932.165	485.509	542.918	723.373	847.085	751.879
AANAT	119.697	114.73	166.764	100.776	147.133	114.494	124.664	47.7955	69.0821	74.9951	88.7131	82.3271	48.2685	71.9203	90.8418	99.1199	60.5675	50.1607	111.182	55.1275	68.8456	57.4927	74.7586	67.8995	80.908	51.8163	74.049	60.0944	71.4473	69.3186	74.522	130.726	65.8068	55.3263	72.6117	61.9822	89.4003	56.5681	48.1241	56.2204	278	108.673	57.4125	50.856	98.5894	193.659	51.8494	53.2898	50.856
AASDHPPT	761.924	1370	268.077	1361.05	36.544	1192.97	674.853	1212.79	1016.94	525.253	455.844	1663.01	1926.1	1803.06	1704.06	1823.29	1208.89	1233.48	1670.94	1510.84	1018.32	1212.33	1089.79	686.321	914.643	1127.09	1665.3	726.646	1257.47	858.95	1454.96	1274.96	1551.73	1411.07	2148.54	977.188	1079.67	1206.26	735.567	782.757	586.105	857.501	869.084	914.509	872.321	1321.83	980.077	1074.7	1419.23
AASS	318.517	400.301	440.222	294.798	622.326	383.063	447.61	304.389	260.71	597.959	241.398	517.341	139.134	274.578	390.71	416.503	403.801	254.877	349.235	575.925	375.934	446.443	527.321	301.019	266.283	558.557	617.271	547.799	311.129	515.915	266.931	436.138	197.055	307.876	-69.1506	70.6169	324.903	60.0845	282.263	184.82	474.352	532.657	1200.87	458.468	563.355	286.665	557.298	440.176	543.068
AATF	644.927	508.218	944.388	829.144	884.953	480.075	806.057	803.386	659.523	789.649	546.092	657.233	418.16	599.135	497.438	664.674	794.132	753.683	165.159	497.152	666.964	522.528	1340.39	937.901	864.252	904.892	616.211	512.702	480.743	837.063	573.186	505.873	725.605	727.756	726.728	734.395	674.646	692.131	639.676	430.884	796.574	581.704	460.712	694.095	578.619	924.019	576.001	1133.75	603.771
AATK	989.873	1024.39	1168.81	254.38	2806.62	708.28	1471.66	755.691	780.232	1816.27	1545.02	776.316	767.022	640.036	476.292	558.686	827.068	583.801	448.67	501.772	360.689	398.544	1008.3	1257.21	412.694	633.509	923.56	584.375	556.911	655.283	902.57	887.914	904.456	647.311	255.92	1740.47	818.034	530.88	498.75	667.777	588.883	446.154	643.069	763.318	888.657	787.283	642.433	2275.76	644.66
ABAT	1090.1	1364.45	797.079	683.322	596.521	1271.16	1069.93	1061.4	1480.03	1010.51	933.315	1941.1	1427.08	971.807	1809.93	1879.54	878.032	1157.48	1389.15	872.426	960.353	1390.39	887.662	1156.73	1066.33	921.406	811.054	698.691	1181.27	896.621	1663.55	1437.04	1565.77	1468.73	603.311	1091.46	1392.46	1542.13	907.532	966.375	665.078	1188.74	577.43	1281.32	1010.82	1144.18	1348.85	1030.31	2020.36
ABCA1	2904.76	2002.28	1732.23	1613.06	3607.31	1335.79	1578.29	1448.03	1422.42	3339.34	1343.3	964.736	809.649	978.9	1112.38	457.768	1015.96	897.708	1008.8	1399.6	2015.8	1635.88	758.215	1508.26	1111.74	1854.49	1322.13	2866.99	1071.54	1873.59	916.737	1516.86	1303.94	1392.34	1348.86	1454.77	1479.08	1437.6	1637.9	1674.85	1543.16	1655.34	1994.81	1488.47	1602.72	1513.54	1520.71	1493.42	1550.22
ABCA2	425.676	868.511	888.105	685.352	1669.2	463.026	1227.5	969.813	1134.13	1429.98	1458.46	986.885	603.451	724.988	379.245	640.908	864.622	872.87	614.348	789.495	747.359	728.77	1286.88	1032.74	1311.9	1062.48	970.518	985.325	880.498	942.271	814.003	795.927	750.109	1024.46	946.392	759.828	647.168	727.736	667.24	885.896	1253.47	812.667	961.149	736.423	735.709	843.45	750.387	875.265	998.319
ABCA4	224.106	146.723	287.988	65.9663	142.866	109.84	370.433	76.3322	67.8949	52.7077	452.636	162.875	151.545	52.2256	239.052	45.9579	65.7253	98.7513	90.314	349.942	183.365	51.0202	146.482	405.628	113.456	105.26	131.295	76.0911	74.1626	137.804	83.082	294.929	277.654	130.427	81.7575	287.474	141.967	65.5582	57.0284	121.037	250.918	105.483	131.932	147.773	130.069	64.5547	93.8711	74.5896	143.903
ABCB4	89.574	61.6917	79.8392	76.2337	68.0613	57.0046	111.207	146.661	69.9842	75.6328	71.3063	129.474	92.218	66.7393	118.778	65.898	80.5603	129.114	123.946	65.2971	65.898	128.152	57.7257	86.8098	92.6987	177.908	133.561	56.644	128.633	203.867	115.173	65.1717	196.252	108.139	101.359	213.27	105.961	72.6869	82.0265	96.0494	88.5342	113.422	51.7206	86.4648	82.0537	115.164	84.5588	89.3511	94.6335
ABCB7	323.907	160.26	172.492	547.235	598.48	320.111	236.812	345.418	357.016	433.989	516.446	297.758	288.9	396.452	396.663	446.432	458.241	494.514	284.894	381.268	484.391	439.051	461.826	363.976	631.589	477.643	370.724	378.527	651.623	491.35	339.302	310.577	476.183	202.143	477.71	315.919	393.825	554.408	422.062	324.822	188.089	573.869	195.975	673.207	391.536	471.477	443.812	341.421	783.485
ABCC10	1234.27	1498.41	1193.82	100.185	1623.77	794.384	964.317	500.884	776.219	732.178	914.995	530.139	482.401	106.205	636.703	244.559	1017.86	202.736	-18.525	-64.3613	418.716	199.462	269.484	575.869	561.717	321.446	-49.153	726.052	283.002	286.065	597.943	578.073	242.863	584.559	1459.25	145.861	426.156	387.262	278.932	386.107	223.158	165.124	801.488	376.991	276.549	852.226	557.974	410.898	253.625
ABCC3	139.557	95.2911	249.94	99.0271	113.745	155.52	132.651	112.952	190.39	131.859	173.182	95.6307	93.14	93.7061	114.764	84.4226	106.273	100.952	99.9328	94.8382	111.141	110.009	98.1214	140.576	136.501	113.405	92.6872	148.048	123.934	139.105	126.538	103.198	113.453	127.535	113.388	304.544	72.9392	102.911	59.3001	125.517	165.524	93.0985	74.9955	68.0848	90.3525	93.0205	110.278	136.905	109.848
ABCC4	288.26	215.94	150.054	215.757	42.9075	131.4	156.854	175.692	120.924	211.438	218.789	143.07	189.751	203.259	247	154.648	276.589	169.627	163.838	244.795	277.049	244.06	187.178	305.995	273.557	341.557	238.638	210.519	201.238	198.757	259.865	268.249	94.0314	206.832	342.575	285.827	141.749	239.962	280.463	232.63	171.888	199.558	165.289	164.595	236.103	218.178	124.074	263.425	180.262
ABCC8	317.619	502.594	135.904	364.857	394.281	174.474	646.454	414.003	386.249	291.455	220.598	505.775	374.479	527.962	718.344	510.387	272.21	331.615	418.695	317.062	309.746	362.471	335.512	294.477	316.824	354.836	477.146	155.945	219.962	501.003	649.317	287.488	347.352	701.279	278.239	373.262	391.063	333.859	459.289	262.275	284.321	473.415	414.311	304.719	303.388	464.356	262.085	372.438	344.185
ABCD2	195.783	136.141	308.555	82.8838	173.689	188.504	119.666	133.714	177.265	110.087	136.907	72.4112	155.298	91.0575	90.6744	108.044	109.193	101.913	91.1852	108.682	146.996	97.9541	83.1392	158.108	77.1367	141.76	79.4355	73.6884	83.7778	123.88	143.293	165.071	88.6299	61.5837	104.166	150.722	294.521	113.044	135.444	48.8865	44.3444	156.09	90.6945	95.5979	65.8161	225.461	119.547	119.083	153.252
ABCD3	700.417	966.181	575.4	968.734	356.827	753.043	480.855	813.492	1018.97	1283.09	741.019	961.487	802.045	887.778	645.98	612.131	828.07	795.704	719.194	778.079	1062.13	1400.03	936.698	780.468	722.489	1664.89	752.878	879.542	705.688	777.42	591.46	921.249	974.033	688.3	560.215	368.278	915.436	579.239	1033.98	889.25	898.35	1175.89	626.65	1017.39	1039.65	865.47	987.978	978.349	652.397
ABCE1	418.819	644.379	884.865	440.38	389.173	558.965	618.672	509.935	450.953	487.648	532.429	600.946	812.098	757.159	535.849	589.751	645.727	789.5	813.238	943.432	722.952	835.006	808.366	522.685	748.659	877.195	1230.56	765.037	684.287	623.233	861.853	843.926	1147.09	1042.7	687.424	476.598	925.685	609.748	662.749	569.171	316.962	868.945	1097.23	892.009	787.445	773.497	854.307	795.957	612.423
ABCF1	889.637	777.734	645.226	921.179	904.854	595.298	639.995	1048.14	675.5	862.85	847.317	713.858	789.781	846.525	812.446	775.198	1003.76	654.736	878.067	756.336	909.767	618.439	945.113	781.697	602.589	869.032	1014.7	890.43	1186.51	735.573	762.835	798.65	830.705	752.268	818.943	958.925	770.832	740.505	1228.41	699.308	695.852	888.404	825.967	912.933	793.8	707.893	667.253	1005.64	671.434
ABCF2	280.056	287.206	398.945	317.08	313.595	249.455	261.574	239.244	315.534	335.258	282.873	299.567	222.096	206.492	199.372	280.51	314.11	230.397	214.067	201.978	164.106	172.831	268.815	303.93	240.82	223.853	257.605	217.581	264.331	283.661	311.929	242.862	169.095	211.874	241.095	156.966	243.709	285.736	314.258	238.586	317.285	262.875	181.033	225.685	304.638	343.151	323.18	319.37	212.911
ABCG1	261.26	298.279	412.821	288.709	347.835	320.015	343.235	295.608	352.063	505.404	376.47	230.919	230.77	272.759	374.467	283.293	374.69	296.128	291.602	382.034	322.463	362.82	423.726	468.608	647.692	408.815	437.97	409.928	300.875	457.407	376.841	405.868	232.51	327.984	390.498	297.437	281.576	298.728	339.031	408.268	403.958	368.726	385.542	321.815	295.914	293.527	316.421	261.883	507.137
ABCG2	360.936	375.665	570.448	467.846	50.2241	321.658	145.912	418.449	313.943	194.709	265.448	179.679	626.058	111.344	202.424	270.959	325.065	679.262	610.327	425.864	278.273	715.033	623.152	510.53	653.412	619.946	112.447	682.168	299.815	205.029	617.341	887.526	557.236	311.561	349.465	169.835	295.034	291.907	354.762	359.42	727.805	376.458	347.104	560.044	347.423	435.42	173.855	687.412	331.789
ABCG4	541.034	496.828	529.667	239.169	571.189	483.724	567.873	606.396	817.639	292.216	388.049	679.178	535.666	402.258	561.558	421.993	308.793	269.324	250.694	293.163	300.584	218.329	329.634	451.832	267.429	271.534	103.708	359.631	235.537	404.942	837.058	208.325	336.106	507.501	930.911	675.753	530.639	211.953	236.3	213.807	519.755	360.211	639.635	392.539	322.159	459.936	312.565	552.567	300.634
ABCG5	133.266	79.134	96.8652	77.2565	174.048	89.0426	154.648	81.6372	104.166	150.789	83.6189	144.948	76.5264	76.5264	82.6802	85.392	78.9254	92.9017	125.965	84.5576	82.1587	116.265	90.1899	79.5512	88.2082	88.6254	121.689	79.9684	129.094	90.92	126.904	93.5545	81.9456	85.9381	91.2819	104.979	87.6579	129.917	100.864	176.844	95.6429	142.754	90.6676	81.7613	82.7441	133.848	148.037	94.6601	182.741
ABHD11	181.487	271.797	521.96	101.748	654.769	213.039	292.51	162.437	171.667	376.112	346.384	236.918	196.136	155.998	269.275	121.817	179.287	114.09	174.189	238.152	220.444	204.99	143.334	221.142	220.82	212.341	193.399	214.541	202.039	202.253	361.302	89.228	228.262	313.122	329.741	142.257	270.66	137.71	197.119	202.287	238.567	178.57	166.793	178.603	238.763	218.939	322.675	271.477	126.915
ABHD2	427.406	396.97	608.942	351.721	544.231	510.929	567.801	399.564	502.172	418.756	491.414	507.199	309.607	574.289	452.598	461.788	549.259	413.404	519.201	606.076	474.763	461.14	401.781	642.946	360.911	534.067	481.088	476.763	456.49	428.487	473.844	526.519	561.014	506.095	391.499	489.918	576.781	541.147	583.586	332.386	416.81	702.899	811.401	386.791	468.228	508.698	360.419	610.309	291.12
ABHD3	256.068	299.226	206.115	838.823	79.1871	199.166	222.946	160.254	194.071	139.177	290.502	232.211	190.365	202.563	252.902	240.781	202.718	424.687	186.196	282.472	290.579	266.259	209.126	227.578	553.004	255.064	300.153	315.671	259.773	508.688	205.42	464.097	177.745	216.519	83.9186	544.913	317.524	213.315	280.801	93.0193	146.342	207.996	219.275	210.239	241.258	207.996	252.666	243.309	493.706
ABHD5	203.34	278.704	232.568	128.176	373.57	139.897	267.482	192.816	373.47	317.109	206.582	272.27	210.423	180.995	147.827	208.827	212.318	261.895	199.998	222.144	343.045	315.463	238.653	265.686	231.221	272.619	251.172	214.163	222.642	291.572	311.373	220.793	219.327	182.402	200.236	191.843	265.945	189.859	219.034	169.469	257.789	222.693	432.877	256.392	246.951	258.04	282.662	251.825	216.925
ABHD6	756.301	719.859	951.373	799.71	605.32	602.397	765.753	570.388	965.648	548.221	722.928	640.008	782.999	657.255	713.964	702.028	788.748	909.816	767.36	770.624	728.092	545.687	1305.66	1043.75	1027.57	615.015	623.979	663.198	1075.9	724.39	973.346	1024.97	676.47	816.58	566.285	604.717	1028.55	983.558	821.822	724.78	760.078	1141.92	726.414	969.202	797.825	1091.4	581.984	1051.39	664.169
ABI2	716.274	663.315	784.456	624.879	838.558	757.945	647.078	664.393	557.268	570.144	855.999	677.776	688.241	826.38	466.317	742.786	850.735	715.64	819.403	948.029	808.05	580.862	770.439	716.845	580.609	586	753.061	876.993	786.422	667.628	660.587	743.182	1106.95	873.203	237.848	613.445	1160.9	905.035	974.847	625.078	635.874	1198.58	756.699	674.554	865.745	741.617	732.02	929.783	1009.25
ABI3BP	263.308	362.449	207.87	179.948	434.68	168.213	310.248	278.482	346.667	431.848	554.459	267.557	196.539	176.913	244.693	311.057	187.03	319.353	197.551	248.74	373.375	296.894	203.014	411.008	314.295	424.362	362.449	257.642	279.899	655.624	319.96	352.564	332.418	278.097	308.389	313.583	298.971	265.961	347.127	357.613	336.933	261.349	356.545	295.767	344.36	245.766	214.698	250.378	276.495
ABL1	760.77	672.502	1025.09	547.632	1610.24	558.34	959.933	532.204	1122.13	1207.62	905.726	620.836	294.382	427.42	313.44	474.065	943.235	441.214	332.255	507.823	681.698	435.95	749.638	616.359	756.172	600.81	498.567	930.047	588.771	706.502	379.202	308.762	646.245	880.4	937.108	576.193	678.951	643.316	565.21	695.305	1155.07	724.188	1518.51	620.535	717.353	715.238	572.369	717.516	748.515
ABL2	392.535	363.311	615.054	356.366	261.487	488.593	288.09	234.229	254.935	370.126	558.048	247.596	238.423	302.636	267.516	297.263	370.126	380.216	228.201	330.812	272.888	317.445	294.904	443.25	330.549	306.306	368.946	472.736	260.832	465.004	383.231	246.503	279.274	317.535	538.184	382.088	345.02	480.246	320.894	350.067	118.046	445.754	293.102	354.296	304.475	423.537	413.102	461.184	233.716
ABLIM1	981.209	971.731	829.779	2858.23	996.629	1459.08	1160.3	2217.41	2079.36	1690.79	1253.37	1628.06	955.586	1323.71	716.762	1654.91	1438.31	1319.72	1470.47	1523.35	1938.45	2123.99	1380.9	1780.72	1050.55	1714.41	1459.04	1106.43	1622.08	1502.21	1518.95	1226.52	1066.98	1631.7	744.457	1392.55	1529.89	1425.85	1952.06	1562.43	1158.92	1698.69	943.102	1406.63	1755.93	1098.55	1433.31	1824.33	2751.35
ABR	2535.35	2304.58	3052.57	1617.86	2172.66	3227.97	1948.31	1646.53	1827.52	2053.9	3029.22	1780.02	1906.06	2429.6	3205.5	1671.46	1723.61	1695.83	1760.17	2051.21	1942.02	1577	1614.92	1627.85	1056.17	1601.17	1222.63	1182.11	1661.51	1829.61	1695.48	2272.05	1972.81	1862.32	1922.07	2215.8	1419.49	1753.97	1566.23	2098.76	2350.13	2073.94	2984.68	1810	1820.37	1411.9	1927.99	1833.78	1634.67
ABT1	93.0828	101.507	79.5884	186.499	76.0844	67.6598	87.864	157.125	67.4361	67.1379	78.8429	66.616	121.786	70.1946	64.3048	167.861	91.8899	79.1411	241.297	90.9953	199.919	201.41	84.0617	169.725	99.7181	66.6905	66.0196	131.553	62.7392	107.919	87.193	185.062	67.6122	73.5842	171.32	81.6753	68.447	71.4651	113.333	209.207	57.723	152.954	78.9783	64.3372	77.4371	74.5474	171.32	137.157	76.3454
ABTB2	303.188	218.347	291.091	173.91	153.498	140.478	112.422	143.166	184.494	261.439	364.172	211.543	160.974	134.094	211.627	137.622	215.743	247.075	132.75	179.37	209.779	209.023	169.962	301.592	283.111	292.856	141.99	366.608	206.251	218.599	199.447	143.662	231.026	135.123	259.104	210.033	240.199	188.966	271.558	318.95	186.654	134.265	244.86	165.773	196.461	338.078	134.974	148.957	235.948
ACAA1	1227.79	1093.09	1069.62	668.23	1113.45	798.939	1012.48	843.156	1190.79	1017.92	827.012	747.011	631.281	671.337	981.522	637.273	926.819	793.447	730.644	738.966	815.971	759.272	861.187	801.048	859.578	947.125	697.579	879.329	638.271	738.134	532.639	972.182	927.163	772.923	894.367	813.241	647.192	950.519	743.888	768.372	1343.55	787.892	649.11	706.014	823.772	846.338	670.924	794.662	708.196
ACAA2	240.603	354.566	491.907	441.516	196.395	598.113	427.413	515.882	294.736	291.319	186.361	217.116	438.749	397.851	362.539	357.278	325.004	550.651	420.85	480.679	468.854	494.293	459.47	474.604	475.092	402.353	424.375	624.095	360.749	540.616	319.634	473.239	282.54	268.755	300.876	489.99	347.522	395.584	549.713	569.498	366.767	422.649	465.52	472.935	343.141	323.457	417.357	355.544	570.273
ACACA	822.92	1243.23	603.729	817.284	732.824	627.888	1113.35	1193.82	902.984	788.279	1051.8	1178.12	1343.39	913.955	1024.64	928.495	938.602	1108.84	894.117	976.06	826.001	735.003	1120.56	919.891	744.546	687.25	593.472	721.327	858.8	444.315	1132.81	353.095	1053.17	971.753	839.374	966.05	930.816	1199.44	862.741	865.27	679.581	852.299	550.974	795.999	717.62	1169.17	1088.31	924.376	852.253
ACADM	818.254	1280.92	812.865	1557.67	893.627	1378.63	1125.77	1027.29	1072.74	884.268	912.701	1492.01	1385.86	1098.55	2195.11	1151.3	1092.73	1324.74	1577.8	1267.09	1224.33	1363.52	1102.8	968.575	1351.61	1032.04	1234.33	959.783	1048.63	1266.67	1684.3	1209.53	1268.05	892.256	1042.79	1429.67	1299.52	1147.44	1392.25	1170.2	1017.52	1119.66	1247.55	1092.13	1183.31	1393.32	1191.89	1050.77	1226.93
ACADVL	1111.49	1112.4	1310.83	1108.22	1576.29	1293.55	2289.83	1436.76	2236.9	2565.77	1242.09	1553.92	680.292	1027.43	880.695	1246.11	1609.72	1891.31	1436.19	1400.3	1802.09	1607.75	1423.16	1974.23	1237.18	1406.77	1310.34	1683.45	1508.7	1792.91	1684.6	1173.54	1475.45	1169.83	1254.64	2382.22	1670.78	2063.4	1597.79	1499.66	1384.39	1598.83	1612.85	1459.11	1326.23	882.753	1445.68	1186.52	1304.68
ACAN	156.163	117.228	312.763	144.415	209.573	194.028	149.953	131.808	196.294	166.253	205.314	133.486	85.4254	131.031	158.407	108.9	155.911	129.332	100.907	106.068	130.297	115.885	122.074	156.373	126.374	158.554	115.843	200.531	108.69	222.915	185.364	110.161	99.8159	180.683	142.501	217.102	116.059	124.714	157.752	144.889	100.275	89.6179	111.3	111.686	101.157	122.178	175.575	185.314	78.005
ACAT1	948.104	807.119	1235.12	1152.31	710.236	1116.77	763.838	1178.58	600.216	924.177	1003.82	1122.87	1599.07	1377.28	639.861	1448.82	985.286	1284.85	1569.63	1405.66	798.674	1726.22	1761.88	1612.09	991.854	1425.48	1981.45	1227.38	1339.62	1216.82	1704.75	1130.96	1087.45	1232.13	1062.98	1265.37	1244.27	1185.47	1254.96	1557.74	1060.24	1221.9	883.371	1478.57	1438.72	1453.01	1266.1	937.792	1105.03
ACBD3	620.533	726.733	1017.48	707.396	807.484	636.062	887.234	798.567	892.243	837.24	677.741	729.037	929.413	770.815	871.404	688.661	590.376	675.136	865.994	734.046	915.487	912.481	755.987	647.183	779.131	871.404	892.143	793.758	874.911	792.757	706.895	1088.9	781.844	687.144	940.024	1041.76	777.565	745.76	764.888	687.824	699.107	751.045	577.076	845.291	830.507	925.143	860.529	1092.95	813.033
ACE	86.067	82.7881	109.869	69.1869	128.45	100.518	74.8946	132.578	80.9665	68.944	227.302	136.1	148.244	72.9515	76.4733	73.923	112.055	76.959	76.5947	74.1659	83.6382	80.9665	75.8661	90.5603	105.255	85.3384	70.7656	103.433	91.0461	92.139	91.0461	97.1642	96.7714	118.713	61.7112	135.707	59.0928	94.8338	74.1486	101.93	132.905	70.5352	51.9708	99.6778	41.3402	61.5018	97.0856	94.8862	66.5814
ACHE	72.8199	319.332	247.647	231.069	109.42	184.228	164.803	190.198	234.651	69.192	191.759	161.68	370.765	243.055	153.735	184.825	104.231	139.499	234.972	92.5666	216.741	125.034	133.438	198.831	194.331	135.229	184.32	132.933	150.383	164.435	198.785	216.951	199.854	182.794	155.498	375.737	147.172	111.31	115.389	181.533	172.243	143.556	99.7202	125.866	129.742	191.194	179.289	136.788	189.34
ACO1	694.34	1176.96	1122.67	896.542	680.685	1057.56	1248.73	1249.93	969.186	1061.82	1278.66	1130.97	1002.83	877.534	559.757	877.753	1065.75	1122.99	882.231	1087.93	1341.26	1052.1	887.475	1230.38	775.286	820.511	999.445	785.227	853.501	1588.9	1266.97	928.727	1254.6	1057.09	854.208	836.032	1188.2	939.97	1118.74	971.015	793.432	1405.57	1059.96	1129.61	1028.79	926.104	1312.25	980.509	1050.16
ACOT11	368.582	200.112	273.376	153.215	414.311	154.199	192.982	354.507	343.997	368.459	327.955	215.416	71.8381	207.795	160.038	256.596	184.377	99.9268	175.772	214.248	167.905	196.916	120.824	255.674	199.989	280.444	267.229	232.933	163.172	239.079	251.556	318.435	191.451	281.698	402.587	159.15	177.239	153.039	260.061	254.031	323.643	208.373	103.339	112.244	201.621	135.098	67.1616	262.328	138.334
ACOT7	433.634	553.472	559.21	926.558	696.011	415.174	465.464	800.982	424.853	447.903	431.239	754.483	994.659	1318.7	823.383	1288.37	551.726	946.764	1182.6	749.844	654.103	545.689	665.428	463.818	503.731	639.934	1198.86	354.656	607.454	510.516	999.947	562.042	631.592	1175.55	982.465	1174.98	835.891	1087.89	891.153	1032.98	496.8	745.15	267.618	440.834	742.16	861.126	741.237	300.898	924.345
ACOT8	351.929	116.574	309.582	200.291	228.573	233.913	274.756	330.191	319.962	360.428	573.895	235.041	320.639	429.252	440.836	212.927	241.51	258.81	293.335	234.139	324.55	133.498	283.556	294.012	273.101	181.411	177.951	208.64	234.364	180.208	202.247	225.082	266.91	218.065	175.038	577.438	190.339	242.744	306.342	266.841	275.125	284.846	202.969	313.77	345.535	253.013	263.966	390.17	326.982
ACOX1	308.976	208.42	233.728	222.007	284.291	145.93	185.861	221.541	236.632	164.236	231.913	185.084	171.652	148.263	222.837	147.278	135.454	244.877	185.654	216.562	195.974	230.201	155.316	268.214	130.061	217.236	164.288	208.161	261.058	208.628	182.231	211.098	286.955	222.96	146.691	160.152	302.781	185.424	168.628	335.878	271.759	127.974	113.016	261.374	207.733	194.653	282.093	309.481	239.581
ACOX2	349.083	238.666	342.828	502.125	296.13	93.0438	231.974	295.111	338.027	200.551	323.043	164.037	76.6049	185.422	115.011	124.467	339.773	261.506	227.755	280.854	328.862	347.919	236.193	227.755	199.824	157.49	235.611	101.918	212.626	264.707	135.232	185.613	279.458	218.264	194.545	173.702	243.83	227.812	253.789	222.268	452.364	175.961	189.822	163.948	274.324	171.957	299.48	159.328	371.558
ACOX3	513.357	543.517	391.243	244.429	366.196	297.469	506.077	320.003	488.397	340.803	426.256	262.802	307.523	331.356	251.362	250.756	310.469	171.109	327.543	200.142	319.743	259.162	217.822	281.262	270.776	208.029	376.943	99.5217	308.996	217.562	281.089	212.829	311.387	259.614	558.195	200.853	322.457	313.094	366.894	375.777	319.683	270.924	866.299	326.404	294.023	266.816	330.272	214.323	214.67
ACOXL	120.076	89.2093	200.457	82.7788	108.501	151.371	85.9941	85.7797	85.1366	85.351	82.5644	76.5626	99.2838	75.9196	78.9205	76.777	76.1339	79.7779	80.2066	81.4927	91.5672	84.0649	76.5626	87.4945	78.0631	76.9913	81.4927	84.0649	81.4927	81.707	80.2066	138.798	42.1197	129.143	182.297	99.2468	99.2971	113.503	47.1233	58.6393	113.177	82.8529	112.623	40.7367	67.2134	88.5103	48.7828	101.988	81.47
ACP2	603.879	458.246	757.746	84.1594	660.274	476.821	660.562	692.733	306.007	568.548	689.382	485.056	527.089	575.25	515.025	397.542	480.651	296.145	659.604	617.284	511.865	375.424	346.413	536.76	67.4036	550.26	616.23	240.994	318.263	616.039	476.343	555.208	562.238	547.023	402.191	982.095	429.058	482.118	304.931	594.401	352.791	581.112	665.276	444.081	442.925	356.835	512.933	329.294	376.383
ACP6	273.715	386.037	453.601	165.337	359.55	391.295	360.47	298.559	312.624	550.412	430.4	180.453	322.942	220.545	121.894	157.384	222.517	298.625	207.203	228.497	219.099	192.875	274.635	384.46	215.287	270.495	260.176	155.873	246.834	286.4	351.269	159.821	262.219	391.237	293.324	299.428	375.904	214.972	343.806	327.224	231.628	313.73	280.125	136.326	332.813	380.39	297.92	465.47	277.955
ACPP	147.171	134.242	67.504	69.4741	129.563	242.353	232.626	90.1605	45.34	85.7277	21.4521	140.645	59.5003	83.8807	92.3769	99.3955	111.832	87.9441	67.7502	147.787	104.813	101.735	79.6942	135.966	92.5	16.2805	122.298	135.227	113.31	37.5825	172.66	105.619	88.2872	72.7414	269.952	153.691	68.8375	94.3969	92.4537	70.8857	71.551	74.9823	75.1923	68.9775	90.3004	76.4703	123.843	102.415	80.7244
ACR	211.878	97.3748	402.015	57.1184	227.681	140.237	177.943	109.962	89.0019	190.475	214.484	83.8451	87.2275	82.1261	114.231	101.367	106.746	96.7094	98.1511	107.91	57.4511	90.2772	86.5067	89.4455	193.192	178.442	95.4341	160.809	141.901	83.5678	172.786	110.663	172.266	109.833	252.33	309.578	197.468	181.808	117.197	95.3138	155.777	132.442	87.5356	153.91	103.403	92.8248	84.9429	135.657	93.6545
ACSBG1	674.247	708.554	3028.56	368.956	1377.63	701.832	1515.17	1894.94	1618.24	2072.89	1500.79	1132.84	619.849	863.479	1040.58	833.73	730.035	2175.51	1239.32	1251.29	2218.31	2345.27	967.019	1386.44	1210.8	1990.6	271.134	984.868	982.087	1866.28	620.545	1705.2	1358.34	1229.14	758.941	902.749	1349	991.147	1373.17	1368.9	1387.63	1391.11	1611.59	1169.68	1603.06	1215.18	1328.03	1548.66	1167.22
ACSBG2	302.665	179.793	253.733	213.185	236.458	56.1982	198.368	45.8625	38.2734	168.012	148.135	109.684	65.8111	132.234	137.8	57.2824	114.598	80.628	114.382	34.515	170.18	86.4825	126.958	64.727	176.107	120.308	143.799	136.643	88.0003	65.522	127.898	92.5007	81.6382	146.358	168.473	328.808	144.862	134.65	87.7524	124.698	346.891	86.2564	87.102	123.072	84.5653	142.39	108.046	87.8175	88.7932
ACSL1	889.505	756.849	275.359	820.449	370.349	555.986	502.712	443.512	657.987	817.398	1466.78	441.488	622.021	435.768	347.203	478.334	751.392	754.414	460.527	701.99	707.095	589.722	966.512	740.949	854.038	753.416	1046.1	1303.82	998.635	625.395	588.138	513.789	544.014	901.262	602.517	489.726	632.742	662.448	778.287	634.623	503.671	829.786	538.695	796.189	698.25	747.09	519.562	546.479	839.385
ACSL3	1115.96	825.698	917.818	1133.92	294.74	1102.67	636.921	1082.39	956.345	688.485	801.461	1485.28	1504.39	1360.55	1650.65	1721.11	631.835	1240.81	1174.48	1064.33	1334.67	1207.37	1306.09	1119.57	1023.13	1198.17	950.938	819.583	1150.5	1170.2	1255.97	1761.36	1438.15	1153.35	772.92	827.128	1873.67	1395.62	1070.64	715.391	798.451	1190.66	966.408	1082.03	1066.21	968.811	1693.09	878.191	1024.8
ACSL4	322.898	432.274	293.358	490.555	154.602	491.992	507.8	430.199	401.457	409.122	219.43	439.939	932.212	800.641	656.137	679.609	276.433	643.044	553.307	764.396	819.643	626.278	319.385	351.16	444.41	581.09	834.971	369.044	321.621	928.221	514.826	582.986	184.19	301.482	641.676	369.759	347.284	606.544	274.356	922.382	460.067	470.665	304.961	578.903	475.671	466.138	432.355	458.416	339.047
ACSM3	137.213	89.2253	131.335	75.2134	82.016	136.733	95.6212	82.053	98.468	105.936	227.532	114.439	75.3613	56.0257	67.1538	106.121	103.459	70.5182	71.2576	51.6631	86.4525	58.7245	60.4252	147.454	79.465	118.691	103.977	110.483	61.941	110.779	91.5544	86.2067	115.719	91.2667	166.508	62.132	97.3326	90.261	56.349	89.8839	64.332	65.3378	96.6411	87.1181	55.5319	54.7147	106.541	90.1667	56.0033
ACTA1	91.7741	69.1022	216.789	177.991	70.2199	120.034	78.6819	61.5982	57.2873	78.6819	84.1104	104.228	137.118	163.622	167.932	178.789	119.076	162.344	96.5639	143.504	174.159	129.773	192.201	208.167	89.8582	98.9589	110.933	137.278	88.9002	72.7744	191.882	143.105	87.6171	159.401	117.602	298.812	89.98	149.297	86.4764	110.105	97.7206	92.4244	222.14	129.09	78.4914	89.0837	175.86	129.253	73.6026
ACTB	22171.5	16379.7	40856.4	29978	22812.4	17447.6	42493.2	38474.8	38075	29483.5	24384.7	30294.5	28028.1	39706.8	26102.8	32854.5	37223.3	37685	38261.8	37155	32173.5	40677.4	33171.8	28028	38742.6	39438	39524.6	39214.2	46927.9	39113.4	34417.3	42697.8	37159.1	40742.4	53619.8	41760.7	23575.2	27463.1	20049.8	33245.6	41619.4	21259.4	45996.8	27900.3	24963.4	28908.3	30865.4	36937.6	31192.5
ACTC1	94.3614	136.578	225.419	130.556	265.587	35.3824	180.657	67.0448	115.904	138.316	69.4661	178.857	135.523	57.9807	70.5836	155.575	240.008	121.305	65.5548	155.141	174.138	198.599	58.1669	120.56	178.112	152.844	141.11	193.881	234.359	206.484	220.701	255.139	128.646	92.5365	97.5374	181.376	90.1096	161.667	205.498	193.437	111.658	94.375	99.9643	107.539	106.142	151.518	90.4037	124.601	201.968
ACTG2	272.049	130.038	419.543	210.913	80.8272	289.869	154.3	192.819	49.1625	141.689	366.357	141.004	134.561	125.514	23.3921	192.133	168.83	110.436	197.753	224.346	29.0123	211.872	225.443	291.925	153.066	56.0163	256.97	148.406	226.677	252.036	173.08	96.8366	89.4987	121.533	142.028	224.719	172.291	145.773	172.746	165.256	193.292	142.686	209.031	160.094	72.8493	204.173	180.084	99.4176	414.897
ACTL6B	160.492	328.797	172.984	253.382	149.072	382.294	199.119	281.126	231.692	145.7	151.218	402.067	353.093	675.066	351.56	717.832	233.991	280.436	621.263	284.192	235.831	263.575	214.984	173.904	166.393	196.437	340.294	146.313	238.13	231.309	350.947	129.858	385.47	244.763	123.469	142.047	427.392	427.687	291.108	366.794	584.12	306.786	110.347	301.773	179.3	353.918	647.126	338.289	92.1629
ACTL7B	94.7171	76.204	147.942	99.3454	152.725	99.0368	96.8769	64.6333	80.2151	98.8825	82.9921	84.8434	69.7244	81.6036	123.104	81.9122	84.6891	75.7411	82.0664	65.4046	92.4029	69.8786	81.9122	81.6036	72.0385	94.1	113.076	91.9401	89.1631	88.3918	90.8602	126.565	72.9642	147.622	74.3228	113.288	79.0159	79.3864	103.717	89.205	87.6612	91.2428	105.569	70.4941	64.8129	72.2849	70.6794	113.721	94.5157
ACTL8	165.59	173.938	235.606	119.811	164.782	150.51	197.097	138.661	146.74	162.628	201.137	123.311	162.897	153.472	155.626	130.044	126.274	130.582	155.896	132.198	146.47	126.004	135.16	197.905	162.628	168.283	140.277	163.974	146.201	170.437	184.71	167.58	157.998	136.096	324.774	186.801	159.139	53.05	118.186	129.422	157.313	187.03	271.102	73.9826	140.716	109.574	103.585	175.736	171.573
ACTN2	237.927	294.881	258.771	162.919	368.649	232.348	341.838	233.898	246.838	277.911	375.701	326.496	461.092	274.889	237.191	414.367	262.801	216.192	217.277	277.988	205.537	178.726	399.49	249.008	345.016	285.853	274.773	228.9	229.597	180.005	340.909	357.103	420.875	278.728	208.815	259.366	357.853	195.554	305.667	188.782	276.583	277.723	172.544	264.542	283.153	216.123	466.679	237.389	226.018
ACTN3	95.734	106.847	97.2775	129.769	209.03	103.22	110.552	77.2115	187.96	124.984	263.208	36.1534	80.3758	133.473	91.1805	89.5598	128.457	114.334	128.225	97.4319	93.1871	63.7828	163.032	193.363	185.491	76.98	153.617	111.324	93.7274	167.817	87.7848	136.594	81.0405	99.746	107.879	269.097	120.266	93.5525	161.43	178.259	159.303	85.0443	105.877	80.6026	90.6122	98.0569	187.268	98.3071	109.255
ACTN4	1238.92	772.111	1439.76	1069.3	3014.8	805.405	1641.98	1099.26	2029.04	1690.89	1103.09	1888.6	377.491	832.512	664.863	1387.02	1690.6	1245.1	674.978	1001.73	1130.49	1027.46	1223.69	1365.91	1602.5	1178.03	1122.34	1791.86	1204.05	1168.01	886.431	1155	918.63	1528.96	1541.81	1323.65	1536.81	957.549	989.565	1359.59	1343.05	1689.04	1198.92	1031.1	862.096	854.241	815.679	1362.57	1156.19
ACTR10	678.646	948.137	288.265	1098.39	320.141	1099.05	550.679	1132.18	589.697	391.498	666.94	993.173	2650.59	1879.29	1257.17	2118.62	787.963	1435.87	2179.66	1458.95	885.707	1312.4	1684.86	938.68	861.767	1020.22	1692.99	677.456	991.52	734.197	979.55	1070.69	2859.46	1255.73	818.876	1610.29	1937.16	1480.99	1320.91	869.326	944.472	1311.91	621.75	1346.84	1601.12	709.332	1264.55	1160.21	714.888
ACTR1A	1174.85	1135.24	2265.61	1131.82	1673.23	1124.38	2375.45	2348.93	2330.2	2234.22	1230.37	2115.31	1356.37	2297.86	1547.39	1772.46	1542.26	1863.73	1900.86	1769.55	1862.28	1935.76	1610.95	1676.65	1989.48	1779.13	1905.9	1846.45	1832.42	1969.97	2185.46	1790.84	1695.11	1965.44	1850.85	1476.22	1820.11	1938.52	1673.85	2274.58	2369.4	2063.64	1483.98	1795.53	1747.84	2144.1	1423.61	1671.76	1686.24
ACTR2	2270.51	2198.68	1885.46	2601.11	2227.34	2315.21	2423.56	2778.13	2554.32	2483.64	2029.72	2690.73	2938.56	3567.95	2772.69	3369.79	2717.98	3077.52	4133.57	4079.19	2670.65	2993.74	2786.99	2990.38	2896	3362.74	4036.03	2685.29	3345.96	2760.2	3240.7	3144.66	3256.32	2546.03	3900.72	3054.46	4010.41	3449.73	3195.42	3100.55	2187.31	3803.5	1753.72	2433.82	3074.02	2463.97	3123.62	3142.87	3150.98
ACTR3	1952.11	1549.37	438.623	1721.09	257.338	1863.89	854.932	1207.51	412.439	862.341	809.186	1077.19	2752.07	1996.59	2706.33	1581.11	1556.68	1229.45	1841.21	1637.74	1573.53	889.997	1477.32	808.425	1545.57	1238.82	1940.67	1540.49	1672.1	1692.65	1299.46	1479.54	1357.83	1176.09	1396.3	838.01	1516.67	1602.52	841.814	903.579	979.031	1545.26	786.025	1359.58	1412.29	1401.22	1383.14	1569.59	1554.58
ACTR3B	266.613	207.875	179.68	364.304	223.456	457.482	291.407	336.79	246.024	52.1874	181.659	231.556	948.163	985.137	740.229	441.901	253.382	418.343	633.944	494.889	436.645	224.507	295.426	122.488	235.575	352.68	295.117	170.22	356.019	285.966	299.816	600.671	396.48	1006	345.212	210.261	351.386	518.899	333.599	417.98	30.2163	438.34	191.077	464.213	279.28	624.816	316.62	286.483	341.133
ACTR8	329.205	312.049	453.679	235.827	391.04	276.217	297.126	254.503	273.089	324.827	301.237	278.183	189.183	204.285	175.958	203.302	224.658	136.999	184.805	188.826	303.649	273	250.035	176.316	362.625	322.325	271.749	267.281	249.231	349.668	294.803	242.959	223.468	208.22	455.756	278.128	229.217	323.35	295.743	246.033	200.104	278.743	254.795	246.925	384.281	330.144	238.102	312.375	338.044
ACVR1	901.008	895.946	694.658	829.862	498.575	1525.55	854.3	1083.5	936.146	913.588	833.767	688.295	1134.25	1538.71	1780.2	733.701	1181.11	1003.1	1278.71	1244.3	2143.15	1228.25	1006.86	831.598	1221.59	1238.66	1198.17	1646.87	1054.87	1246.32	907.225	1393.75	1308.15	674.303	970.916	1123.64	1241.15	1128.26	1032.64	1160.97	1695.63	1072.47	863.692	1350.22	849.449	1092.65	845.756	868.308	926.998
ACVR2A	689.183	766.478	549.44	974.317	1322.22	1220.88	503.774	528.463	219.931	1134.88	1194.9	725.813	1419.53	1043.22	639.321	948.498	790.198	1294.14	304.487	1080.82	809.562	222.351	505.549	890.084	574.129	744.209	888.632	504.903	1067.59	637.707	610.275	690.897	1115.67	1082.87	307.592	824.308	949.86	1553.66	1113.95	827.86	711.68	1325.38	1239.88	918.774	778.033	734.528	857.183	412.764	953.236
ACVR2B	309.521	119.896	473.794	113.818	673.723	329.833	251.329	217.822	277.275	283.872	277.423	275.718	207.37	224.494	292.471	210.113	241.766	231.166	192.025	154.96	217.748	225.161	210.187	272.53	174.679	299.365	193.804	244.509	266.748	287.356	277.497	151.593	194.729	312.474	190.938	276.237	208.217	276.61	233.038	200.614	217.334	160.502	432.373	347.074	224.274	330.768	368.02	372.392	281.064
ADA	471.499	378.143	128.006	182.78	419.472	143.673	275.727	132.858	289.873	330.325	191.432	150.863	280.579	148.7	131.28	89.8338	465.419	265.263	179.565	261.054	229.663	151.447	296.128	343.829	339.678	147.648	212.71	360.606	275.844	135.956	363.529	166.86	157.746	265.161	252.264	455.916	178.094	223.032	223.777	345.349	148.289	393.439	165.312	213.402	221.427	279.49	213.23	253.353	195.978
ADAM10	832.719	584.452	695.454	713.932	518.772	456.896	412.602	440.028	823.681	769.947	619.394	482.308	567.271	503.784	532.552	573.759	756.301	748.203	657.335	771.245	824.486	832.674	1024.03	637.022	952.535	768.202	458.73	993.294	611.475	823.457	708.966	771.437	591.411	659.695	447.115	295.076	689.261	522.991	775.937	701.76	510.22	620.586	910.4	771.539	702.863	560.673	610.448	796.281	723.87
ADAM12	155.51	130.69	187.858	104.964	141.766	276.136	154.843	108.918	173.209	165.467	240.12	122.972	116.731	122.924	165.563	103.32	161.704	192.956	125.521	99.7233	132.381	117.803	115.23	143.529	107.203	172.994	120.09	137.836	181.832	161.18	169.159	121.771	103.561	134.167	185.922	210.63	145.343	127.117	112.699	78.6526	149.837	151.574	156.319	129.973	167.244	181.277	123.792	103.077	143.99
ADAM15	425.45	486.074	452.092	529.028	813.389	455.898	574.156	489.065	462.151	480.365	563.553	415.936	415.664	450.189	465.413	449.374	435.781	627.983	438.5	434.15	483.356	471.394	434.422	504.833	533.377	425.179	437.412	420.557	443.937	456.714	638.042	534.057	509.483	415.503	619.773	523.233	431.958	494.417	386.102	446.512	497.196	504.364	518.625	442.49	673.383	598.856	437.444	406.653	416.453
ADAM18	132.867	84.2499	191.296	103.936	161.044	161.987	73.7466	60.9163	86.4512	128.716	107.018	97.0174	58.1489	53.4948	64.9415	48.6519	66.7025	50.9161	63.3062	70.539	102.929	56.1363	60.9163	156.955	57.8344	76.3253	52.6771	89.5959	82.3002	52.6142	54.1866	53.3893	51.3388	100.331	104.725	164.409	79.0937	104.615	52.4373	120.69	73.6746	58.6986	115.307	83.0483	53.9019	72.7592	72.9789	50.7896	48.0434
ADAM19	218.996	164.962	388.703	94.1435	364.843	296.481	239.23	206.014	212.447	251.394	314.083	286.189	163.5	144.669	151.395	198.763	262.622	132.506	143.207	170.693	218.704	178.178	167.944	274.552	219.113	178.061	144.143	258.938	184.026	241.218	223.558	211.793	205.033	323.723	302.548	118.459	176.148	205.25	244.397	189.695	107.247	186.464	140.068	228.027	180.464	188.88	194.038	150.385	202.997
ADAM21	246.426	339.917	340.824	149.943	357.691	288.955	101.61	181.499	242.98	311.807	351.615	169.711	115.484	163.363	108.049	127.908	120.018	160.19	118.568	177.51	194.739	97.3484	146.044	270.366	222.124	121.923	166.809	282.789	159.464	248.331	251.595	116.993	218.327	197.765	163.902	224.141	172.24	143.709	175.871	127.174	318.414	359.198	404.179	133.3	194.362	86.5325	157.464	190.845	303.128
ADAM22	351.691	296.868	307.767	324.968	377.844	410.913	306.738	303.28	226.834	239.177	298.443	521.588	447.002	566.321	355.17	432.01	312.341	343.418	487.534	311.925	283.627	292.556	224.996	284.086	277.762	247.713	274.96	221.428	327.682	568.904	468.362	567.866	421.279	351.335	334.319	301.118	395.185	343.742	426.237	255.717	353.366	400.837	196.253	376.748	359.057	303.571	461.158	416.217	483.8
ADAM23	305.977	374.565	453.475	277.244	360.411	254.204	277.404	366.211	336.147	284.161	213.978	513.389	534.194	483.325	510.888	707.178	209.455	560.479	535.843	307.095	370.893	274.637	230.26	368.712	262.026	302.04	269.156	213.925	255.215	439.693	660.673	350.911	501.709	570.94	277.739	422.378	584.436	523.533	253.862	265.569	151.613	488.413	297.808	252.951	446.603	451.223	641.082	351.971	582.001
ADAM28	142.641	121.716	290.168	117.685	113.024	196.829	239.345	235.91	103.42	196.654	167.352	111.026	182.388	240.607	156.171	131.951	258.483	120.489	288.1	238.714	212.847	160.061	288.591	143.517	119.122	312.355	205.872	221.54	131.495	123.924	150.037	158.651	85.7022	120.836	260.427	195.119	207.599	147.318	92.0362	146.212	245.616	148.921	228.285	214.121	261.505	116.079	197.626	244.916	127.332
ADAM30	191.531	70.1758	292.941	154.224	126.588	146.414	51.1915	82.9722	109.046	143.65	72.3386	111.689	94.507	74.982	108.805	103.819	119.078	129.412	77.5052	100.455	166.359	62.9666	47.8873	111.809	102.077	60.2031	139.144	55.6973	61.4647	99.193	136.381	126.985	63.9469	131.661	76.8429	115.96	65.856	136.959	69.6352	162.713	153.362	47.8561	199.803	70.7261	55.6872	100.96	50.7392	70.4144	162.946
ADAM5	140.119	95.9563	277.579	77.082	165.622	130.636	154.114	90.739	86.0434	147.546	193.857	102.094	94.9435	53.4815	91.629	78.862	126.523	68.4888	79.0461	82.2993	91.5369	88.1303	96.8463	80.5806	120.477	96.2632	82.7596	134.625	121.828	132.385	125.419	76.3675	120.408	82.7447	175.027	150.493	66.5015	102.889	69.8402	122.209	68.9774	109.342	211.94	120.108	86.6836	65.8263	101.876	64.8509	104.69
ADAM7	115.773	102.543	142.458	86.9119	141.899	86.8003	133.581	73.1232	150.664	88.4192	172.547	91.1546	101.259	66.4242	127.106	79.2639	97.9652	84.009	89.9265	102.543	79.4872	86.9677	112.424	135.312	87.9726	99.9749	66.815	154.181	183.265	135.312	106.618	130.704	106.823	84.3571	99.7861	223.916	104.431	81.9251	100.564	119.8	110.391	90.1978	83.2208	89.7792	87.5864	90.8755	93.5866	89.5798	133.515
ADAM8	134.516	296.242	271.207	208.168	154.108	170.253	174.426	183.587	189.392	216.24	351.299	161.546	134.879	179.959	187.487	115.922	180.503	144.765	134.607	154.562	301.412	141.954	148.031	179.052	293.974	198.281	180.049	164.72	134.244	148.847	150.752	232.621	198.205	200.157	140.637	335.167	103.543	187.643	121.89	197.379	303.33	152.551	45.2487	119.261	81.4917	229.242	203.486	201.284	148.471
ADAM9	330.045	343.527	152.221	598.448	222.186	337.375	303.538	399.223	314.402	335.019	249.674	365.779	408.779	364.863	268.654	377.364	286.587	318.722	464.475	453.48	424.552	701.595	452.957	404.787	472.46	574.887	521.481	536.992	536.665	394.708	367.808	401.345	544.909	288.613	234.021	252.134	366.64	269.348	463.287	434.713	340.001	495.918	352.353	429.781	286.908	397.381	380.743	553.205	315.068
ADAMDEC1	89.371	112.188	89.2713	105.114	89.1717	153.439	161.908	96.8439	131.917	123.149	133.212	102.224	85.1861	117.071	80.0049	77.4143	51.6077	102.723	65.1587	61.1731	69.9413	110.494	78.1118	232.652	206.547	78.0121	90.3674	136.102	88.9724	67.8489	103.719	67.3929	120.72	78.585	53.8965	198.791	90.3806	162.581	76.1161	103.219	58.8342	110.406	101.628	102.505	52.47	64.3205	157.917	63.5524	84.6748
ADAMTS1	616.603	543.483	295.964	1042.97	494.737	663.373	371.225	499.019	646.904	477.939	855.723	393.457	295.8	381.6	270.932	641.305	948.11	714.754	250.676	484.527	769.758	590.583	921.761	479.916	1356.52	860.499	567.198	1946.09	990.434	846.336	585.477	364.618	506.139	698.382	695.438	284.765	119.569	216.656	677.222	565.723	1083.05	604.913	355.97	446.74	336.375	1246.34	415.277	491.451	983.663
ADAMTS12	33.2016	153.586	238.316	102.132	191.057	99.6156	101.293	136.668	169.945	184.486	211.68	132.124	104.719	127.3	112.619	84.8647	84.3754	152.747	133.592	163.303	90.3876	106.607	74.7279	136.598	98.9864	104.02	138.206	72.1412	178.194	161.346	142.26	85.1258	84.7907	84.7572	98.9989	209.615	122.456	107.544	89.08	113.107	172.888	85.2934	176.139	99.267	87.8401	117.53	174.899	154.659	96.9883
ADAMTS13	159.681	130.62	153.788	112.407	177.76	381.186	136.78	144.95	134.102	122.853	156.467	108.657	189.813	121.781	124.995	134.37	146.557	100.22	124.594	150.039	148.432	161.02	138.387	121.513	238.962	179.367	320.654	181.778	133.566	196.241	169.055	259.56	120.415	218.422	361.413	105.933	118.108	110.867	123.466	133.651	183.039	139.645	117.763	199.245	161.342	213.356	100.867	119.567	173.623
ADAMTS2	93.1522	110.77	203.422	109.988	273.816	105.167	132.975	88.4349	94.9505	121.169	185.648	103.108	82.1018	85.8808	84.6298	67.2723	101.414	87.4445	85.2032	85.959	108.086	92.2921	75.3516	95.4978	68.9663	96.5403	93.1001	151.402	78.844	114.523	130.239	107.091	114.509	148.295	182.695	130.191	92.4087	87.4504	110.935	84.7599	171.664	97.6744	100.98	81.0316	71.4225	78.687	80.8009	95.4836	104.939
ADAMTS20	131.56	89.9576	237.247	90.6737	156.692	69.3357	106.212	93.7526	97.8341	73.4171	103.204	80.1479	89.8144	74.5628	95.9724	71.1974	60.242	69.9085	86.6639	86.5207	60.6716	105.782	70.8394	114.661	98.3353	117.31	98.8365	75.6369	65.7555	143.088	80.1479	75.2321	153.375	114.117	64.4667	198.304	93.1632	91.4312	91.3972	70.9531	66.1987	75.5378	90.4803	96.5592	85.7259	66.1647	106.068	58.8633	79.3413
ADAMTS3	158.926	149.286	305.847	86.9953	151.418	105.256	152.252	119.438	172.552	77.7259	210.928	157.35	89.7761	86.8099	167.639	218.343	125.093	100.529	103.68	169.864	90.7958	51.4934	105.72	118.326	87.8296	102.568	68.1784	115.823	119.253	161.522	123.517	92.693	95.5083	96.6227	100.904	92.7516	137.974	169.001	159.323	101.96	228.124	164.192	146.361	108.06	93.1035	148.062	92.3997	189.471	89.7603
ADAMTS7	108.339	71.3894	230.104	100.819	220.943	130.554	146.853	91.8108	93.414	116.126	188.841	116.431	82.4208	85.4745	82.9934	77.6495	140.25	126.012	92.9941	132.577	121.202	109.369	75.321	99.674	91.62	178.688	106.316	146.815	113.263	136.662	104.789	171.437	144.244	80.5708	106.412	248.23	91.785	70.8193	78.8643	99.8965	127.378	125.716	98.8105	137.174	90.4996	73.8334	131.833	141.318	117.715
ADAMTS8	254.965	157.845	344.527	151.894	252.131	126.197	106.829	189.967	149.815	184.865	212.83	207.256	139.99	187.038	103.428	144.525	125.441	128.181	186.188	195.541	167.009	151.232	180.141	188.55	162.947	207.917	246.273	249.013	146.886	194.218	124.685	213.254	172.441	160.214	211.212	207.645	195.253	147.4	213.582	122.194	93.656	166.644	67.7463	298.845	191.639	296.92	235.033	131.816	129.822
ADAMTS9	305.757	343.913	709.516	174.97	479.379	344.153	386.149	120.976	490.418	379.069	675.799	267.001	123.615	208.927	238.684	127.095	383.989	156.972	105.257	217.566	198.848	190.089	138.974	280.319	185.769	219.606	180.01	274.32	296.758	381.589	409.786	198.137	233.523	358.057	429.594	541.235	159.062	244.388	257.313	367.991	321.773	256.616	371.38	213.654	197.306	306.755	249.439	228.373	347.59
ADAMTSL2	386.774	379.38	429.144	379.096	395.873	402.414	395.873	390.47	517.581	393.598	390.755	379.664	374.546	373.693	417.485	382.508	381.655	380.802	374.262	375.399	410.944	373.977	421.466	377.39	391.608	376.252	377.674	404.973	399.57	397.864	415.21	395.188	407.729	397.908	472.394	411.204	391.411	376	381.288	394.886	450.033	390.958	378.116	442.781	370.561	381.288	367.993	369.05	367.993
ADAMTSL3	256.131	225.033	197.062	284.746	140.937	227.333	120.511	187.769	215.924	243.986	263.952	135.969	215.556	97.4171	104.41	170.104	198.442	170.84	146.642	222.272	229.725	320.169	222.732	229.265	117.199	227.885	213.072	293.487	218.132	282.354	243.986	222.545	137.642	220.285	332.724	318.271	167.575	133.429	175.281	285.7	264.843	205.489	184.94	184.323	241.827	209.291	193.365	196.584	233.608
ADAMTSL4	306.339	183.822	180.845	131.533	319.85	244.355	149.624	43.0613	250.081	201.913	206.036	193.669	133.899	88.7857	135.502	117.869	46.5727	111.991	114.129	133.06	73.1371	90.1597	185.654	231.379	118.632	137.334	92.0681	126.419	223.592	210.768	251.226	103.38	116.18	164.598	129.834	243.93	85.5096	94.399	245.488	75.1845	282.115	260.09	133.286	208.312	263.756	61.6823	179.811	113.675	140.526
ADAR	6881.67	3249.8	3067.95	4334.81	3167.82	3648.84	3744.63	4303.33	5324.25	4058.07	3469.47	5801.19	3208.36	4650.96	5970.59	5694.98	4186.7	3715.65	4100.19	3138.38	4349.08	4402.75	3557.57	3161.25	4457.78	3738.75	2823.81	2747.49	4071.2	3747.58	4049.46	4094.97	4581.08	6741.38	7072.71	4006.2	2947.3	4071.42	3540.8	2153.69	4541.02	3022.88	4868.45	2904.21	2685.09	4554.11	4549.13	3346.99	5236.48
ADARB1	435.718	547.674	237.035	800.448	374.918	920.162	244.163	467.586	380.299	369.886	540.825	450.674	436.277	393.298	438.793	520.209	403.361	370.166	448.018	335.293	435.998	504.275	216.489	469.473	285.954	382.955	672.978	369.188	484.568	578.214	550.12	422.241	345.591	390.81	708.867	619.361	346.962	363.493	292.793	451.524	503.081	274.374	543.798	430.7	472.504	365.277	584.593	450.722	263.225
ADAT1	448.791	297.618	327.769	180.085	342.705	377.601	257.137	285.474	329.304	349.824	163.195	360.991	283.24	264.815	167.522	224.892	221.542	100.938	279.052	316.462	270.538	236.199	405.659	497.647	247.645	232.43	402.029	267.746	201.86	427.016	227.684	308.25	307.293	202.455	110.589	525.9	303.306	326.219	201.392	333.29	320.85	334.46	317.501	428.186	413.992	225.9	286.666	361.732	145.411
ADCK2	731.606	567.206	972.526	694.459	825.841	623.041	807.986	709.763	724.835	742.551	660.559	588.306	672.57	714.076	623.598	768.614	561.409	606.81	547.403	574.904	694.784	545.641	626.334	701.184	604.862	631.992	654.206	757.901	475.011	660.281	617.384	694.084	610.123	565.837	547.642	657.391	704.548	584.915	455.37	841.713	718.325	606.533	602.751	515.918	646.347	634.695	739.861	606.147	707.834
ADCY1	512.575	1154.35	393.387	607.617	359.284	1103.37	663.978	959.861	572.542	145.169	499.93	1478.67	1152.52	799.474	1194.92	1327.9	240.611	883.93	963.408	673.992	911.396	889.709	555.204	521.273	924.728	407.806	576.375	526.079	488.028	800.79	1216.43	596.292	1444.24	522.09	380.162	953.989	1663.09	839.426	1210.48	1018.94	519.427	1192.75	353.366	799.162	1021.82	402.673	1370.94	623.324	911.173
ADCY2	1897.96	1302.4	2384.61	2721.19	1118.47	1932.02	3324.56	1640.51	4014.37	3446.79	2003.61	2129.75	1009.56	1541.35	2017.53	784.401	1602.47	1395.4	1322.02	1329.25	1911.61	1666.49	612.529	1414.42	786.389	1337.53	691.803	583.364	869.243	1791.44	1146.57	1152.61	1278.81	1263.91	2041.03	1445.74	2083.65	1269.27	1690.39	1292.95	1534.92	2137.96	1371.79	1370.05	1969.43	933.051	2150.55	1469.61	1706.55
ADCY6	433.72	458.955	559.595	378.234	749.342	216.417	439.112	379.507	420.317	401.447	113.232	521.78	300.583	479.847	259.848	419.418	497.444	282.836	333.68	369.772	442.931	259.773	372.992	404.667	292.795	300.807	192.979	382.877	399.275	442.257	406.913	286.049	271.994	401.199	300.938	332.735	302.538	280.9	383.526	477.316	288.693	319.446	447.398	337.744	389.858	296.555	289.388	591.91	506.191
ADCY7	472.075	458.104	273.014	624.532	218.353	212.745	332.671	250.986	301.465	394.979	369.077	208.563	180.112	214.07	228.449	160.634	446.172	318.802	140.85	271.586	358.063	343.582	298.202	309.624	349.905	497.161	259.654	374.686	168.384	297.896	330.529	243.593	285.945	146.988	164.825	318.503	317.999	291.555	158.919	566.442	297.906	342.988	229.614	311.054	275.943	427.247	321.649	416.919	339.635
ADCY8	220.329	336.141	284.744	232.591	244.6	295.074	399.38	270.887	252.831	505.366	283.736	176.994	145.417	135.339	210.419	132.232	321.36	153.731	162.381	227.636	352.602	389.974	153.227	229.316	159.358	241.493	107.457	316.909	237.798	268.619	315.062	232.299	205.706	196.231	227.601	547.435	192.966	187.632	202.76	206.979	253.239	232.697	206.581	330.948	456.668	207.537	200.849	265.819	204.67
ADCYAP1	255.915	281.475	361.919	159.641	492.966	170.67	132.005	132.524	228.148	223.348	371.002	189.613	177.417	95.6749	48.5761	333.634	27.4271	177.546	122.792	5.62928	105.536	260.456	137.195	313.393	264.608	196.749	243.589	197.528	200.512	204.145	273.431	572.769	172.749	58.4021	379.646	189.456	261.98	116.599	334.311	263.142	86.8367	360.312	159.168	211.998	219.245	193.494	127.386	227.129	143.927
ADCYAP1R1	456.803	233.515	714.495	237.338	562.104	209.014	394.421	268.268	368.704	584.346	419.964	230.214	223.437	249.154	136.381	184.34	108.231	100.064	213.185	272.265	250.196	220.135	263.055	343.161	174.261	364.36	321.787	95.0248	308.929	430.043	287.208	110.277	241.843	240.501	387.032	436.596	85.5195	146.12	344.527	437.814	378.978	175.078	138.166	208.585	273.884	184.027	155.715	258.821	292.874
ADD2	760.202	1018.62	1287.35	578.815	603.529	1291.98	1208.42	1202.01	741.494	440.373	497.157	1319.21	1339	1076.54	1811.61	1216.2	830.111	966.912	1389.96	767.187	517.4	474.772	544.998	674.496	694.315	612.34	766.367	454.635	780.947	875.623	1117.05	923.955	943.77	811.624	1954.8	1291.86	1067.13	957.509	689.031	956.356	1138.2	1241.64	708.758	542.595	704.631	579.684	859.871	1242.53	1417.84
ADH1A	61.5022	132.765	359.998	92.4274	279.64	257.573	175.554	102.709	156.176	150.798	203.236	137.352	110.935	101.602	115.681	99.3876	151.035	123.274	115.839	147.08	175	97.3312	129.206	231.868	144.549	173.418	127.624	155.306	147.792	120.901	140.832	154.822	171.247	106.379	222.705	247.135	173.846	107.73	150.04	241.521	254.412	103.364	102.325	101.285	163.035	99.9336	163.346	98.5821	189.127
ADH1B	119.968	113.28	196.939	230.791	107.825	93.4396	75.6541	100.726	155.091	85.481	95.4947	65.1547	84.0611	52.8244	84.659	96.1298	124.714	93.8133	102.968	131.29	127.292	117.801	81.9313	64.0338	193.277	117.316	99.53	158.94	105.434	138.837	105.546	134.867	56.0035	83.0462	97.1335	250.347	84.8351	109.418	107.573	82.3334	185.599	53.8233	120.85	122.192	78.2805	64.2351	176.235	102.542	103.996
ADH1C	66.8074	68.5833	61.2134	64.3212	87.0523	74.1773	62.9005	69.7376	114.312	150.362	73.0229	87.2299	59.7927	54.6427	57.6617	56.5961	72.3126	57.5729	67.9617	62.7229	55.7082	55.7082	89.0946	64.3212	130.117	60.3255	84.7437	61.5686	60.4143	66.8074	97.6187	56.5042	80.1341	108.008	115.864	61.5723	60.8121	56.2508	52.5765	55.8074	61.5723	95.0215	91.7272	97.8723	67.5906	68.3508	65.1199	53.7801	55.744
ADH5	322.579	485.286	308.357	636.286	438.144	383.357	310.664	523.269	400.403	400.885	452.366	626.058	621.719	658.014	430.465	736.94	455.362	501.402	672.477	709.323	595.48	948.753	603.744	595.342	422.201	786.183	549.99	636.63	709.323	686.802	550.955	602.986	661.295	440.564	772.157	359.198	815.803	372.148	698.157	436.281	390.477	461.873	551.769	501.819	626.042	587.021	431.999	405.756	866.746
ADH6	136.517	108.498	155.285	143.465	167.142	211.059	106.232	111.594	83.9524	89.0881	78.2127	82.8951	53.6675	85.1231	96.1495	107.78	111.216	105.628	112.84	113.444	150.489	64.1275	105.892	144.258	87.0867	104.608	70.6981	168.161	76.249	250.595	134.516	97.4639	111.873	107.519	134.051	236.576	92.5773	89.3509	113.032	103.823	139.282	142.822	81.927	90.1966	96.0856	126.376	139.564	63.7275	126.345
ADH7	40.6277	55.3737	271.438	89.2714	272.427	175.32	110.581	77.7624	137.555	176.578	228.369	152.841	113.099	89.0916	118.943	80.8195	135.757	77.9422	102.579	58.8803	119.842	92.3285	86.574	132.34	129.463	132.61	96.5545	72.4574	185.84	42.3361	130.902	106.062	106.913	55.4341	217.874	340.13	116.619	141.138	115.03	81.5994	77.9669	106.856	160.209	100.783	101.578	169.517	87.8427	155.1	202.777
ADI1	590.751	480.848	424.871	404.659	344.18	452.03	478.796	514.088	478.953	466.637	636.781	447.846	533.273	557.038	328.469	604.173	1190.48	600.778	866.14	727.893	711.076	325.311	469.795	515.193	615.779	1092.1	1039.52	368.735	767.527	454.794	761.211	607.473	408.527	249.239	483.553	320.615	644.038	456.384	408.288	486.506	563.626	481.199	539.01	684.833	690.817	556.924	508.409	638.792	635.959
ADIPOR1	721.922	671.198	940.578	888.997	433.24	708.839	705.622	867.764	697.686	706.694	738.543	777.149	1153.34	1263.68	836.129	774.468	698.222	1012.64	956.234	1039.34	666.695	1067.87	1187.01	755.272	773.61	933.393	839.989	614.47	845.244	950.336	722.136	535.975	1038.15	850.203	1052.83	1335.86	857.88	917.212	1081.45	605.933	943.992	1086.86	575.223	706.417	724.168	885.519	994.48	814.026	942.518
ADIPOR2	3112.21	2442.5	2542	1673.3	3324.18	2040.01	1908.61	1800.83	2412.76	2918.71	2613.65	1562.27	904.642	1439.16	1218.63	1139.95	2417.99	2781.37	1199.71	1504.23	1746.75	1530.55	1720.89	2951.7	3968.83	2171.32	1683.76	3383.03	2179.43	2309.75	1870.22	2016.47	2018.06	1834.4	2302.18	2345.8	1714.79	1753.36	2262.03	2122.12	2797.03	2441.08	2001.65	2316	1995.46	1889.52	2166.6	1790.78	2223.02
ADNP	651.477	682.021	388.683	1297.61	238.94	944.912	410.39	663.099	592.598	550.144	698.638	779.224	965.755	589.428	859.331	977.281	501.734	939.821	685.191	641.392	862.98	1054.51	646.675	803.813	918.978	797.954	634.956	729.662	513.741	1006.29	673.953	611.706	600.134	893.475	730.266	557.071	873.863	1014.54	1001.69	627.395	704.813	505.914	679.109	1108.68	909.498	537.46	856.032	532.675	828.464
ADNP2	461.682	301.179	629.412	589.723	482.701	173.62	490.41	452.467	532.207	422.475	433.195	551.78	273.716	324.426	427.413	406.274	289.555	310.755	376.522	406.214	396.698	391.037	642.421	237.159	601.106	416.151	348.216	395.915	348.396	358.936	318.645	548.162	529.993	487.42	590.109	512.65	415.771	461.562	457.633	443.365	536.173	390.711	301.35	261.852	322.85	297.363	373.198	391.394	279.337
ADO	1445.2	1212.21	533.134	1282.42	1106.93	1218.38	915.177	1018.76	927.663	1270.25	1487.82	1013.67	1179.69	978.684	1007.05	1133.06	1456.99	1172.21	1013.37	1248.05	889.281	1042.42	1567.2	1393.87	1477.72	1237.95	1009.9	1543.16	1024.16	1060.3	1333.29	1619.39	996.155	1299.09	826.857	1213.05	999.844	1456.42	1279.81	1477.76	762.986	1117.17	637.739	1343.54	1159.09	1397.28	960.711	1269.72	1703.91
ADORA1	487.666	496.684	954.906	508.174	1382.12	429.168	755.816	977.082	981.344	931.68	529.485	743.524	363.011	697.133	365.605	879.792	960.404	915.063	775.151	710.599	835.316	721.657	1025.82	785.343	687.682	943.17	986.286	960.219	910.925	818.144	907.466	848.499	735.779	734.462	831.146	1084.05	596.526	486.789	660.246	766.032	845.129	545.744	1260.02	520.179	547.332	618.14	712.616	786.794	1075.41
ADORA2B	321.596	254.873	444.925	205.332	72.9319	281.911	252.605	247.721	196.61	232.283	408.031	286.446	345.32	292.813	337.121	347.326	333.283	292.988	317.148	451.641	490.541	190.504	195.214	358.316	245.191	307.902	136.254	136.777	602.182	389.453	267.956	215.163	299.855	377.104	300.483	205.94	235.498	243.359	256.042	325.534	284.761	270.296	421.651	181.098	271.24	301.427	215.897	194.305	177.954
ADPGK	508.776	628.246	733.416	321.597	428.356	548.62	605.574	486.716	437.95	678.417	532.976	470.522	558.398	379.101	587.119	290.981	575.814	491.544	438.317	617.919	442.289	520.082	460.683	421.512	482.866	467.466	453.289	278.454	297.398	369.446	352.824	331.627	509.969	594.827	653.545	433.31	405.969	415.626	505.291	350.685	574.525	367.253	343.559	346.607	517.524	501.385	487.006	369.227	400.775
ADPRH	439.514	249.586	286.811	187.907	224.317	199.319	284.637	216.437	265.345	219.426	208.829	247.141	185.733	182.744	189.809	184.103	204.21	219.154	254.477	241.163	227.577	195.787	219.969	229.207	196.602	221.328	195.515	212.905	190.896	202.851	193.341	286.063	199.691	304.423	314.408	321.955	138.169	186.945	302.444	214.416	150.041	202.406	201.164	155.286	139.089	198.863	181.423	198.035	202.866
ADRA2B	116.467	161.129	197.591	172.844	161.569	307.856	178.408	188.366	116.174	221.753	319.717	205.059	147.657	133.453	103.434	151.172	262.901	148.536	220.874	186.609	265.976	110.609	106.363	310.053	189.391	293.945	230.393	187.78	239.911	128.182	114.124	216.008	182.007	251.588	170.286	173.195	139.61	213.098	150.085	140.857	140.442	129.801	160.559	115.087	146.178	169.953	315.184	225.319	351.096
ADRM1	765.674	618.324	976.246	873.771	916.083	539.815	891.721	870.714	755.614	875.053	705.018	931.764	620	965.988	627.891	789.641	956.422	765.378	877.519	633.315	737.072	691.407	1032.66	752.064	687.363	723.264	1026.25	1032.27	790.923	760.94	914.899	728.072	826.765	869.931	1096.12	825.447	793.449	632.516	846.278	995.917	682.773	809.134	689.862	924.328	870.057	849.854	849.415	799.347	727.382
AEBP1	1947.93	1849.16	1029.06	5994.1	3251.26	1082.91	1951.55	2268.15	2615.89	3030.53	2588.12	1680.12	1324.89	1759.81	1473.4	1355.56	1737.84	1218.39	1328.51	1814.15	2053.46	2642.7	1625.06	1693.4	1229.02	1653.8	2443.95	2497.32	2228.54	2755.96	1290.11	528.011	218.365	1015.64	1142.42	833.552	307.487	2433.31	6048.01	2987.06	1900.6	1867.11	716.873	1782.55	3990.66	1029.12	736.547	2492.4	2742.76
AFAP1	218.489	260.442	221.382	189.074	189.556	187.627	174.607	85.878	181.117	299.744	211.015	205.71	156.041	303.36	250.316	205.469	250.798	103.72	171.472	255.138	168.82	161.346	184.492	198.959	256.826	184.734	162.551	246.699	135.547	245.494	198.477	227.529	146.999	119.391	200.268	396.724	252.425	241.576	173.286	113.758	108.473	144.635	166.193	137.681	171.13	206.04	190.533	193.175	96.8596
AFF1	929.224	439.394	734.749	1118.78	533.696	705.303	557.21	312.879	915.3	609.617	1072.92	400.419	312.756	307.777	482.672	320.748	542.825	546.421	215.933	382.192	645.734	633.531	421.382	556.749	731.429	512.211	295.697	593.296	512.672	607.957	367.93	118.927	274.572	528.001	451.479	502.209	360.398	468.116	632.86	560.441	725.63	432.204	442.64	810.732	669.924	646.62	452.147	477.679	605.842
AFF4	569.888	570.836	745.935	419.916	515.525	710.378	516.474	542.707	578.106	458.634	449.468	471.909	498.932	547.764	506.992	526.272	504.305	542.391	567.992	517.264	568.308	456.106	545.235	468.274	367.924	385.307	428.608	420.074	542.391	540.494	632.943	467.147	474.974	527.822	464.749	369.416	536.155	532.913	552.27	543.475	289.531	552.431	435.167	566.448	588.717	539.514	461.822	507.886	647.661
AFM	115.183	119.085	156.374	86.277	198.432	162.806	109.04	82.0856	78.6169	136.357	164.179	92.3473	68.8612	56.5039	72.4022	53.9023	79.1951	38.0763	78.4724	75.365	102.464	73.992	76.2322	209.055	74.4978	89.7457	86.7106	46.8926	64.7421	163.528	71.7518	64.3774	62.4103	60.8367	180.04	251.772	62.4759	65.5576	114.078	118.93	67.5902	60.7711	70.1474	144.371	122.34	71.0654	60.7711	73.557	79.6549
AFP	69.2869	117.497	166.868	80.1149	77.4079	97.0014	115.048	182.465	60.9081	117.497	120.075	117.497	76.5056	116.337	179.887	138.766	122.911	110.15	96.6147	140.7	60.1347	101.9	66.1932	78.1813	65.6776	179.114	108.345	64.6464	64.3886	104.736	69.9315	90.3073	83.8076	92.7377	95.9593	283.661	86.6901	94.3767	90.1943	158.131	82.225	112.18	82.0555	83.6945	82.225	119.245	88.5552	105.907	131.341
AFTPH	1627.07	1513.35	721.194	1222.91	605.078	1555.33	972.65	1062.9	1187.52	803.057	1599.22	1251.83	1131.94	835.754	1156.32	951.091	1138.47	1014.15	887.733	1033.61	920.311	632.924	810.362	1369.27	994.567	617.474	473.272	1015.35	1093.8	859.588	1006.48	812.116	1150.58	1214.99	809.928	1009.7	753.113	1081.55	864.475	983.238	620.226	825.485	1358.31	1127.54	813.986	1355.56	1463.3	805.591	956.86
AGA	550.768	358.762	188.433	239.84	422.317	421.579	382.922	485.939	262.994	430.773	449.229	316.884	494.797	368.426	318.898	356.279	434.531	317.421	407.082	571.842	309.771	739.956	653.718	333.797	525.132	703.045	602.847	462.919	541.239	470.369	229.169	448.306	434.973	444.892	463.117	592.67	328.718	457.672	338.038	369.781	373.518	341.544	481.341	477.096	429.344	359.63	535.368	437.695	291.531
AGBL2	139.18	60.4066	176.659	108.995	53.2249	130.091	192.93	32.0167	91.3774	326.127	223.115	98.1102	53.4494	104.17	95.1926	32.69	83.8591	67.7004	121.787	196.521	72.5256	140.863	106.414	90.7041	135.477	157.359	129.53	162.184	128.857	189.9	94.9682	65.3265	102.445	143.706	62.4059	46.2095	117.155	106.694	95.0641	109.827	148.486	102.286	265.418	116.146	111.632	101.118	148.804	69.8403	207.43
AGBL3	183.955	132.706	84.2378	100.741	77.4626	71.9035	74.8568	70.5137	72.5984	122.631	100.915	150.947	95.7035	97.9619	144.172	95.0086	79.1999	85.1064	100.741	104.39	73.467	76.0728	72.0772	81.4582	72.0772	74.6831	72.9458	151.642	129.927	116.203	98.6568	90.692	116.02	96.6964	62.7279	99.6902	72.7467	91.6615	85.453	128.471	92.6311	111.444	186.304	70.5694	100.524	157.234	134.594	47.3851	63.3402
AGBL5	180.074	174.231	199.176	170.411	346.373	170.748	186.591	359.969	374.801	303.675	201.536	250.414	176.366	260.976	254.909	292.101	154.905	180.636	276.37	180.074	329.518	170.074	230.526	417.387	174.006	211.311	256.369	185.917	184.681	397.611	277.606	176.05	263.584	204.755	213.084	349.381	290.01	203.092	284.557	243.096	362.323	289.786	162.248	231.48	224.756	134.795	148.914	313.99	312.402
AGK	252.198	514.676	574.74	451.489	454.345	981.175	853.551	574.472	591.429	667.736	718.786	952.438	1088.09	932.267	858.727	881.664	775.637	749.666	1063.73	1073.73	411.327	557.872	618.561	585.182	490.133	652.207	797.592	419.27	878.005	686.568	1090.24	675.004	429.219	786.237	690.544	384.832	998.283	711.305	1079.53	598.855	533.86	557.916	630.643	622.278	720.405	818.836	1136.39	1125.49	811.231
AGL	240.809	574.566	607.291	220.514	201.384	433.081	627.101	688.375	567.089	605.931	475.031	546.987	735.86	424.924	1221.69	564.564	436.286	379.09	547.182	607.291	610.01	945.32	664.584	475.031	599.619	883.754	677.014	644.386	373.555	873.17	594.376	756.785	476.841	360.403	115.619	430.945	604.351	563.128	610.026	395.952	548.274	1269.44	524.741	829.441	572.029	694.365	735.477	849.468	624.268
AGMAT	211.451	186.749	208.573	101.651	294.299	286.815	240.445	170.786	187.272	293.147	250.703	68.4172	157.336	77.105	169.844	113.74	204.543	124.521	103.221	145.351	201.612	128.394	177.904	229.088	172.723	160.685	126.144	176.177	128.028	345.536	294.718	257.792	132.938	79.667	145.164	177.452	153.47	147.439	116.722	163.059	140.92	150.437	172.504	171.149	276.97	102.998	144.766	218.859	201.306
AGPAT2	379.105	299.017	660.307	145.822	495.551	320.295	322.529	259.475	314.766	432.497	371.9	362.629	197.148	193.908	181.51	229.373	280.866	203.291	223.564	214.517	251.266	224.57	152.077	214.461	271.595	252.438	169.39	239.481	293.655	257.018	346.768	325.436	261.444	374.64	388.057	243.456	130.77	178.388	227.942	368.913	482.808	325.06	318.257	190.945	250.877	145.585	346.973	169.327	178.334
AGPAT3	284.29	311.505	249.855	352.883	433.835	586.434	205.839	280.402	323.308	188.065	160.434	215.697	382.876	329.001	320.392	229.305	278.736	293.455	318.587	300.397	271.655	418.283	316.365	224.584	279.292	371.629	296.509	294.982	244.301	288.456	474.518	276.005	298.726	404.512	412.827	222.348	290.583	255.516	271.92	440.184	545.536	227.138	505.499	248.006	214.765	234.522	280.289	451.878	347.312
AGPAT5	384.399	563.254	92.8985	513.552	111.663	554.05	326.325	543.777	500.667	347.108	499.479	360.706	898.162	439.801	545.678	295.743	445.383	426.441	520.975	691.279	675.365	1177.61	347.999	368.129	495.916	822.986	674.059	370.86	421.868	472.698	329.175	582.841	454.819	434.649	205.863	519.927	483.976	272.491	492.626	481.233	324.054	470.811	1056.4	481.065	527.691	572.798	444.059	657.654	539.928
AGR2	143.153	146.778	174.38	138.692	154.027	152.075	138.971	142.317	133.395	154.306	160.718	160.718	146.499	138.692	140.644	123.358	129.77	126.424	141.201	128.097	139.25	130.885	133.395	148.729	164.064	150.96	126.424	160.997	143.99	177.447	141.48	229.695	181.147	158.238	141.129	84.3854	124.068	110.073	152.152	121.336	195.476	106.862	108.779	111.128	133.221	130.346	187.137	95.7917	181.051
AGRN	315.703	331.895	622.774	234.845	872.584	259.889	449.438	392.177	371.328	522.913	543.216	429.323	253.764	252.275	220.225	369.734	295.714	243.486	283.129	303.642	298.168	343.683	418.71	413.256	329.42	481.76	265.321	435.238	308.277	399.539	431.819	289.9	352.274	468.564	671.879	471.896	319.048	200.475	342.628	553.422	454.328	263.455	308.4	462.995	209.609	297.776	326.341	278.623	423.036
AGRP	260.811	157.741	274.066	89.8754	29.3269	270.567	148.727	94.2231	231.862	161.876	134.412	210.866	107.584	92.8445	110.023	62.6233	187.326	102.494	135.684	104.403	35.9014	100.691	103.024	133.458	209.488	65.3803	98.1465	251.055	165.8	224.227	197.293	130.706	95.4878	193.388	234.637	403.727	99.4727	102.758	98.1803	97.0495	216.543	101.896	118.697	99.0958	126.344	112.074	126.398	103.619	101.734
AGTPBP1	581.406	548.975	498.179	48.209	714.389	354.838	662.462	551.553	564.58	596.876	561.73	479.453	768.668	645.003	607.234	427.707	436.935	554.765	547.799	714.932	457.515	628.629	843.165	449.735	742.84	593.348	858.861	593.483	355.155	554.312	462.129	658.54	740.333	437.075	395.408	706.57	606.092	628.182	457.462	646.016	618.414	730.565	708.718	712.082	435.737	549.753	752.898	590.041	473.229
AGTR1	122.225	115.112	134.884	127.273	206.401	163.758	145.019	118.63	101.458	117.789	159.552	95.5688	78.8178	88.8378	83.7513	61.0342	92.2033	75.0316	88.6849	104.289	89.1055	117.674	97.0604	83.4454	137.255	93.9626	112.741	121.498	82.8335	163.453	133.392	106.15	55.4138	122.399	144.274	121.861	115.097	142.504	99.7333	105.708	97.3625	91.8936	151.545	96.2877	120.439	109.659	63.3799	121.672	129.512
AHCY	689.851	528.256	628.391	849.844	578.139	354.345	750.941	727.663	652.039	730.619	477.512	661.522	564.467	859.451	629.253	780.132	896.77	865.979	885.192	775.944	615.335	690.836	800.7	773.111	761.657	952.811	736.408	685.786	888.272	510.274	679.505	965.611	561.782	843.192	760.702	539.186	718.05	649.717	642.276	526.027	750.629	845.461	710.518	637.466	712.515	824.225	541.908	818.418	573.035
AHCYL1	7105.18	5467.85	4823.15	6942.65	3738.65	5985.54	9755.55	6796.16	10387.4	9152.51	9997.57	7857.99	4425.63	6705.69	5304.05	5814.74	5096.66	7166.41	6132.26	7964.13	9531.12	11094.1	5561.84	7427.2	4637.81	8270.9	6709.4	5010.6	6765.56	8717.22	5282.04	6740.34	7007.21	5780.9	5713.69	6405.49	8082.13	6275.67	8880.81	6602.71	6979.19	7761.37	6917.89	6893.11	7162.97	5979.5	7040.01	6956.86	6456.03
AHCYL2	646.471	1249.63	597.102	435.41	6.65514	1053.74	271.349	533.91	504.763	517.244	1070.01	748.367	727.909	500.814	608.635	702.869	420.481	473.483	340.702	522.615	587.623	645.76	658.161	1081.78	282.329	533.2	219.453	570.957	511.714	1083.2	1094.74	490.523	522.632	597.89	423.732	908.205	506.916	695.571	881.448	473.453	574.656	659.669	1069.15	642.463	842.972	531.573	401.446	738.653	803.344
AHDC1	789.742	456.386	720.466	528.668	893.37	582.915	740.218	352.758	479.144	601.093	234.531	535.539	456.386	483.725	465.69	560.157	489.45	428.189	464.831	312.967	315.114	458.39	439.497	395.412	358.054	419.601	418.027	329.857	242.976	554.146	473.705	467.034	452.058	739.037	536.427	722.923	420.8	481.123	495.255	418.859	596.159	424.976	343.392	482.178	502.426	461.043	590.886	362.543	418.733
AHI1	536.766	803.681	606.317	450.261	445.062	957.301	633.715	806.304	409.187	600.931	673.853	1306.69	869.532	680.129	792.441	933.368	535.267	636.198	761.482	658.163	465.436	745.324	618.775	597.933	435.695	397.009	871.639	324.883	696.756	551.941	919.177	548.987	462.4	881.608	457.688	615.626	848.157	585.682	513.7	762.65	763.691	777.377	803.853	811.156	606.712	565.407	975.355	555.27	613.892
AHNAK	1625.42	1107.75	1883.61	2912.56	1554.08	1346.25	2236.43	1713.48	2100.41	2848.66	2211.98	1250.8	785.603	734.716	1004.69	1032.83	1644.18	1029.78	744.037	1211.7	2086.23	2888.35	1082.66	1659.08	1224.6	1683.11	1384.88	2848.19	839.364	1556.54	1292.31	914.779	1244.61	1068.53	1840.97	1359.11	974.419	1171.28	2364.62	1405.26	1757.41	1216.22	1362.57	1204.68	1414.61	1241.86	1251.79	1215.71	2083.87
AHR	2529.83	2327.01	1906.09	2369.52	2154.47	2282.56	2239.21	2068.62	2985.48	2335.62	2138.64	2289.5	2640.13	2366.46	2153.36	2343.96	2535.11	2195.32	2090.85	2391.19	2492.6	2220.04	2381.19	2083.35	2195.87	2466.21	2286.45	3383.61	2612.62	2273.39	2141.69	2228.03	2266.06	2353.36	2347.97	2375.82	2239.71	2901.41	2181.31	2197.48	1945.92	2125.31	2375.37	2422.24	2399.93	2931.81	2650.15	2279.84	2425.84
AICDA	113.586	97.2486	150.116	80.7276	171.777	113.892	107.651	52.2134	117.196	61.0858	147.24	111.077	79.6873	69.224	79.565	80.7887	91.0073	89.1105	78.7083	89.1105	56.4966	67.1436	70.3866	86.6629	54.9669	52.4581	67.8778	86.357	94.0056	119.093	111.077	91.1118	62.8886	77.1941	85.5103	86.6737	64.2675	150.1	69.395	112.656	88.5696	69.0934	67.1544	63.4057	80.4689	86.8029	72.1527	67.4129	160.183
AIF1	356.649	256.395	381.303	361.925	339.364	320.35	773.767	517.81	317.939	304.157	367.338	220.142	356.058	381.621	287.918	207.587	1045.28	419.694	491.428	965.314	384.123	450.898	775.45	503.755	366.747	831.899	697.257	652.907	807.154	375.208	429.065	430.599	264.901	335.105	844.916	175.394	397.084	537.931	671.213	492.539	588.952	389.739	341.632	826.292	913.623	393.092	457.028	529.488	246.796
AIFM1	348.593	235.586	338.569	241.155	310.724	254.178	248.866	247.667	207.741	290.59	433.756	236.529	284.336	296.159	226.162	404.626	278.853	174.413	318.607	244.325	175.184	196.518	276.454	280.138	86.3379	294.703	257.348	96.5334	370.955	224.106	330.858	307.395	377.382	203.324	205.835	200.374	201.692	276.073	210.543	219.519	293.523	282.538	307.081	283.605	226.674	207.781	213.932	208.911	210.668
AIM2	269.86	136.162	197.895	109.983	305.585	216.587	179.718	115.07	99.2942	168.915	296.896	120.558	134.39	83.3466	143.536	37.5042	152.796	98.8941	35.7322	143.022	106.782	102.209	81.1173	52.08	127.703	147.08	46.364	100.037	169.258	121.587	150.052	105.552	111.164	137.705	109.878	115.373	106.37	147.994	140.394	154.775	129.286	109.293	109.176	103.33	253.105	151.618	113.268	112.216	115.49
AIPL1	113.322	95.7309	242.647	80.3661	174.618	107.621	176.844	40.081	109.358	175.378	178.038	141.988	99.8029	74.774	78.3573	69.9419	92.2562	96.3824	130.315	114.625	115.982	59.5178	44.7502	133.41	213.654	43.6643	79.7146	118.317	75.154	167.343	62.1238	79.1702	76.1463	100.63	83.4621	85.852	69.9522	71.3666	116.627	151.695	132.771	80.6333	92.3875	83.8035	111.604	101.118	104.386	133.649	75.9512
AIRE	2246.24	2210.8	2381.13	2300.53	2297.39	2294.53	2260.81	2373.7	2290.82	2247.09	2335.11	2267.96	2253.67	2290.25	2233.95	2357.69	2273.39	2232.23	2237.66	2341.4	2327.68	2212.23	2233.95	2253.67	2238.52	2200.8	2251.95	2596.04	2236.23	2371.98	2242.81	2598.38	1844.52	2383.79	2443.74	1927.39	1951.89	1971.34	2157.68	2071.07	2753.87	2075.68	1968.17	2125.97	2201.49	2352.38	2095.71	2108.54	2356.55
AJAP1	377.607	436.729	262.342	472.019	440.052	509.543	375.143	420.058	377.148	218.688	361.05	482.904	415.016	643.427	639.245	569.925	473.852	292.648	566.545	478.378	400.35	226.25	435.411	513.839	460.217	369.873	607.335	457.639	375.029	357.384	343.062	500.835	688.339	423.207	209.692	484.421	501.125	626.894	763.515	517.307	545.906	542.893	438.713	499.676	491.161	280.097	413.822	555.966	402.796
AK1	922.501	903.25	596.905	1268.91	886.259	684.813	1754.96	796.728	937.636	1402.11	718.909	610.996	445.096	714.329	816.965	641.265	522.044	577.712	1039.46	918.268	703.137	1703.53	586.062	702.383	501.343	1075.76	1307.59	440.747	1123.72	949.697	552.603	436.404	975.033	671.039	1161.77	645.32	746.135	687.605	928.944	1262.98	1095.96	914.247	961.432	842.439	956.404	692.44	988.054	627.529	597.168
AK2	578.763	476.095	706.254	525.853	717.652	581.858	503.985	519.098	537.363	567.365	565.057	498.272	363.886	446.6	328.931	386.851	628.493	535.928	447.472	540.403	479.416	610.087	617.798	662.068	542.992	638.287	515.045	585.039	715.034	540.403	547.805	429.449	396.196	485.455	473.419	548.347	523.859	599.691	690.703	602.384	592.841	515.763	430.714	682.589	579.287	579.594	523.931	497.962	672.631
AK5	3261.24	3851.68	3260.38	6156.42	631.294	5347.6	4725.19	6077.59	3457.19	1348.64	1660.1	6606.43	6855.55	15180.4	11512.2	9811.7	8806.82	5979.93	8608.89	6670.14	5492.11	2183.36	8439.34	3529.81	4822.6	4351.89	5865.66	1646.59	5075.56	3850.19	4377.17	4164.22	9934.25	2961.06	9077.9	3455.15	10573.2	13775.5	5763.53	3291.06	2862.45	6691.45	5419.53	6017.41	6109.59	6453.99	4141.57	4516.18	3874.11
AKAP1	355.34	400.601	466.465	347.657	318.826	254.888	269.959	254.246	359.466	386.271	303.088	415.177	215.187	264.326	148.976	448.529	436.275	396.944	288.315	319.765	253.653	236.73	426.516	264.943	174.917	239.596	300.643	165.949	306.473	372.091	442.056	287.345	327.383	547.983	311.749	225.346	401.996	296.555	205.444	271.149	385.443	407.006	491.364	276.872	376.096	233.911	353.229	309.169	241.117
AKAP10	362.809	104.094	263.759	231.685	558.354	195.207	222.28	194.446	392.546	204.993	243.21	281.319	99.3102	473.113	303.336	314.372	333.834	290.56	215.267	262.237	268.108	330.898	220.867	331.279	211.081	251.093	165.253	325.407	339.053	226.466	324.918	269.903	197.7	148.987	92.9136	177.998	364.365	294.476	325.571	207.821	107.649	361.036	508.784	331.714	215.101	255.248	269.943	242.746	274.788
AKAP11	958.405	1366.25	511.692	1721.48	331.713	1494.86	853.983	1296.4	1225.41	1225.3	965.308	1958.92	2745.47	3119.51	1888.79	2610.78	1292.27	2052.68	2623.55	2348.61	1978.05	1556.4	1410.28	1624.89	1395.77	1729.47	1992.02	1253.35	1757.09	1354.4	1632.01	2411.13	2481.87	1706.16	1757.78	1189.18	1321.14	1591.79	1294.78	1302.67	605.405	3291.39	2546.46	840.147	1951.73	1144.17	1531.34	1047.78	1548.81
AKAP12	338.174	760.56	708.023	423.561	231.127	360.074	320.103	756.909	525.941	347.628	380.897	837.629	882.327	718.435	753.2	619.525	475.02	623.175	751.405	668.83	710.297	510.383	463.771	829.431	650.52	625.09	472.327	489.919	605.882	488.543	639.63	529.191	872.184	531.465	604.09	484.256	764.056	519.711	592.88	374.894	543.508	663.166	679.853	527.542	651.06	546.407	661.677	256.87	697.485
AKAP13	449.593	347.392	505.295	309.339	536.944	506.035	495.998	328.057	501.949	487.77	479.241	328.441	270.82	294.927	413.213	265.225	366.741	281.502	287.632	286.123	355.524	279.212	262.071	351.753	321.132	363.943	288.934	359.349	289.592	323.737	367.934	266.307	442.451	325.642	522.369	573.038	332.913	478.588	293.004	328.384	361.732	341.751	317.35	415.126	411.673	270.508	306.07	379.755	362.972
AKAP3	173.224	131.026	123.211	116.178	222.717	132.068	158.116	121.648	122.43	161.242	207.608	110.708	110.968	82.3147	145.613	110.447	99.2463	114.094	97.6833	144.831	95.339	137.277	132.849	140.403	126.858	150.302	125.034	93.5156	144.05	126.597	92.2131	74.2541	164.029	252.781	109.919	380.111	65.7722	172.153	103.378	73.3854	92.2397	182.679	63.9328	154.014	101.335	72.0059	188.81	159.788	63.6773
AKAP5	278.866	232.557	789.951	210.722	276.227	1041.17	271.428	274.067	287.504	320.137	235.916	413.236	532.729	621.029	257.511	318.937	449.468	231.597	454.987	458.106	546.646	221.759	495.297	441.79	235.436	507.535	328.535	515.933	344.851	490.978	266.869	791.121	881.909	447.785	160.53	366.064	1321.64	943.547	575.814	719.49	59.2867	885.223	293.166	307.57	713.275	266.795	308.374	446.688	126.799
AKAP6	259.462	374.841	298.064	167.822	322.873	425.848	279.351	382.434	260.104	244.705	421.25	483.163	332.283	442.957	224.923	515.136	295.177	242.888	372.061	335.17	307.474	155.417	415.582	355.808	312.072	356.663	306.405	322.124	244.705	451.832	538.019	283.038	541.634	158.995	754.573	212.478	446.737	539.479	214.401	391.662	286.95	397.365	396.139	338.08	470.577	364.705	365.766	290.631	211.45
AKAP7	510.602	630.692	578.742	301.652	530.295	455.329	387.854	417.876	419.628	487.104	436.18	592.031	313.311	334.272	403.801	494.473	437.026	338.561	393.713	393.593	391.478	416.185	393.774	416.185	356.804	435.455	359.1	354.932	269.878	500.333	545.638	522.17	354.596	502.21	595.163	363.962	477.49	372.376	530.584	476.261	333.346	464.039	304.542	493.12	451.541	430.169	416.841	436.034	246.504
AKR1A1	959.408	711.569	940.404	324.883	596.153	793.314	752.181	723.371	566.388	780.124	1099.99	495.143	638.154	462.861	534.974	568.037	941.792	622.187	681.89	575.326	331.999	793.401	800.604	640.237	598.93	638.328	549.553	698.986	862.216	617.327	480.39	573.595	744.629	613.423	824.907	875.937	697.125	809.868	822.107	544.554	962.232	586.975	580.544	753.237	696.088	623.899	850.734	484.293	627.944
AKR1B1	2663.74	2153.38	1691.71	2711.67	2165.89	3100.09	1624.03	2041.99	1220.54	1643.63	2392.88	1624.64	2177.8	2589.28	2130.17	1979.14	2196.64	1710.85	2379.77	1616.8	2062.95	2068.67	1854.34	1582.73	1983.36	2151.57	2482.87	2030.24	1778.83	2171.47	1883.58	2003.39	1834.8	2759.49	2615.03	1719.12	2289.75	2464.61	2391.36	1913.82	1888.73	1763.94	2289.22	2535.23	2434.45	2026.69	1840.93	2546.67	1465.42
AKR1B10	41.621	55.657	76.4894	143.123	86.9794	230.442	170.9	122.734	125.098	46.6444	305.941	130.86	94.0713	74.2732	68.6587	40.2912	38.2228	95.6965	164.251	69.8407	190.698	56.8389	83.4335	217.44	134.702	186.118	131.451	72.9434	40.7345	294.712	35.1201	70.4973	172.463	212.692	344.766	230.251	52.432	25.0051	107.792	136.028	108.095	104.047	179.547	35.7836	29.5594	132.587	100.303	75.5576	114.168
AKR1C1	404.488	162.099	277.024	1289.7	226.058	358.871	232.328	211.825	245.757	272.212	292.917	127.513	146.391	119.114	128.938	150.548	381.336	223.912	157.087	216.888	293.135	325.709	209.813	349.365	253.771	177.909	184.112	263.763	229.914	233.368	139.634	330.151	223.246	52.8137	384.146	232.366	81.3354	271.454	274.477	272.565	383.293	204.361	377.92	169.794	262.36	187.413	78.3385	153.311	142.952
AKR1C3	1568.42	1009.43	909.223	4067.35	917.529	1832.1	1497.02	1352.63	1210.19	1503.38	1425.09	772.259	903.038	658.977	813.79	592.88	1122.89	1362.18	732.672	955.879	1677.81	2733.41	958.53	1816.19	1322.06	1163.18	599.95	1779.25	1134.2	1167.78	853.554	1278.36	1145.27	1309.04	1034.71	1278.36	1346.53	1235.38	1242.94	1240.42	1295.4	1148.09	1257.76	1224.71	1245.16	1298.37	1426.41	1393.07	1437.08
AKR1C4	271.83	146.429	167.529	197.981	291.012	260.801	136.839	181.916	158.418	273.269	208.051	190.787	136.119	190.068	121.973	127.967	219.56	131.324	178.319	206.612	138.996	220.279	141.154	136.119	124.85	146.19	142.353	290.053	132.043	154.342	255.526	127.054	289.5	137.125	162.083	127.601	224.259	214.845	113.371	262.9	123.441	150.041	393.71	126.069	178.94	187.588	126.288	188.573	139.752
AKR1D1	4442.94	4606.9	4812.77	4529.62	4968.75	4439.8	4496.26	4517.08	4426.12	4541.03	4751.18	4454.06	4496.83	4499.68	4529.62	4587.51	4640.26	4446.93	4535.9	4549.3	4621.44	4517.65	4459.76	4670.2	4710.41	4522.21	4588.36	4684.74	4403.3	4597.77	4568.69	4560.72	4650.61	4678.39	4523.36	4535.97	4576.96	4491.48	4514.86	4682.04	4673.53	4494.51	4536.57	4552.97	4494.36	4490.41	4499.37	4562.23	4589.41
AKR7A2	2472.03	2032.9	2526.25	2231.81	2018.27	2525.76	1609.99	2637.26	2277.79	2540.14	2409.83	2020.73	3115.86	2247.67	3165.04	1579.99	1882.79	1861.64	2529.94	2133.95	2962.19	2704.02	2415.85	2025.64	1925.33	2641.69	1859.06	2109.98	2291.07	2117.97	1645.27	2564.09	2185.04	1825.21	2936.55	1557.24	1856.54	1533.15	1460.82	1943.53	1979.49	1390.42	1711.81	1793.31	1763.43	2285.6	2800.35	2723.87	1927.42
AKT3	1265.78	1303.26	817.755	868.833	875.243	1154.35	851.48	857.727	930.607	623.774	929.26	1319.43	1552.89	1084.09	1634.55	1112.67	653.008	913.173	1153.94	854.379	853.236	692.531	669.707	656.56	790.767	671.341	838.415	659.663	566.123	674.199	1134.06	1031.68	1269.74	1416.07	830.582	1283.71	1189.42	1102.96	1194.86	890.834	644.689	1072.54	310.363	935.658	1165.14	1134.72	979.126	1197.15	854.841
ALAD	449.594	531.142	705.492	606.695	570.785	537.532	764.08	633.105	720.308	967.893	830.981	546.241	489.746	544.714	416.68	520.397	558.456	763.062	538.324	741.968	681.287	1436.54	940.352	529.728	837.993	861.462	672.918	643.171	682.418	635.989	486.805	493.794	806.827	259.092	537.112	416.359	723.321	756.64	1078.46	511.62	600.875	781.366	925.344	875.254	795.582	672.017	569.249	770.633	630.233
ALAS1	279.458	249.541	17.9859	258.649	55.5391	210.727	122.799	185.715	175.556	131.977	122.378	290.037	430.301	295.081	245.407	369.067	171.142	133.238	310.215	171.282	123.92	178.708	229.643	241.484	71.8636	182.562	296.343	144.938	320.794	129.805	361.22	242.368	326.697	91.2469	235.083	106.849	254.747	296.911	263.193	202.654	109.492	294.461	126.255	319.476	163.842	265.707	217.869	93.9547	382.916
ALB	152.829	118.709	192.788	82.2413	209.514	148.829	95.0955	99.5072	131.151	125.47	124.962	74.4335	99.6659	84.0822	112.901	88.8747	100.428	96.4286	112.361	92.4295	98.8407	93.0008	104.585	132.357	112.679	95.5399	101.665	110.394	100.079	116.202	135.087	98.8496	122.92	97.8046	141.818	135.017	75.7359	140.809	59.264	62.0447	90.4366	100.603	172.991	72.5123	118.244	132.608	93.5892	93.4652	98.212
ALCAM	2681.77	2185.76	661.739	1148.02	1608.6	1641.46	1833.63	1705.06	1617.35	1625.65	2168.61	1400.13	1444.95	1354.77	1332.18	1268.59	1755.46	2155.02	1379.77	1620.61	1575.94	1830.32	3664.95	2429.71	2246.98	1838.48	1897.58	2494.69	2173.7	1603.61	1525	1631.07	1526.35	1636.48	1802.96	1921.76	2156.8	1843.55	1681.39	1567.08	977.225	2376.78	1690.45	3066.27	2031.55	2914.12	1925.24	2151.27	1573.53
ALDH1A1	550.989	425.441	442.237	691.157	397.649	207.818	681.007	728.737	1084.23	748.071	519.693	526.822	434.141	580.956	333.244	522.109	448.158	1080.25	969.682	1119.52	950.59	1648.41	634.002	783.838	534.434	1259.2	762.45	805.95	896.335	1067.44	489.726	490.33	822.479	505.742	747.029	1105.75	550.841	406.277	851.411	741.924	895.848	543.561	438.707	836.661	822.101	569.184	821.344	750.622	660.801
ALDH1A2	231.875	377.836	309.63	267.57	621.331	170.49	134.568	109.559	139.115	281.893	472.869	210.277	150.255	293.033	138.433	139.57	348.053	116.607	258.476	205.73	139.797	155.712	125.019	439.449	210.731	177.083	195.044	159.122	131.158	176.401	359.875	28.825	95.5769	468.551	548.149	482.504	87.4019	119.18	129.506	29.6856	449.743	251.454	102.338	197.18	292.452	270.816	172.655	156.92	328.225
ALDH1A3	289.87	183.832	242.938	72.1474	183.832	204.122	94.3784	239.41	229	132.489	184.185	92.0848	259.347	217.884	184.008	291.282	95.9664	204.122	194.065	161.248	118.374	224.06	369.091	557.349	116.786	384.441	144.487	259.17	307.514	248.055	111.669	341.383	175.689	131.903	99.7382	251.404	200.927	180.208	222.937	240.957	90.5819	210.142	101.969	332.402	276.701	227.868	212.607	276.584	249.878
ALDH1B1	786.853	846.749	1013.87	855.964	1056.87	930.1	797.464	823.712	691.635	966.68	1118.02	768.424	819.384	768.284	803.328	733.38	871.74	777.22	889.192	811.007	758.93	955.79	856.243	995.022	913.067	784.34	808.075	782.805	821.618	980.083	980.921	621.009	728.086	727.506	733.914	686.687	312.352	894.844	872.766	645.191	367.849	680.496	929.134	996.069	1202.61	1024.48	1039.33	1166.09	820.944
ALDH3A1	104.459	120.566	206.981	112.385	119.543	111.618	144.087	123.378	144.854	215.417	171.443	123.378	121.333	114.174	219.764	108.805	93.2099	132.327	111.106	144.598	146.132	299.531	96.7892	109.572	107.271	159.427	257.602	119.288	105.226	167.097	123.634	99.1534	125.27	206.692	235.476	77.3223	45.2226	106.107	42.0692	70.2879	231.191	78.05	76.8372	119.367	182.92	39.8052	69.641	121.551	84.1951
ALDH3A2	1379.04	746.705	482.867	1123.99	244.103	981.155	925.829	840.201	817.563	899.384	1009.88	682.446	552.253	628.136	594.229	525.453	755.131	846.14	697.775	826.395	792.032	1042.62	825.481	784.824	924.966	578.545	707.724	811.066	962.172	765.283	734.168	696.386	584.782	617.618	1110.13	843.62	586.245	705.632	886.627	739.435	645.057	936.364	601.706	670.28	588.503	702.643	723.05	1040.91	776.507
ALDH3B2	113.247	90.4249	180.781	98.8885	148.678	48.3405	108.636	77.9338	111.846	128.89	155.799	96.6121	88.6738	93.8103	87.3313	93.1099	113.072	94.5108	65.3844	116.049	90.8919	74.0231	42.2118	82.3115	96.2035	117.917	104.025	87.0395	78.9261	144.008	115.29	74.7357	83.2187	105.199	77.8254	201.169	78.2319	109.02	80.8608	77.5814	103.735	95.7672	93.328	96.0382	96.0653	86.4439	141.489	83.2458	68.3666
ALDH5A1	673.392	882.858	477.503	806.325	333.314	728.573	741.86	844.504	890.459	629.062	563.785	1230.71	1325.35	1045.09	1102.54	1256.01	615.6	1041.79	1302.66	917.266	940.476	1098.01	899.337	780.562	597.787	798.433	1142.75	568.775	689.522	787.525	669.91	854.419	709.582	1468.32	863.705	761.557	1189	841.806	721.409	836.401	662.412	1027.25	404.155	1143.44	528.432	925.243	1217.64	1048.09	523.212
ALDH7A1	1019.74	1230.82	982.524	922.492	956.59	1181.67	1288.61	1133.01	1533.86	1416.84	1205.77	1287.25	803.707	1370.73	1053.04	1309.98	1286.45	1302.94	1380.5	1547.95	1444.61	1995.23	1383.7	1368.41	917.049	1715.88	1518.89	1214.25	1312.46	1464.95	1064.09	1152.05	1564.52	757.594	1527.44	1084.42	1495.91	1000.09	1263.34	897.602	1295.82	1338.11	1445.32	1015.73	1490.83	1388.18	1480.34	1655.49	1795.46
ALDH8A1	118.407	224.849	170.89	104.826	785.252	126.601	365.983	148.081	510.512	97.7393	180.191	267.292	166.166	68.9515	299.033	164.247	208.462	304.716	205.14	63.8582	84.6002	200.637	270.245	355.28	185.284	95.2296	157.382	252.013	212.3	215.179	98.5513	92.1286	85.0687	341.887	114.671	514.111	257.664	622.548	262.309	218.835	174.06	246.269	73.0546	296.989	153.252	62.279	120.864	86.4931	229.487
ALDH9A1	3455.99	4100.26	4019.01	3724.62	3686.97	4765.23	3621.8	4731.1	4721.41	4896.46	4763.47	4058.43	4663.06	4631.35	5117.97	3736.07	3559.48	4449.92	5128.76	4834.59	5002.15	6906.77	4214.54	4138.35	3928.08	6755.28	4388.05	3226.34	3882.5	4776.46	3609.24	4494.19	5412.82	3984.46	3350.13	4950.68	5592	5373.84	4475.5	3786.33	3303.49	4627	4027.08	4394.99	4877.56	3869.8	4255.05	4612.88	3848.43
ALDOA	132.264	608.153	1786.44	4570.82	485.458	756.462	2069.85	3450.13	2696.1	1489.46	44.0356	3438.34	1425.06	4647.84	1746.98	5200.88	2267.73	4583.92	4890.21	3107.79	2539.93	3137.78	2970.05	2574.94	1691.17	2231.88	4526.88	1682.93	3308.96	2207.54	3156.53	3424.02	2471.72	2645.5	2478.72	2797	2626.23	2255.11	2304.95	2960.53	3122.8	2647.23	1990.99	2165.99	1945.75	2401.4	2062.78	2227.67	2571.46
ALDOB	151.757	181.686	299.373	112.537	205.746	275.618	160.185	144.274	144.997	196.15	187.332	176.039	148.252	136.152	194.898	130.116	137.293	126.166	122.272	136.486	147.445	80.8275	131.284	167.5	141.103	146.193	158.989	126.278	92.7046	210.781	210.475	148.457	99.2011	289.229	143.505	271.899	112.557	150.377	133.056	184.707	148.952	102.904	72.8961	135.799	125.816	205.342	175.344	162.521	164.334
ALDOC	6247.26	6643.75	18273.5	6094.09	6041.58	8483.17	7604.93	10506	9913.91	8046.99	8191.25	14807.6	7946.06	11962.7	8766.27	11513.2	8492.87	12843.7	9695.24	9044.13	13007.2	12009.6	11607.9	9079.91	7720.36	13650.5	8461.9	6388.86	12349.4	12450.5	13832.5	9490.12	10673	9968	10388.7	11018.9	9900.04	9466.25	11351.7	9871.96	12279.3	10133.9	10289.9	10902.1	9896.69	9629.23	9966.69	9556.33	10347.7
ALG12	204.765	153.719	161.389	137.849	218.254	145.255	194.186	252.373	143.933	124.889	157.157	160.331	233.859	109.02	105.846	124.889	130.708	122.245	176.729	128.857	112.459	150.809	218.254	141.552	151.074	174.084	107.698	142.875	118.542	132.295	123.303	147.755	99.6516	101.776	139.258	180.938	236.275	156.102	94.2393	179.724	74.4616	67.8859	343.712	79.8739	113.157	267.838	86.7531	80.9868	68.4423
ALG5	525.322	737.933	560.465	424.275	578.781	630.225	568.615	642.67	475.719	680.617	676.498	702.965	831.618	646.964	568.265	672.467	763.085	552.227	784.995	702.439	607.965	710.677	924.515	655.728	575.802	665.368	985.424	1020.65	568.703	576.065	628.297	623.78	601.896	582.901	941.327	686.856	774.61	665.098	695.145	563.467	504.096	580.515	646.229	678.034	628.427	646.762	619.07	565.947	568.647
ALG6	437.938	283.839	349.676	264.926	402.723	474.144	252.227	256.91	163.604	276.454	380.568	224.487	244.842	214.58	208.456	307.256	246.193	335.806	373.363	326.89	410.108	393.447	436.767	435.957	365.257	463.967	405.425	360.844	341.84	407.317	368.859	243.934	276.51	328.715	203.479	358.547	200.664	365.653	497.925	269.333	380.569	330.333	271.937	325.549	383.524	206.504	250.266	344.405	586.716
ALG8	395.747	506.981	386.47	316.394	431.674	320.045	285.698	339.292	399.498	372.849	400.682	344.128	510.139	448.255	482.109	446.873	549.026	505.204	473.818	467.797	259.444	324.487	797.352	583.768	255.299	389.529	325.869	688.29	460.691	461.579	394.267	326.37	257.171	565.858	437.405	410.985	564.093	457.706	435.699	498.248	378.975	470.239	207.39	596.927	706.256	340.197	492.305	286.063	259.407
ALG9	362.428	442.336	417.638	454.444	366.949	342.411	429.583	435.718	401.656	426.032	501.258	455.735	354.68	497.868	269.768	406.015	355.487	477.367	348.061	428.938	346.608	306.089	427.323	555.337	348.707	355.971	472.362	243.616	470.587	345.478	506.101	353.997	425.002	473.426	343.49	437.203	333.916	421.952	342.431	537.398	306.124	438.347	368.401	419.495	347.854	370.054	563.326	451.989	402.336
ALK	304.137	330.929	70.0152	192.869	231.97	472.971	254.779	316.93	266.123	173.319	293.276	448.835	283.742	252.365	357.841	272.76	341.428	361.22	147.976	298.345	300.638	160.285	302.086	408.165	209.04	250.917	342.393	323.929	498.435	341.911	405.993	491.192	203.321	157.178	96.7338	834.905	331.063	426.665	317.628	129.096	156.98	177.738	341.529	277.398	297.192	430.426	337.595	247.065	187.635
ALKBH4	369.079	127.624	289.327	160.328	266.951	145.698	199.726	157.651	368.601	199.152	151.531	204.794	113.28	263.7	253.372	282.251	155.26	128.963	220.955	179.836	115.002	223.824	279.095	331.498	93.7727	311.034	252.99	191.407	196.857	103.909	296.021	375.806	211.129	350.199	288.55	122.374	182.583	144.622	182.403	273.858	174.727	171.729	268.22	154.577	116.736	109.9	111.699	137.606	325.851
ALMS1	1272.34	802.609	1345.15	403.751	2076.36	689.29	1163.79	832.03	985.795	1108.96	761.456	561.408	405.343	602.915	633.456	543.012	600.851	550.264	392.313	584.755	668.124	515.655	590.357	770.477	749.605	563.176	550.972	932.732	420.908	409.175	638.172	601.234	967.196	517.347	1046.75	76.1762	499.198	466.007	732.858	1060.17	333.093	350.086	1784.76	626.045	1011.78	500.123	1387.16	549.034	415.575
ALOX12	97.8745	45.3505	273.345	57.2596	217.929	73.5056	56.7777	73.5744	56.5024	147.92	64.9007	139.315	67.9985	91.679	96.7731	80.3206	134.359	134.221	111.849	138.902	149.022	93.2623	75.7772	146.131	57.4661	86.998	78.7373	116.874	40.3941	122.243	147.851	109.025	194.188	62.7606	242.527	77.8248	131.052	147.522	107.819	89.7423	97.9105	63.0284	71.1296	50.1735	127.369	51.9143	50.5083	125.294	80.1012
ALOX12B	118.351	84.9706	115.885	70.9934	151.075	81.353	79.0509	69.0202	74.7755	89.9038	83.1618	95.4946	72.4734	131.671	78.2287	88.9171	79.2153	167.354	82.3396	89.9038	85.6284	71.8156	139.728	82.9974	89.246	98.9478	70.1712	93.0281	74.4466	101.743	93.5214	132.764	75.7819	88.3074	183.513	130.706	78.3105	105.008	72.5476	74.547	72.9004	131	80.0159	77.3696	128.824	76.7228	73.0181	110.712	77.4284
ALOX12P2	97.773	148.724	396.87	96.9952	134.917	200.454	154.364	90.9666	83.1877	146.391	122.082	121.887	95.4394	162.921	60.2401	92.5223	100.885	103.218	158.837	137.445	82.6043	81.243	68.7968	117.026	67.8245	83.7711	108.663	101.079	87.2716	158.059	140.557	35.6801	82.0792	195.059	69.5643	395.545	105.279	85.1461	232.95	45.7712	44.7819	144.456	28.9033	119.426	103.993	93.8521	209.058	131.941	59.0775
ALOX15	104.353	110.816	160.518	99.8903	115.124	109.123	96.6589	93.4274	105.584	106.045	116.817	97.4283	88.965	89.8882	197.295	93.2736	103.737	103.43	106.661	230.225	108.046	91.7348	97.2744	97.5822	96.505	95.4279	114.355	115.894	127.588	104.814	97.1205	48.3729	146.889	165.666	132.004	63.9944	116.277	114.751	153.989	60.9438	108.492	82.9823	138.052	83.5609	99.0772	172.872	153.358	120.853	87.5583
ALOX15B	358.95	133.971	363.467	163.553	235.663	274.555	184.927	121.245	238.197	165.15	320.388	122.292	95.6293	148.514	72.4924	124.991	175.287	147.467	146.476	46.4358	134.246	124.11	133.75	241.833	187.02	193.521	67.4243	279.072	238.693	165.426	175.893	216.2	145.272	229.373	116.596	217.67	112.746	203.281	120.143	117.913	241.076	125.564	246.649	119.737	109.909	146.893	199.025	105.096	203.028
ALOX5AP	1610.49	561.262	547.268	966.78	86.9657	1670.19	489.954	644.033	410.458	606.816	681.101	328.282	661.599	942.515	278.56	880.437	1490.95	1252.16	1065.03	1364.41	919.44	783.821	1145.72	1385.85	666.959	833.096	1139.91	1279.85	2117.83	1038.98	961.868	930.813	768.512	865.429	1358.38	927.466	868.261	920.902	1189	798.372	788.076	882.161	1159.91	873.023	588.835	615.349	896.834	851.529	570.173
ALOXE3	215.444	162.821	118.318	119.898	280.267	178.05	202.935	134.513	148.425	181.298	183.098	132.582	79.4761	130.87	113.973	118.844	112.437	139.428	114.06	73.1122	124.594	97.0316	110.286	166.639	158.608	130.475	108.135	160.714	114.412	195.255	209.036	132.268	106.66	151.25	222.974	80.9371	108.936	103.549	158.019	88.7144	213.843	97.3847	131.317	169.08	110.577	160.986	125.671	236.542	123.28
ALPI	114.527	112.677	129.893	112.535	132.169	114.954	112.25	117.088	122.494	115.665	120.218	109.689	104.283	108.124	136.011	106.702	106.559	119.08	103.571	108.551	111.824	107.271	108.124	113.673	115.95	112.25	108.267	111.824	117.372	122.921	117.799	167.508	107.143	168.836	153.831	70.1961	38.6116	101.584	121.238	106.528	156.734	102.42	287.942	41.6126	74.3286	67.3919	46.6799	89.4813	148.395
ALPK1	305.176	237.465	612.147	241.693	883.629	314.336	621.435	331.376	380.701	464.619	413.435	304.151	238.875	240.156	314.977	263.153	383.52	227.408	300.051	260.014	268.534	224.974	246.946	320.486	400.239	230.099	262.833	413.115	269.815	358.409	445.785	111.292	142.55	304.59	422.232	413.422	250.486	373.752	438.458	323.828	107.733	365.489	252.303	278.359	364.071	334.928	342.543	502.02	384.428
ALPK3	112.872	126.093	109.178	90.7083	185.585	94.9855	82.1538	92.8469	125.121	83.9036	102.957	90.5138	79.4319	85.2645	72.2384	83.5147	80.7929	74.377	85.6533	79.8208	90.3194	73.0161	78.6542	91.8748	66.6002	79.0431	72.2384	92.458	90.5138	111.317	94.7911	158.822	119.912	100.34	131.805	60.7062	107.269	56.7764	78.2352	104.27	127.177	52.6397	104.529	58.0691	92.5583	103.003	50.5197	47.3138	62.9555
ALPL	597.369	817.707	1009.95	897.273	891.431	786.826	1024.97	785.435	765.404	702.252	772.916	730.35	563.706	629.64	681.665	546.179	776.532	1074.21	894.491	954.584	717.553	759.562	649.115	570.939	671.371	805.744	765.126	898.386	701.139	843.858	940.117	773.962	634.619	665.254	1080.53	963.719	788.387	759.166	688.899	682.505	907.58	669.938	810.248	743.03	691.576	920.295	642.873	655.067	891.817
ALPP	3986.3	3935.85	4021.28	3941.01	3972.83	3944.16	3957.63	3932.69	3952.76	3972.83	3959.35	3941.01	3936.13	3929.54	3936.71	3931.26	3936.99	3931.55	3949.03	3930.97	3945.88	3932.69	3931.55	3954.48	3946.45	3941.58	3930.4	3953.05	3945.02	3988.6	3945.88	3728.36	3667.17	3685.15	4465.03	3666.11	3640.13	3757.37	3954.38	3704.79	4122.38	3822.63	4814.18	3933.53	3688.78	4240.53	3853.15	4685.31	3925.22
ALS2CL	193.185	266.537	478.354	145.953	533.557	322.925	277.632	197.278	142.452	240.04	371.234	187.045	154.193	132.812	122.956	123.549	202.61	186.291	151.931	218.82	131.466	151.177	197.116	275.585	137.605	149.454	138.413	265.514	228.838	191.623	291.096	175.071	106.335	225.926	139.758	306.454	77.6551	119.826	164.849	239.897	282.709	162.317	241.532	173.18	127.805	176.641	156.293	262.649	108.642
ALX3	149.303	106.836	85.6028	62.7499	86.8624	115.923	168.287	58.8811	137.067	150.833	180.163	116.463	59.6909	156.771	92.7106	73.0067	98.8287	97.2992	181.063	157.76	63.5597	142.645	62.48	122.311	58.9711	167.927	100.538	107.016	103.237	110.075	64.7293	241.753	96.6713	97.6283	109.24	91.2482	87.3564	101.967	99.6061	96.5437	104.455	98.9681	100.435	91.5672	92.588	95.9057	93.1622	89.0152	225.357
ALX4	132.984	135.035	210.929	91.7038	189.391	79.9095	135.548	98.6266	131.189	78.884	126.574	129.907	104.011	100.678	102.216	62.7309	105.806	109.139	91.9602	91.7038	166.828	90.4219	108.113	114.78	120.164	110.677	107.088	135.035	70.9356	88.1143	124.266	69.6704	49.0908	245.785	68.7305	47.2604	37.02	48.5961	85.9462	159.657	154.512	55.324	208.731	193.099	45.5784	233.219	160.349	163.466	52.3558
AMBN	73.4706	51.2787	87.2693	96.2314	201.785	120.415	111.88	99.9301	80.5833	118.139	159.82	86.5581	108.892	72.4748	49.9984	68.6339	56.3999	129.946	79.303	109.603	74.8931	81.0101	137.343	233.366	92.6751	113.444	115.578	88.2651	160.673	138.339	49.9984	115.949	148.849	51.216	185.309	205.395	89.303	125.915	46.7411	64.0303	115.44	68.4543	135.272	97.1848	42.0121	80.4042	132.831	42.4189	111.83
AMBP	234.084	137.382	161.543	73.3652	135.972	131.328	140.733	110.518	100.348	118.218	161.72	114.28	116.925	108.989	68.1921	56.1411	40.563	102.758	80.3606	84.4168	94.5279	84.5932	107.519	202.517	113.574	63.842	82.5357	144.613	128.094	121.569	111.576	112.357	124.795	75.6358	76.5552	228.657	71.3904	104.055	117.413	115.737	157.217	68.5242	117.143	105.921	73.743	76.3118	89.8049	77.9613	70.1196
AMBRA1	393.3	246.443	472.725	287.151	372.169	328.665	458.679	288.145	468.934	510.262	161.86	311.948	229.228	446.25	625.361	416.357	303.744	296.597	205.177	282.862	241.845	273.105	292.557	108.102	361.045	372.791	336.931	292.371	291.563	335.377	404.113	154.287	652.218	292.935	229.057	457.604	289.917	337.235	206.841	574.955	495.16	413.409	386.469	279.091	338.325	239.673	299.851	316.437	392.44
AMD1	1469.5	1129.38	445.181	1432.05	956.657	1148.48	983.501	1218.41	1120.08	1380.96	1228.14	966.638	1021.01	1303.34	1010.66	1296.09	1551.33	1277.55	1163.35	1615.19	1349.72	1484.87	2027.28	1232.92	2204.9	1194.54	1316.49	2267.52	1424.67	1034.28	1051.02	1054.39	1261.51	1374.23	1891.26	1311.82	1547.23	2001.55	1449.03	1269.78	1037.26	1225.04	1210.6	2121.16	1159.11	1406.91	1379.8	1105.39	1007.27
AMELY	67.5746	125.448	206.47	44.9427	163.211	82.3824	217.398	147.239	114.843	171.487	193.667	194.184	62.2723	106.631	64.8588	93.181	165.668	124.09	64.3415	114.196	74.8815	43.3908	94.9916	109.735	232.464	55.3534	53.8662	95.7675	111.287	241.646	156.421	83.5555	148.27	100.245	218.266	84.6822	113.976	79.1896	71.9365	132.074	211.998	122.215	72.1477	84.3301	61.585	106.512	190.098	57.3599	169.818
AMFR	617.655	396.181	392.865	376.659	541.067	215.086	533.045	580.484	535.879	463.57	535.665	716.385	984.016	971.447	586.688	689.269	901.919	590.165	498.762	1169.44	353.02	373.611	595.781	673.01	793.883	830.84	386.447	681.728	900.208	612.146	384.789	467.127	614.191	760.674	796.468	661.645	649.695	795.134	433.596	755.743	438.237	658.629	465.851	494.394	398.73	570.391	535.815	551.13	724.938
AMIGO2	262.535	134.414	153.296	763.515	229.229	217.073	452.814	190.492	97.6224	406.865	558.974	292.601	231.336	123.879	99.0001	181.74	170.476	173.231	160.103	295.194	169.828	643.74	175.743	268.856	134.657	314.886	221.611	218.613	288.063	233.119	323.882	121.412	384.034	221.565	329.544	342.608	332.369	130.651	209.973	235.276	99.1693	192.32	78.3384	279.115	395.568	137.3	231.451	215.328	261.462
AMMECR1	332.689	181.91	233.062	234.669	109.601	122.188	186.999	142.408	148.701	208.29	221.948	278.591	129.955	192.087	169.323	241.632	223.555	180.705	277.653	241.231	187.133	152.183	114.957	223.153	126.607	216.19	241.632	249.265	157.405	124.866	248.06	264.943	215.253	213.119	136.443	266.746	208.851	149.711	162.514	163.561	131.738	155.065	83.2536	185.033	244.267	188.983	200.461	201.349	119.769
AMN	308.706	150.894	453.81	173.476	115.262	249.462	223.962	163.945	274.533	208.936	196.915	71.8168	133.808	157.248	226.366	68.2965	110.883	108.823	146.344	227.568	176.481	93.7112	217.865	122.131	190.132	124.793	164.288	239.674	198.375	182.319	124.707	104.625	159.267	140.24	289.574	152.681	147.536	174.838	147.862	198.165	293.971	135.286	173.398	147.92	227.521	49.1379	174.012	171.554	418.173
AMOT	735.311	734.583	1487.69	729.244	1267.31	858.604	737.496	722.933	959.326	988.693	1332.6	1035.05	716.623	665.898	829.722	785.308	725.118	623.668	636.774	782.153	934.084	695.265	669.053	992.818	1200.33	714.924	774.629	722.205	885.787	853.507	1215.62	1490.46	425.819	1192.91	1344.34	1045.93	774.706	430.802	749.685	609.523	968.917	783.046	1374.45	461.78	650.792	723.147	762.033	714.157	975.415
AMPD1	128.99	88.2247	349.266	27.0441	121.951	94.7523	130.718	75.9374	73.8895	151.837	92.4485	112.799	69.0258	90.9765	97.8882	69.0898	139.998	87.2647	109.919	82.337	119.199	72.5456	76.5133	81.953	123.167	120.351	114.719	77.4093	105.952	109.6	111.711	165.972	63.2064	214.248	66.92	73.5615	116.982	125.123	142.691	210.249	84.3452	70.9906	78.7034	98.0568	105.77	70.4193	93.7005	74.4899	63.8492
AMPD3	214.008	93.596	913.003	696.328	842.231	740.602	438.509	186.169	405.192	1069.75	897.574	206.853	384.955	148.827	288.469	244.419	308.817	341.464	54.8002	120.764	199.809	397.813	1042.81	161.349	635.283	380.707	404.297	520.797	330.172	483.007	211.213	568.151	226.033	207.033	289.615	665.892	518.834	267.14	393.303	306.299	128.872	644.785	785.212	495.254	494.833	433.515	818.423	411.251	243.613
AMPH	406.816	897.818	1042.93	1221.94	351.575	1031.11	542.2	788.799	552.662	204.996	650.486	1428.16	1240.15	1894.15	1357.95	2296.96	494.491	968.962	1406.5	984.028	876.997	677.165	719.015	666.075	522.635	818.408	2284.4	176.539	873.126	819.559	983.923	1025.34	1409.81	1389.37	1266.91	964.746	2087.14	1637.82	1144.27	1010.33	365.294	1783.7	1051.39	951.451	810.903	1400.5	1191.58	647.112	1097.33
AMZ2	1204.61	1252.38	1125.34	1082.48	892.028	1067.14	1665.71	1358.55	1262.71	1687.19	999.734	1138.84	1598.51	1446.61	1206.25	1479.65	930.999	1101.61	1474.13	1363.36	1078.9	1608.43	1331.14	1159.2	793.221	1110.2	1677.16	574.537	908.701	1162.88	909.212	911.084	1563.26	1485.01	1181.07	985.134	1570.25	1157.79	1503.26	1335.55	1139.62	1346.97	1003.16	906.278	1340.66	1082.99	1626.42	1218.32	1651.65
ANAPC5	2147.24	1826.33	1143.54	1150.86	1592.94	1409.85	1413.18	1699.25	1359.88	1750.88	1664.28	1587.6	1588.39	1494.55	1718.18	1361.67	1639.17	1899.43	1570.06	1432.05	1328.46	1439.37	2193.55	1389.54	1716.8	1309.96	1709.5	1802.23	1319.24	1323.44	1122.91	1586.94	1475.87	1356.1	1393.32	1603.48	1600.82	1524.39	1515.23	1316.32	1737.38	1643.75	1357.68	1540.99	1572.06	1553.03	1402.48	1710.8	1523.31
ANGEL2	1284.29	1365.7	1290.6	927.77	1355.96	1529.81	1115.96	1010.18	1092.38	1300.92	1116.96	1374.59	1179.38	1371.72	1685.97	920.819	1499	906.414	1286.01	1030.1	1342.7	1020.43	1311.88	1025.23	1478.79	1170.06	860.335	1243.23	775.558	1219.01	871.084	1179.63	1091.07	1216.88	1367.94	978.064	1431.53	1390.05	1237.98	961.753	1180.72	1384.7	742.992	1421.59	1418.32	1055.87	1316.03	1328.32	1238.51
ANGPT1	954.818	270.867	425.826	791.376	601.795	605.346	678.338	416.653	394.854	605.149	858.351	222.535	146.585	116.303	180.22	78.2289	539.555	192.056	227.073	527.62	774.312	1086.6	153.884	367.926	321.764	816.824	471.989	596.863	592.523	605.544	211.882	520.316	543.536	504.881	473.47	472.84	389.094	199.956	411.369	391.029	477.61	360.159	548.307	406.824	438.73	344.768	429.325	639.073	367.944
ANGPTL2	624.289	389.575	301.558	324.312	643.824	479.861	552.148	325.995	255.098	608.705	537.881	353.212	292.632	185.957	148.057	189.688	449.424	377.284	319.117	306.021	474.666	473.349	646.97	527.419	492.811	604.827	460.472	513.298	429.304	438.742	378.601	441.108	333.033	294.427	233.75	300.986	288.706	240.797	621.58	689.63	246.541	317.195	363.43	511.041	471.458	311.312	369.826	929.221	367.965
ANGPTL3	86.6899	84.3961	266.963	82.1873	113.196	108.353	84.8209	128.063	94.7605	117.698	149.301	121.096	105.21	80.6581	139.362	81.1678	131.716	108.353	101.982	91.7022	165.528	93.6561	100.877	86.35	103.426	130.017	120.842	167.651	86.1801	149.726	106.739	114.696	183.916	107.351	165.603	184.735	97.3563	81.9068	141.445	77.796	108.87	155.063	142.321	80.6014	108.909	110.254	111.578	88.823	164.473
ANGPTL4	1384.18	822.176	1423.83	243.259	721.634	923.632	1047.03	347.458	1354.48	1287.87	777.389	393.387	235.033	1237.03	311.354	328.834	627.833	1140.26	101.472	1006.47	1400.41	401.385	333.747	614.58	256.17	602.926	261.54	648.627	940.656	1025.32	92.5605	978.831	426.131	480.473	539.629	1094.91	461.848	754.277	664.358	738.372	1082.77	895.678	872.449	510.539	677.612	494.285	711.375	475.172	626.339
ANGPTL7	94.2006	65.7612	83.1895	61.313	202.781	131.391	68.0947	85.3771	65.2508	75.1681	132.484	64.3028	60.8755	62.7715	88.5127	66.7821	70.2824	63.0631	78.0121	64.0111	99.5968	64.5216	62.9173	113.233	66.7821	78.5954	67.9489	61.7506	64.9591	142.11	68.0947	57.077	73.81	57.2715	92.2292	139.899	59.8009	51.4344	62.0709	71.9291	68.6863	69.0106	62.4601	66.4163	57.2715	124.268	84.1222	143.92	141.845
ANK2	756.011	818.159	602.013	1578.14	489.386	764.871	902.978	1350.16	1254.57	691.471	791.265	1623	1221.87	1265.7	1478.76	1851.3	942.996	1282.5	1333.63	1182.64	1611.52	1618.35	1184.35	1351.1	1046.12	1343.84	1328.18	877.02	1341.84	1206.31	1432.73	1538.49	1219.66	1550.91	845.653	1026.29	1580.34	1071.32	1483.85	1263.58	951.297	1340.92	992.125	1019.2	1198.9	786.877	1129.21	1404.43	1320.45
ANKFY1	282.392	471.167	358.284	435.323	280.958	171.039	466.292	360.578	354.557	406.744	234.505	369.276	242.917	428.919	254.291	368.225	329.992	374.629	401.201	420.221	356.468	459.028	438.191	492.195	364.593	345.094	304.854	494.871	514.656	512.267	266.812	308.084	316.424	361.778	308.916	410.136	331.766	287.589	323.304	369.145	347.35	303.173	238.379	356.827	323.385	301.104	319.773	434.385	310.641
ANKH	183.687	499.019	115.981	293.45	347.011	578.23	332.301	330.226	310.424	111.738	261.011	443.101	443.667	385.013	471.202	503.263	255.259	365.116	320.985	414.906	312.31	335.601	243.189	247.055	357.761	276.759	565.311	295.053	299.202	127.58	613.591	406.863	468.177	343.214	483.742	143.506	221.733	391.081	303.226	444.307	180.317	270.306	388.224	241.326	313.688	111.773	317.627	472.686	250.753
ANKRA2	358.532	480.292	180.888	255.432	353.349	500.082	260.427	297.181	227.16	513.182	498.48	381.81	347.977	340.909	301.799	355.799	474.072	307.736	374.176	477.747	427.14	434.679	337.799	411.401	368.804	354.197	343.548	244.595	422.428	318.668	364.941	353.012	336.606	315.774	280.062	500.058	377.507	311.424	352.173	288.914	324.244	390.175	283.267	265.945	395.669	521.654	315.545	280.749	383.917
ANKRD11	1042.18	640.968	939.035	877.906	1400.88	944.143	768.499	768.17	530.573	853.849	652.502	768.664	623.503	700.45	797.169	589.231	845.776	725.495	678.041	711.489	733.568	651.513	737.687	1073.98	605.049	868.514	824.85	920.416	926.677	746.914	929.478	969.934	873.513	885.873	1019.24	1014.04	649.122	865.945	872.521	934.683	1008.21	647.469	727.587	706.15	593.591	589.449	629.987	1007.15	813.763
ANKRD12	1488.25	1412.74	1257.14	1519.81	1546.45	1219.91	1263.24	1178.68	1386.3	1520.86	1383.99	1432.65	1345.07	1180.64	1327.96	1333.01	1415.89	1379.22	1406.99	1465.75	1459.23	1518.34	1456.35	1475	1520.65	1357.9	1357.9	1917.87	1490.43	1578.01	1361.2	2067.6	1828.68	1069.39	706.987	887.657	2621.84	1705.86	1475.25	1202.03	472.16	2172.19	1232.6	1721.68	1741.23	1205.39	1657.57	1630.74	1095.07
ANKRD17	957.035	950.491	653.298	1237.3	646.47	1452.69	921.184	1227.2	1136.72	736.239	1099.3	1398.2	1266.04	1055.2	1182.24	1933.69	887.752	1216.53	1160.9	1045.1	1272.01	1167.16	1146.53	1497.64	1079.67	909.803	870.822	812.351	1180.53	977.237	1312.84	1155.93	878.783	943.853	1140.1	527.144	1286.68	1214.44	1287.39	1176.16	685.238	1011.27	1045.54	966.579	1101.06	1165.68	977.285	995.844	1564.94
ANKRD34C	169.889	448.516	139.285	179.835	138.392	115.821	248.568	280.575	337.448	89.0425	241.172	335.535	505.389	310.414	459.1	435.254	181.876	414.979	366.649	120.539	185.829	103.58	229.44	243.594	221.661	124.11	106.513	117.352	128.318	271.776	597.075	287.367	134.559	314.421	434.259	524.37	194.273	519.278	315.243	-17.0649	156.264	252.341	184.707	365.442	393.01	282.018	355.824	126.022	309.123
ANKRD36	199.378	192.485	244.967	146.191	722.864	167.654	212.851	93.161	250.841	148.228	207.916	152.614	115.642	198.203	181.597	143.293	185.905	134.05	102.796	147.836	191.31	178.228	340.844	191.31	269.249	238.465	217.159	275.594	176.505	133.345	132.796	178.046	92.6232	206.579	221.249	83.261	169.906	279.747	254.434	308.162	246.115	258.578	206.4	434.999	257.982	151.569	217.492	161.438	222.143
ANKRD36B	166.31	278.954	636.022	146.224	714.466	220.868	706.323	252.082	528.671	626.658	55.1584	577.665	4.40062	238.646	259.004	403.134	392.005	121.388	221.275	419.827	279.904	433.941	263.347	332.969	726.274	248.146	183.817	359.026	278.818	311.797	298.768	82.0954	105.91	236.864	55.6803	306.063	554.202	503.361	345.074	324.523	325.747	680.056	203.207	833.856	455.732	179.852	551.652	335.895	374.549
ANKRD46	1300.65	2474.07	770.164	2198.81	742.2	1942.52	1172.68	1333.35	1569.74	1440.35	1373.76	2257.59	2437.46	2296.45	2229.27	2863.19	1818.34	1888.37	2142.41	2773.02	1927.23	2123.69	1887.66	1948.2	1630.41	1654.35	2192.18	1211.19	1680.06	1876.64	2180.21	2391.77	2675.18	1611.7	2896.74	1882.16	1844.73	1654.37	1604.89	1372.36	1439.92	1252.53	1956.94	1630.57	1831.88	1791.68	1835.34	1282.37	1806.3
ANKRD49	846.506	502.936	355.468	418.565	442.37	327.987	496.849	234.878	380.357	409.284	473.346	333.532	279.715	242.049	418.083	304.966	463.824	422.784	258.321	294.962	306.051	318.767	376.5	224.09	500.164	329.916	237.891	310.209	300.084	431.884	285.018	481.919	358.918	296.043	208.431	220.542	377.815	550.892	402.209	226.727	349.384	313.05	216.591	431.585	316.486	428.578	618.233	431.499	502.963
ANKRD55	157.641	220.416	127.781	83.4278	212.82	353.126	183.659	100.104	116.518	195.446	368.405	98.7069	140.965	91.8968	125.336	101.239	87.0075	59.5924	100.89	173.182	105.168	93.7303	72.6015	201.819	94.2542	120.971	126.995	123.241	88.4918	254.554	148.648	74.3443	140.39	172.81	86.9682	390.285	118.356	211.485	152.498	89.952	205.059	62.5812	82.2056	172.409	77.3855	176.655	81.8613	87.5994	145.095
ANKRD6	238.776	495.909	241.831	319.76	310.365	234.626	400.572	286.56	389.332	259.008	333.594	332.614	353.537	351.117	462.42	501.903	310.134	422.302	419.997	219.294	365.238	428.873	297.454	333.709	231.629	300.508	373.769	253.416	287.885	244.482	273.187	292.69	323.695	261.067	216.935	474.55	408.717	466.982	304.003	290.026	436.865	386.593	373.349	237.592	305.972	321.649	338.058	259.021	397.597
ANKRD7	83.5951	74.8343	75.3959	72.8126	174.572	94.3775	71.9141	72.3633	92.0188	118.076	107.519	98.7579	95.276	89.0986	119.986	67.5337	129.308	69.5554	78.4285	72.251	73.0372	117.627	68.3199	149.413	142.562	94.9391	104.149	73.3742	98.7579	81.9103	91.008	74.9015	70.2144	68.9684	153.93	81.0125	121.773	120.23	137.021	112.636	67.9005	86.4709	68.4344	84.9877	120.171	91.0987	91.1581	64.9339	70.9263
ANKS1A	931.48	1164.76	1388.81	519.947	684.051	1481.2	667.673	980.457	974.574	867.397	1079.05	1090.5	1103.54	502.137	754.495	879.482	1285.93	893.634	592.617	798.543	444.414	1036.75	706.95	1038.18	994.291	832.89	520.106	1602.37	931.162	712.674	1496.3	509.63	886.913	1143.55	716.736	645.452	1291.45	646.872	1108.93	1029.39	654.418	811.367	800.892	990.51	1323.85	1397.71	1270.14	953.314	651.577
ANKZF1	327.744	258.01	292.255	235.26	1169.46	170.859	372.593	200.541	263.935	569.114	220.27	208.066	115.523	139.991	206.229	197.994	173.762	160.668	91.6461	129.801	207.058	216.419	240.592	247.583	96.0304	205.459	221.87	210.199	86.6694	328.988	134.244	204.937	347.172	51.9268	49.3726	586.704	181.231	313.728	254.104	534.104	168.141	319.794	233.112	367.046	384.047	554.937	106.123	102.371	335.438
ANP32B	17305.8	14142.8	11583	13421.4	22628.2	12031.1	12307.5	10196.5	12513.8	14207.4	15786.7	9954.79	10108	8578.34	10692.3	9759.47	13245.5	12067	7864	10300	10797.9	12260.7	13509.8	11920.2	15950.6	13498.6	12122.4	16625.9	10943.7	13255.4	9152.07	11029.9	9619.57	10806.2	16464.9	10151.9	5996.87	9737.71	8434.09	10182.1	19645.1	5484.66	10939.2	11249.6	11515.6	18807.2	8896.15	12280.8	11498.2
ANP32C	193.808	84.4738	119.194	84.4738	101.902	77.2574	84.8822	103.263	91.9624	93.324	98.2256	69.2242	70.0411	76.4405	73.1727	71.2665	89.7839	81.3422	74.262	118.105	79.0275	75.2151	73.5812	79.9806	82.4314	82.5676	75.8959	86.5161	117.151	88.5585	74.262	55.1354	97.3189	116.483	64.3105	71.2053	79.566	110.131	58.0128	77.123	145.094	80.3804	129.187	98.839	110.62	65.3963	124.193	70.6081	57.2528
ANP32D	74.5202	101.76	84.9969	77.3381	207.611	76.471	59.925	61.8036	62.4539	64.766	79.1444	71.341	57.6851	62.5984	82.3958	74.2312	106.239	81.5288	88.9709	66.6446	67.1503	61.7313	82.7571	61.0088	64.0434	60.3585	71.1243	62.7429	90.1269	67.7284	75.0982	66.8625	68.8217	75.7803	68.8217	174.417	102.534	71.6592	66.322	66.4571	75.7803	65.714	69.1595	108.817	71.3214	65.3762	66.2545	157.527	66.1869
ANP32E	277.948	483.466	627.949	592.117	215.52	303.309	718.405	668.678	988.898	644.71	703.595	807.588	375.571	749.977	813.48	679.229	652.474	726.886	682.493	836.452	1013.82	1445.56	587.419	447.793	766.699	962.223	737.556	749.5	315.134	841.15	485.178	806.307	733.019	518.418	285.803	704.737	1153.1	704.041	943.687	388.665	484.932	883.289	275.039	825.096	923.707	361.276	782.692	509.302	762.453
ANPEP	131.544	107.725	153.977	107.465	293.253	73.8584	98.1971	81.134	100.709	116.646	66.323	110.236	97.3309	69.9608	87.1104	90.8348	70.4805	69.3545	98.0238	128.339	110.15	70.3072	92.9136	151.725	108.937	100.536	116.559	91.701	170.433	76.1104	133.796	100.824	148.922	136.036	86.899	142.336	94.3205	85.9203	52.0342	110.897	183.725	66.1228	134.976	67.5092	94.4428	141.806	67.8151	65.0218	48.1195
ANXA1	1131.58	833.686	1004.05	5139.17	525.47	1336.41	2171.3	2563.82	980.492	2207.71	1611.33	727.962	680.844	900.859	686.101	863.086	872.627	1246.65	1193.69	2881.97	907.089	3345.56	706.739	856.466	1032.87	1424.61	2781.7	1059.35	2941.35	1018.46	907.673	1383.22	1502.3	1663.49	1483.89	1685.91	1386.56	1395.87	1394.96	1397.69	1366.33	1411.86	1568.58	1412.39	1532.6	1441.85	1456.24	1389.13	1430.41
ANXA13	100.771	100.704	227.987	63.0053	88.2488	178.433	77.5919	71.5308	143.198	77.925	74.9277	189.356	118.687	112.893	64.5373	63.072	69.3995	68.6002	65.5364	67.0683	72.5299	68.467	67.2015	72.4633	70.4652	72.3301	86.9167	78.1914	66.8019	118.021	67.3347	67.1306	55.8271	65.9731	147.277	60.5256	101.654	65.3602	58.4147	64.2707	95.3214	156.197	145.506	71.6248	80.477	60.5937	65.3602	105.263	193.512
ANXA2	894.003	719.026	568.715	1010.3	802.094	868.726	1162.84	692.352	521.77	990.662	1545.34	364.448	532.922	560.357	344.202	312.346	647.185	665.018	413.07	653.257	534.751	1242.03	371.205	856.99	736.757	815.38	563.05	680.184	1395.72	704.851	545.547	488.529	858.194	684.682	518.662	599.666	454.348	626.589	882.073	934.247	688.963	622.943	735.953	955.451	910.267	1055.25	702.04	775.351	648.127
ANXA2P1	381.021	174.208	569.438	202.918	689.606	133.637	304.003	120.055	183.664	186.93	134.668	191.743	131.23	204.637	166.816	181.085	176.959	256.555	154.094	252.601	184.695	167.504	190.368	159.424	144.295	171.286	322.57	226.47	203.606	273.574	346.638	299.864	159.216	120.008	58.5747	56.808	256.61	229.654	368.079	211.703	195.404	193.352	179.903	213.868	72.9928	116.874	136.991	850.031	155.797
ANXA2P3	82.3625	105.761	75.1628	52.8973	61.8968	160.358	82.1625	96.8284	58.1637	120.494	155.825	57.8971	100.562	66.7633	91.962	105.628	74.4962	72.6963	52.764	103.295	78.296	149.159	60.5636	118.561	72.8296	103.361	96.2284	118.761	59.697	99.3616	71.8297	72.2433	68.9044	75.3595	94.7992	77.3629	69.9432	91.8313	77.3629	69.4238	128.782	74.6918	85.302	120.694	111.865	79.5146	117.652	67.9398	174.339
ANXA3	143.861	149.759	247.55	93.5684	165.178	181.425	113.127	129.684	225.715	225.612	259.968	229.234	145.724	102.157	81.254	211.124	181.735	185.564	198.189	110.643	107.539	165.282	92.844	189.6	202.742	255.415	114.368	406.396	262.866	152.553	260.693	201.007	223.573	271.298	204.984	392.515	119.907	184.32	167.893	186.308	266.024	128.294	116.19	196.684	186.568	113.509	157.517	114.288	236.542
ANXA4	292.116	292.327	166.658	300.544	177.824	380.074	290.642	508.482	428.846	523.545	344.891	290.431	585.168	337.307	148.751	389.765	341.626	535.343	512.801	723.162	395.138	894.231	957.118	378.494	643.736	565.154	667.543	550.722	494.156	679.235	210.69	620.995	240.547	81.9714	843.579	22.1317	468.845	169.229	186.642	256.708	769.932	197.285	675.292	624.6	720.711	408.196	634.728	345.879	500.874
ANXA5	2035.78	1168.77	815.252	1778.81	586.981	1394.7	1420.72	1711.31	1629.89	1323.22	1261.51	1018.8	942.223	1319.94	874.287	1213.71	2159.64	2043.56	1350.97	1734.73	2101.3	2342.45	2670.29	2614.8	1635.59	1489.09	1764.64	1936.56	1408.62	1710.53	1233.94	1826.62	1258.3	1357.07	1759.2	681.832	1322.38	1395.22	1861.19	1522.89	1538.94	1209.53	1056.18	1769.08	1264.84	1760.81	1734.14	1582.89	1476.46
ANXA6	179.918	119.392	251.115	612.362	330.819	183.32	452.747	619.218	325.045	301.484	271.222	952.986	464.863	651.956	297.927	1145.13	363.247	446.818	718.617	335.562	476.926	380.467	181.67	363.866	194.25	333.036	672.166	150.48	196.364	336.129	600.452	289.764	233.588	578.304	411.962	547.545	362.993	529.914	486.285	319.3	623.734	459.066	186.935	341.951	257.332	192.984	314.152	400.122	608.869
ANXA9	170.724	221.6	225.334	128.904	197.702	118.449	108.74	137.585	120.036	132.171	289.558	111.541	154.668	91.1908	204.05	139.732	103.326	109.861	103.513	211.145	124.703	164.657	98.2853	157.842	105.473	118.822	137.679	158.869	186.874	412.406	128.344	142.507	91.1728	126.777	459.924	183.929	88.3514	121.059	141.358	325.971	173.417	59.7133	71.9226	84.6062	134.667	218.909	134.567	212.092	163.879
AOAH	155.625	170.091	237.598	378.531	180.392	133.707	301.818	284.064	180.173	285.598	171.406	144.008	154.31	145.981	311.9	381.599	306.421	159.351	196.173	126.036	304.448	364.942	270.256	155.844	169.433	209.762	157.159	194.201	195.954	175.351	415.791	278.757	207.172	259.121	262.849	-26.3273	197.03	51.8205	177.841	288.153	556.55	188.927	251.913	199.168	178.09	238.441	137.773	234.165	141.85
AOC2	189.146	195.029	246.016	137.599	322.076	163.933	99.1488	189.216	122.961	206.585	324.457	160.711	134.307	147.894	116.798	85.7017	122.961	135.778	89.1335	190.897	166.034	109.584	96.1372	180.181	125.273	191.738	143.972	113.016	170.166	251.059	178.571	66.8784	191.852	63.052	166.365	255.28	180.957	166.624	157.934	128.166	251.843	144.574	216.043	167.792	122.523	145.936	57.734	114.222	121.615
AOC3	198.465	148.09	403.706	475.528	181.757	260.561	103.202	247.344	198.964	112.179	295.973	231.633	222.655	121.656	322.657	88.7374	375.027	229.139	107.69	183.004	364.553	364.553	174.275	351.087	309.689	214.176	191.233	496.476	115.421	260.063	194.226	125.299	103.966	146.913	203.895	170.716	244.877	197.888	309.831	224.274	164.597	239.488	110.366	175.713	195.474	316.736	207.488	148.204	272.442
AOX1	91.263	115.299	244.789	135.622	228.241	122.597	110.202	84.5304	88.9978	93.2135	178.219	79.7485	137.006	116.242	137.132	47.7848	146.381	92.3326	136.566	104.099	74.0227	62.5082	93.5281	131.029	229.877	98.5617	140.97	127.883	201.877	185.644	206.722	114.491	89.3284	184.284	50.4706	210.548	184.257	84.8438	112.853	42.9783	104.152	150.958	213.797	161.619	170.804	52.0819	61.7762	186.137	125.769
AP1G1	1598.57	1525.93	625.48	1418.23	1001.44	1137.45	929.053	1045.52	1419.98	628.235	731.68	1208.83	1315.03	1146.21	1314.78	1460.06	1304.01	1316.03	986.161	807.073	1278.96	1209.08	1179.03	1662.94	1474.33	1377.65	1173.01	738.944	1034.5	1095.62	1216.85	707.523	2077.17	781.873	3063.77	366.186	1384.51	1173.05	1077.23	616.549	1183.55	697.889	1809.86	1347.57	943.289	1235.09	847.302	1097.08	1455.27
AP1M2	117.432	208.87	204.121	125.44	108.959	173.021	104.024	125.44	97.0404	215.481	156.633	133.448	127.209	106.166	97.2266	95.8299	110.821	125.254	101.789	165.2	133.914	91.0811	93.0365	137.173	79.7212	168.738	174.511	105.7	168.552	196.114	214.085	146.187	209.31	98.5071	210.571	137.678	85.6304	92.519	111.924	137.497	97.1114	86.4858	187.293	115.796	241.637	91.8886	145.827	116.021	135.336
AP1S1	493.614	291.609	781.942	497.815	404.627	433.898	628.947	805.024	708.087	561.687	308.91	557.261	390.353	858.507	554.595	829.055	590.687	439.861	732.434	522.298	946.229	471.616	532.462	416.191	614.718	567.831	525.279	481.373	327.069	564.894	608.439	648.394	587.304	839.822	766.388	417.843	701.761	671.132	614.709	614.059	683.595	842.252	437.14	509.419	405.693	475.734	381.247	859.576	476.696
AP2B1	578.888	513.49	743.284	855.139	776.982	611.048	785.88	1329.48	847.353	865.445	446.063	835.804	749.075	1229.21	709.718	717.276	1037.79	1024.02	1178.76	810.188	1047.47	684.429	788.007	887.888	712.303	802.369	812.936	527.132	565.311	717.635	742.99	609.905	987.838	760.889	510.072	748.544	920.72	1118.04	886.647	930.514	736.569	1058.95	696.858	939.115	836.319	839.982	969.238	812.205	1037.51
AP3D1	564.532	785.815	524.877	680.433	693.426	717.472	657.54	696.632	512.699	635.771	734.685	730.522	766.803	728.16	996.156	603.935	642.915	609.391	798.836	478.781	554.605	500.606	563.126	494.925	483.788	383.412	510.59	440.11	626.912	537.027	637.796	717.856	849.87	686.555	712.329	670.42	579.764	638.804	720.396	677.256	931.96	747.559	517.424	626.31	613.449	451.312	692.527	618.478	471.822
AP3M2	1075.04	1825.21	1886.44	1288.92	1584.94	1640.03	1110.05	1628.25	924.872	1151.7	1064.42	1804.97	2388.21	1602.53	2073.11	1699.27	816.686	1314.97	1893.24	1333.72	1651.81	1249.6	925.204	974.983	1173.1	1650.65	1723.66	317.07	994.729	1272.83	1218.24	1335.4	1618.09	1371.4	1176.43	1572.13	1646.2	1409.98	1443.26	1457.2	1293.94	1422.67	1382.62	1341.45	1446.72	1170.16	1449.3	1375.76	1594.63
AP4E1	214.5	208.597	270.972	188.867	358.747	321.384	238.735	168.748	223.122	223.666	183.973	187.391	167.738	181.876	173.875	223.588	167.272	157.796	162.534	165.641	204.091	188.09	202.149	180.555	244.484	193.527	194.304	181.72	168.826	322.472	228.016	290.154	280.74	138.139	109.071	280.583	177.659	220.769	205.772	202.497	148.578	213.861	390.315	257.569	206.883	251.787	188.412	162.178	136.572
AP4S1	230.517	187.997	166.027	206.081	148.69	191.584	108.039	185.307	142.936	172.753	116.557	196.142	278.492	242.697	183.289	279.463	166.849	215.123	253.907	225.211	269.599	178.955	153.622	186.353	245.537	197.338	194.199	251.59	155.864	207.277	244.043	131.352	207.893	249.114	81.1371	252.207	284.856	341.78	217.819	163.989	89.0383	240.952	140.595	225.783	176.648	110.754	321.455	257.5	189.395
APBA2	1297.62	1476.63	1139.8	569.689	1493.9	1664.75	1224.11	1119.79	1080.85	1106.48	1325.6	1620.98	2452.14	2167.83	2488.91	1912.71	1426.16	1488.17	1292.99	1077.95	949.02	406.574	781.588	1217.16	799.211	810.357	1058.64	666.592	1227.17	1367.13	1679.27	1726.89	1141.98	1055.32	2751.98	1076.42	1236.73	1292.07	941.27	2207.96	997.357	1207.57	1776.15	1025.28	847.436	1255.18	1146.5	1339.26	829.129
APBA3	385	470.875	364.46	272.671	564.222	439.147	413.518	273.588	335.759	324.114	467.665	297.98	329.615	193.17	316.319	277.715	291.057	244.658	184	201.606	190.282	293.578	352.631	347.175	359.463	197.296	235.626	220.312	310.267	364.506	239.66	277.094	383.654	365.926	369.9	314.155	345.6	261.812	209.048	469.2	276.025	494.914	374.981	338.723	265.862	196.668	376.624	229.565	382.279
APBB1	120.458	62.0681	559.347	275.94	188.241	100.712	255.175	318.997	353.454	429.44	197.407	307.794	18.8978	320.015	51.0917	324.089	150.502	379.367	284.2	245.33	239.842	389.778	426.159	308.982	281.88	279.617	384.856	294.441	166.231	217.266	273.62	235.478	265.212	338.574	185.582	187.191	252.251	183.295	320.022	192.105	296.387	193.799	191.258	189.733	176.772	185.751	299.267	173.129	189.648
APBB1IP	449.407	435.286	523.95	324.861	339.677	654.052	485.289	525.802	460.982	331.111	283.191	279.256	494.318	460.056	415.145	483.669	561.221	413.525	362.827	347.779	542.469	570.481	420.701	583.908	481.817	515.384	381.115	252.865	255.18	229.252	458.436	563.298	454.582	372.857	391.277	360.414	368.346	508.038	289.816	464.544	497.775	268.651	314.288	646.903	619.799	366.842	327.37	448.981	196.099
APBB2	727.224	677.355	929.52	283.405	1049.71	400.93	650.091	520.034	677.174	657.548	826.909	461.932	350.725	341.119	412.141	388.942	722.77	722.848	357.69	658.428	559.339	431.819	767.15	688.774	870.537	653.094	438.629	924.16	610.502	623.681	596.623	361.999	905.156	491.337	999.943	169.514	297.799	548.535	654.053	555.649	748.106	553.24	909.345	676.913	763.59	840.081	689.819	616.182	417.233
APC2	635.301	463.08	451.877	445.977	825.221	520.155	847.825	642.659	721.941	815.078	454.197	824.956	441.933	725.919	563.177	614.154	471.963	437.426	522.608	599.173	488.071	624.628	434.244	856.377	575.308	539.777	813.355	478.061	660.159	674.08	430.532	493.612	683.066	420.726	887.199	583.445	457.761	485.68	450.086	592.923	569.435	769.499	770.014	622.644	607.964	664.264	512.207	529.669	618.936
APEH	635.439	467.764	518.395	695.803	532.204	414.502	565.607	856.771	717.765	722.499	496.696	767.87	898.986	780.364	820.212	952.906	636.623	645.171	1001.04	768.396	858.35	868.213	759.191	481.178	795.619	886.23	651.484	663.188	981.049	641.883	762.347	664.191	840.66	719.48	919.894	845.987	665.64	570.785	800.215	594.525	587.439	594.111	879.915	718.756	718.549	633.677	721.394	1022.09	826.437
APEX1	745.307	1085.72	1065.77	1018.51	728.441	1086.62	767.71	1256.96	784.447	815.476	1134	1131.56	1342.96	1526.69	997.142	1408.37	1400	1012.21	1878.82	2100.92	1196.83	1636.9	1793.59	894.786	894.013	1217.82	2129.37	1202.76	1742.09	1246.27	1311.29	1309.79	1153.77	999.286	430.518	837.813	1300.26	1509.35	1416.89	726.986	804.05	1614.32	1712.65	1228.58	1275.61	1060.12	1418.84	1095.96	1018.83
APEX2	249.296	252.671	404.533	308.06	539.007	155.905	282.603	195.301	162.434	193.467	224.206	246.655	225.893	197.282	233.597	215.402	165.222	205.205	231.909	253.625	236.604	266.243	258.687	367.704	242.033	274.02	250.177	174.759	227.214	254.798	202.124	265.955	314.178	418.895	326.516	217.8	171.252	165.1	248.491	190.185	251.806	224.875	260.931	250.986	241.69	190.22	375.252	227.301	179.386
APH1A	570.15	456.034	954.306	509.937	667.788	491.005	523.872	669.892	548.676	836.859	572.341	480.925	382.323	588.556	493.722	467.165	810.302	426.935	493.108	563.313	620.634	466.814	687.86	556.565	570.676	669.278	530.709	614.412	527.115	570.676	481.977	511.148	461.126	454.007	549.801	719.678	442.444	607.779	616.154	437.999	605.814	573.25	486.797	506.575	658.607	663.889	501.002	516.109	710.143
API5	851.437	986.977	1077.74	1028.53	964.176	749.655	933.901	866.828	1038.85	1046.51	801.465	913.887	983.937	925.921	954.992	1130.37	951.762	874.872	931.494	1044.93	985.394	1078.25	936.308	962.909	1058.8	1091.99	1106.43	1065.13	895.266	1285.93	1095.09	1368.9	1205.3	1122.34	1344.16	947.411	1072.1	1219.11	955.07	753.046	868.548	1082.24	821.961	979.938	1098.32	1047.76	876.67	1064.26	883.826
APIP	625.655	310.387	144.369	442.489	361.377	343.697	204.388	333.757	186.86	478.606	297.337	201.884	481.414	277.609	277.229	279.278	452.429	352.12	298.399	572.238	443.93	310.919	564.423	416.311	514.951	409.179	346.581	559.643	312.815	409.558	451.67	382.574	282.623	368.494	253.405	271.604	295.534	377.454	481.858	479.131	333.099	182.449	368.216	495.771	318.296	361.371	355.805	338.108	385.357
APLP1	2269.45	2047.19	2678.65	3798.59	5473.71	1755.02	4031.76	4057.92	3310.67	3890.84	2433.76	4778.31	2118.06	4747.77	2250.5	4349.05	4951.02	5178.21	3552.93	4008.71	3223.84	3725.15	6542.42	4717.3	6258.86	3797.97	4101.86	4635.18	3847.04	4754.02	3124.78	4543.46	3382.42	2756.51	4689.57	3481.43	3135.75	3945.96	3457.02	4580.6	5737.16	5144.31	5749.48	3619.7	3538.32	3251.16	2892.09	3672.76	2807.53
APLP2	1814.43	2002.22	2939.27	3371.18	838.371	1967.38	3182.74	3736.09	2918.79	2704.98	1572.58	4141.85	1908.51	4706.51	2490.87	5285.12	3554.34	4297.65	5069.55	3676.43	3940.17	3898.11	3208.75	3609.97	2700.89	3554.2	3755.13	2964.98	3400.26	3564.41	3859.38	4010.41	6245.09	3687.12	6214.15	3127.98	4228.33	4509.89	2880.34	3032.57	2081.4	2581.23	3107.99	3757.73	2818.32	2500.47	2413.65	2367.21	2510.92
APOA1	168.307	168.251	110.671	111.178	313.326	100.643	125.939	117.77	88.7552	178.11	144.757	147.856	142.109	97.8259	83.0085	77.4872	149.208	95.854	112.643	87.1213	107.122	102.671	76.8111	160.081	84.079	118.728	114.277	95.9667	77.8252	111.854	142.053	132.138	106.517	162.725	170.351	195.347	100.818	132.925	75.7947	122.72	175.291	100.818	138.977	51.26	96.557	79.4587	116.939	131.052	95.6885
APOA2	66.643	75.4166	153.739	106.676	224.451	105.572	102.202	64.7837	66.1782	94.5905	68.4442	99.0064	93.6609	78.9608	63.0406	72.86	90.6395	92.8475	76.9272	74.545	98.1929	100.691	120.737	132.009	109.697	62.1691	77.2759	93.4285	103.074	73.5573	69.4901	111.431	106.081	142.487	109.565	120.484	59.2499	49.538	146.355	50.6628	126.273	54.3116	57.0551	56.3418	88.3582	109.099	62.0482	64.6271	147.562
APOA4	208.726	101.759	209.621	74.7492	345.745	77.2534	92.4578	96.0353	105.337	101.044	308.002	132.526	72.4238	126.802	90.8479	59.3659	153.633	183.505	70.0984	93.8888	102.117	172.415	101.58	65.2688	93.3522	90.3113	56.8617	109.272	104.621	263.283	59.7237	124.317	133.322	44.3185	75.0146	26.4581	109.89	198.695	111.034	65.562	125.661	133.273	22.7268	105.362	131.631	53.2736	96.7556	110.686	174.018
APOBEC1	305.688	93.1488	43.5994	101.77	255.494	180.001	201.755	111.599	113.13	237.688	298.114	147.049	120.381	126.826	15.8033	87.1062	135.367	157.442	136.897	97.419	127.954	94.3574	159.698	38.6041	106.684	111.116	72.1205	142.457	191.684	211.665	237.044	121.835	106.881	194.755	161.393	354.238	112.72	104.558	134.882	143.699	99.4344	184.508	272.084	114.984	67.7999	113.315	207.981	97.6472	171.699
APOBEC3F	167.119	162.307	244.368	251.585	187.968	301.837	206.144	192.245	199.194	185.295	190.106	158.298	168.455	158.565	167.119	160.971	192.779	236.883	191.443	179.147	308.252	212.827	172.999	175.405	169.524	187.701	291.412	255.594	180.751	166.584	164.178	202.838	113.299	50.9629	237.312	450.133	131.182	158.996	69.7979	71.7253	215.33	241.313	275.982	106.712	154.775	200.008	104.882	183.954	120.057
APOC3	158.434	79.1417	170.89	62.4095	98.3838	90.0177	87.6938	63.618	70.9616	86.8572	111.77	70.8686	62.4095	66.3137	67.4292	69.8461	63.7109	103.496	115.023	73.0996	82.4882	69.5672	67.4292	70.4968	65.4771	76.7249	68.8236	112.234	74.0291	71.1475	66.9644	87.759	67.7162	70.761	99.8497	74.131	52.1667	55.0933	54.2656	100.618	125.894	76.8212	75.7274	97.7804	103.279	78.4766	58.4929	72.5347	70.0515
APOF	65.0614	74.1663	146.178	55.6805	186.736	62.4403	89.755	61.7505	70.4416	61.0607	131.693	107.689	56.5083	56.0944	119.001	92.1003	83.961	71.959	98.0323	86.4442	102.447	97.3425	110.034	129.9	61.6125	104.378	89.0653	87.6857	77.0633	155.973	94.3075	115.474	168.653	116.213	78.4474	74.2954	116.27	67.4703	84.5331	69.6316	67.129	81.5755	70.6554	69.916	69.8022	67.2997	67.0722	69.7453	111.094
APOL1	226.281	152.631	210.652	172.328	203.372	164.407	181.32	157.556	143.853	367.586	201.446	288.369	154.13	186.245	179.179	160.339	181.963	228.208	164.835	156.485	184.746	193.096	169.973	242.552	175.754	223.498	302.286	206.37	675.03	224.354	188.172	498.489	70.7917	229.348	683.909	127.7	155.372	107.149	138.658	145.222	226.873	198.394	0.95637	225.46	262.574	134.517	239.447	78.4166	384.824
APOL3	202.042	154.444	617.778	106.911	254.633	235.633	335.498	231.029	269.029	366.884	258.719	111.645	104.447	110.478	217.8	59.9618	280.702	239.07	119.167	251.91	261.377	281.869	144.912	185.247	322.593	301.129	135.898	448.786	171.11	250.807	262.545	299.309	118.3	206.281	370.869	397.384	277.766	168.016	183.759	168.166	265.639	122.368	380.963	208.617	267.522	302.699	116.417	244.623	132.612
APOLD1	620.477	2285.53	3551.79	979.579	1286.45	2712.18	1199.87	1696.39	3125.84	2714.27	2600.07	2593.8	142.989	2562.69	2139.76	2719.84	1667.61	2148.81	955.902	1886.27	2789.02	832.874	598.425	1323.36	3081.04	2331.26	1365.38	3386.52	2696.17	1207.3	2803.87	-352.236	2062.86	1162.1	1811.16	2311.2	1479.61	2189.66	2987.65	466.952	936.326	3095.5	1240.4	123.513	1632.08	4481.75	2360.39	2574.79	4503.54
APOM	208.132	217.372	361.486	108.592	133.359	163.131	159.453	153.122	97.8547	257.368	364.95	147.989	178.659	167.152	119.157	144.524	152.223	190.209	215.575	195.299	181.354	144.181	183.407	224.344	113.468	123.777	221.008	240.214	177.633	90.1549	147.347	244.122	101.762	170.455	150.392	324.59	105.716	112.517	177.724	190.179	303.591	195.493	102.613	167.862	196.428	95.3437	109.244	169.18	167.862
APP	5686.87	7143.76	7752.68	7374.02	6405.74	4806.63	9156.94	10115.9	7614.61	10158.2	6310.96	7821.57	7420.91	10116	7971.06	11353.3	9489.56	9182.53	8347.58	8285.9	10227.4	8084.92	9513.08	7137.41	12108.8	8544.96	8918.95	10201.8	5436.16	8575.91	8565.26	13694	9182.24	8283.83	10670.3	5434.3	8724.26	8546.95	4561.28	6213.99	5976.23	7515.69	12616.1	5893.96	7400.93	10404.4	9180.2	9213.39	7758.96
APPL1	451.443	618.796	626.359	350.371	460.244	472.758	341.296	436.729	460.932	491.322	575.205	514.149	656.062	451.443	430.954	501.498	443.192	466.707	390.388	596.932	454.468	649.461	394.65	469.045	633.372	502.46	499.023	617.559	481.971	637.223	742.833	477.248	635.965	344.156	626.847	357.282	538.022	395.996	539.088	328.899	491.844	695.048	640.23	531.735	520.117	421.033	345.737	481.072	601.7
APPL2	738.455	608.978	427.711	1067.9	328.034	827.239	630.763	735.166	651.52	689.13	640.628	726.946	784.696	633.435	717.697	986.515	619.871	750.786	924.654	1272.8	1219.78	1295	1102.02	832.377	753.047	1280.41	966.991	876.974	1049.4	1185.66	690.363	710.793	760.244	658.781	365.38	1254.89	722.406	1101.66	415.706	810.195	977.969	762.117	626.687	666.773	861.208	962.859	672.268	1035.41	1353.04
APRT	375.995	267.786	322.367	142.738	501.742	123.549	455.485	275.474	324.972	393.279	225.023	280.176	231.695	311.565	258.573	232.902	345.56	236.524	342.891	292.948	320.27	412.658	445.572	384.065	515.34	446.335	377.711	331.136	273.187	452.054	207.867	237.432	215.836	429.214	362.815	256.961	377.674	223.45	207.515	227.639	561.305	325.907	604.156	289.368	344.871	313.256	254.64	462.272	335.078
APTX	501.769	898.811	694.949	1046.41	743.751	581.324	808.482	725.243	834.632	843.656	632.428	609.777	591.269	498.27	733.99	590.072	807.377	700.382	584.823	481.696	635.467	603.607	612.815	720.455	770.453	600.385	547.163	378.199	445.785	609.316	635.651	496.132	603.986	760.88	650.733	737.35	670.929	837.451	601.652	819.444	710.423	528.519	916.398	520.245	579.518	510.408	599.526	517.203	851.477
AQP1	1447.33	467.951	1448.77	905.005	1366.87	1676.11	1301.76	499.032	2021.79	2277.15	1952.18	39.6538	-86.3341	751.904	441.94	-79.8568	1778.65	1184.84	450.593	996.558	2706.55	936.086	775.74	1271.99	691.074	1994.6	862.352	1985.57	1089.75	1821.51	24.8302	910	326.731	600.412	1285.14	869	559.803	726.806	1498.3	974.176	800.449	1066.43	879.968	1168.6	1095.41	1175.98	893.156	935.135	1313.73
AQP3	217.07	344.424	167.373	254.481	122.795	419.324	332.689	435.391	340.959	197.459	277.636	421.923	198.798	288.032	362.933	184.464	221.244	241.328	537.463	169.893	547.23	296.696	175.485	201.712	258.734	147.289	245.975	236.13	93.2604	228.175	747.987	269.199	182.91	414.473	248.914	411.456	472.926	1292.37	241.414	224.979	84.9385	387.972	616.717	104.323	218.479	350.02	155.842	185.377	380.821
AQP4	2280.5	2166.15	1778.24	5625.86	1788.71	2692.07	2191.47	2758.86	2340.57	2575.62	2830.08	1823.22	1806.58	2676.17	1777.56	2593.49	2304.16	2805.74	3069.63	3915.56	3039.5	5441.33	2227.7	2894.65	1726.3	3739.78	2454.49	2458.44	3699.86	2662.62	2259.49	1848.79	2375.8	1216.99	358.361	1079.83	2470.81	1806.4	5052.07	4975.22	404.808	2695.97	1477.88	1645.78	3939.01	1881.87	2052.56	4623.73	5737.79
AQP8	131.448	81.9792	90.6681	62.8422	331.72	90.1884	58.4711	71.3179	67.1067	138.697	168.602	125.904	98.5042	69.1857	66.5203	71.158	85.1243	98.9306	60.2835	76.9151	70.0386	73.8233	135.765	99.7835	131.234	68.3328	78.5676	71.1047	75.4758	92.3739	167.269	78.1911	88.5331	107.724	107.085	80.75	89.2794	69.2351	224.578	69.4484	93.6508	66.9962	119.346	68.4888	89.0662	170.096	61.452	177.346	97.3824
AQP9	120.641	109.356	144.973	85.2005	159.079	110.767	122.58	84.3189	106.183	92.606	168.6	104.772	80.0872	79.3819	101.951	82.9083	120.112	84.4952	84.3189	85.9058	89.9612	83.261	86.0821	94.5455	257.466	90.8428	79.9109	148.676	88.9032	94.8981	148.5	119.465	112.858	127.789	67.96	235.43	75.8158	152.553	71.1335	89.1864	80.8103	90.9553	82.4751	145.062	105.783	82.1109	66.5033	169.41	87.9898
AR	186.611	130.257	235.933	188.304	357.315	179.323	217.2	144.268	151.351	152.685	202.418	127.382	121.223	121.942	102.08	151.248	129.23	167.877	133.541	165.824	122.917	134.26	147.142	166.132	206.576	187.124	162.386	243.632	217.918	240.45	200.622	153.364	148.622	189.61	187.639	214.717	138.44	141.11	230.226	97.2378	142.524	152.107	144.952	165.517	181.127	104.121	160.733	150.422	204.463
ARAF	335.28	282.007	221.321	465.73	644.45	317.954	511.22	372.617	331.574	532.344	18.6979	455.909	224.286	296.923	257.084	309.709	325.83	445.717	416.44	376.509	456.928	522.246	535.772	489.17	497.879	539.293	353.902	605.908	541.424	630.738	487.224	272.127	409.596	392.644	395.572	244.129	291.853	389.562	682.995	328.687	356.016	453.93	481.105	288.566	378.209	363.722	416.172	382.267	328.43
ARC	728.701	362.42	532.846	298.591	283.565	993.137	221.79	633.92	226.671	294.096	204.195	106.332	589.355	223.46	588.328	196.104	424.965	680.54	449.881	226.927	308.865	41.9892	278.428	317.855	282.409	397.353	193.664	286.133	238.486	398.766	307.453	372.758	265.542	241.61	346.672	271.645	224.019	547.823	210.019	602.987	648.339	222.942	338.176	282.653	361.391	218.994	261.354	267.576	204.395
ARCN1	782.467	823.739	581.377	1120.68	447.744	627.131	775.921	886.713	821.96	581.092	750.874	867.145	947.125	1136.26	857.04	986.191	918.662	1170.84	887.424	1172.27	758.203	887.709	953.387	1119.82	1290.6	812.709	1043.33	1023.62	886.855	908.985	1022.2	891.718	781.678	941.561	857.165	1079.17	917.844	894.728	853.674	1100.96	844.644	1083.02	619.387	961.908	1020.18	931.328	792.152	760.007	892.802
ARF3	2368.9	3485.3	2548.73	2318.68	1035.87	3596.65	3174.21	4619.29	3186.25	1236.93	1861.03	4035.75	5048.46	5106.5	5699.88	3934.14	3701.5	3766.99	5264.11	3656.11	2941.92	1979.77	2952.62	2243.91	2313.54	1929.03	3262.23	1813.44	3689.42	2811.49	3935.05	4355.32	5227.97	4319.03	4924.41	2235.46	2747.24	2927.48	1786.87	3750.23	2289.68	3297.39	3044.21	1761.08	2051.56	3267.77	3449.91	4019.25	3049.66
ARF4	2733.92	2402.39	708.877	2058.97	553.768	2954.64	1526.64	2353.13	1991.77	1016.91	1509.4	1568.17	4703.06	2760.58	2626.48	2391.09	1387.89	2849.78	3389.93	3434.63	1728.14	3120.25	2926.59	2245.4	1860.05	2921.33	3713.43	1942.31	2834.12	1911.09	2533.22	1886.66	2359.09	1988.09	2310.46	824.605	3389.65	3483.87	2341.52	3014.28	1597.61	1450.34	1242.17	2524.35	2550.67	2969.69	1466.15	1559.44	1059.89
ARF5	341.55	814.424	1466.25	698.884	860.176	538.074	1099.07	1361.81	1137.11	750.138	628.517	1126.97	895.794	1345.12	1309.79	1534.01	835.37	1048.79	1423.2	1206.22	810.466	889.23	935.369	824.559	821.76	824.076	1056.22	559.792	784.501	1009.69	1071.66	1040.66	956.176	889.606	1244.99	1393.67	807.04	832.271	1113.09	849.618	818.417	835.988	869.781	1097.77	935.45	791.495	821.57	1060.71	826.414
ARF6	751.364	753.934	874.959	829.633	561.765	663.515	740.616	697.977	693.655	763.864	945.402	624.147	730.804	561.882	432.679	824.26	1020.87	730.57	670.992	887.109	750.079	726.248	1082.78	899.959	861.759	912.108	912.926	1161.75	1027.99	440.506	1026.71	911.038	1023.54	579.674	957.971	158.117	676.686	702.698	685.302	920.593	967.114	617.843	706.174	785.148	686.422	736.88	750.389	461.921	774.045
ARFGAP1	478.804	421.402	635.228	274.875	1315.44	380.424	617.788	482.121	526.095	610.459	431.406	436.969	231.757	353.836	388.448	369.617	422.846	299.965	283.648	290.442	293.599	307.722	367.691	422.418	328.853	395.456	326.018	383.794	301.088	394.226	425.628	693.748	220.753	584.421	507.602	641.666	282.991	436.514	413.707	486.497	512.595	504.482	455.577	294.508	504.936	323.669	248.326	428.458	291.047
ARFGAP3	497.263	363.58	235.709	319.595	97.8628	386.594	178.136	251.732	283.543	315.118	301.53	332.712	403.481	457.755	283.543	355.333	400.889	247.019	234.374	451.943	382.666	478.334	390.756	317.003	354.626	373.477	664.878	445.659	398.847	346.928	416.676	217.159	363.927	248.236	305.559	288.78	429.149	284.863	418.638	322.795	416.679	318.943	424.449	327.039	362.751	257.768	177.398	293.285	258.813
ARFGEF1	228.226	244.536	490.86	578.151	400.425	424.483	161.2	278.456	307.39	413.917	362.984	412.942	379.456	488.421	267.402	521.907	268.323	442.527	509.282	557.127	488.801	411.208	502.943	411.262	497.091	550.625	441.064	556.315	520.011	370.19	376.205	398.723	715.515	405.061	424.537	329.794	759.811	514.141	565.255	312.956	395.297	656.349	431.903	494.254	361.004	400.35	385.824	431.594	312.802
ARFGEF2	265.801	459.05	168.692	299.002	141.357	372.301	251.447	333.327	276.691	255.534	270.513	454.681	459.206	414.739	463.637	629.114	300.843	392.366	455.617	454.775	372.832	376.264	347.088	305.836	324.028	335.48	420.013	367.028	343.749	328.896	428.189	157.46	480.053	366.53	441.831	285.784	231.216	293.15	280.744	264.773	292.106	464.583	310.486	374.16	334.574	323.644	387.263	330.536	426.765
ARFIP1	421.81	409.822	243.543	373.86	-73.6777	282.341	383.914	250.632	481.877	471.565	512.426	332.741	343.31	281.826	433.411	367.157	374.504	109.874	148.544	309.797	266.358	773.833	629.853	432.637	515.519	418.974	430.446	761.588	249.601	605.749	219.954	806.243	503.676	259.233	203.909	217.855	412.476	324.609	337.996	314.508	328.552	280.335	83.1838	432.02	310.979	162.434	268.969	125.876	107.475
ARFIP2	492.113	444.04	837.603	296.882	378.255	495.786	343.16	518.231	398.823	488.767	726.602	566.712	513.252	407.883	455.629	408.209	236.974	438.653	407.148	310.431	306.35	181.31	403.231	554.632	200.328	451.059	364.135	425.349	476.769	275.58	357.524	292.056	376.486	372.291	590.55	414.453	436.583	491.856	390.121	289.853	531.502	384.772	441.827	528.775	543.563	686.308	546.605	272.023	320.479
ARG2	627.663	375.875	458.767	607.621	329.273	866.316	285.59	267.202	372.178	371.692	264.381	407.3	301.935	279.266	241.128	266.034	626.398	342.991	283.741	306.994	474.138	348.147	261.754	392.317	244.825	310.107	373.638	479.684	522.2	225.075	469.955	612.016	480.524	380.793	91.5755	89.1633	337.951	601.563	459.693	503.566	408.484	568.295	130.975	333.202	291.666	347.273	228.269	456.151	333.302
ARGLU1	2439.38	2628.32	1699.6	3012.82	1571.39	2282.84	1612.73	2221	2397.82	2565.27	2331.79	2819.24	2484.57	3184.89	2624.46	3362.92	2420.42	3689.66	2906.88	3128.56	3161.85	2787.28	2788.6	2476.86	3110.15	3154.25	2875.68	3221.05	2757.18	3214.1	3048.42	2476.09	3216.89	3259.1	2137.92	2104.69	2729.72	3048.39	2660.63	2565.59	1823.78	2129.92	3071.86	2293.26	3232.62	3563.66	2726	2997.2	3524.2
ARHGAP1	1475.25	1359.65	1654.5	745.76	2165.67	1247.36	1612.92	1292.3	1149.2	1589.82	1551	1015.69	942.11	1005.88	1390.89	801.583	1196.8	805.251	851.169	1078.1	1013.18	906.473	1186.31	1179.27	1281.64	1098.17	1186.95	1169.3	1011.19	1245.08	792.053	1113.84	1889.5	1233.72	1181.73	1216.52	1101.83	1190.68	1297.49	1088.88	1215.36	1345.93	818.335	1129.6	1261.54	930.977	1199.6	1149.63	919.798
ARHGAP10	547.198	375.275	490.301	223.482	480.441	495.641	421.696	327.005	330.292	343.027	394.172	296.4	346.313	444.29	548.225	171.72	403.21	331.729	284.076	282.022	329.265	143.58	366.032	265.59	301.741	201.298	229.644	299.481	545.144	356.789	288.389	420.431	176.546	262.265	473.738	425.202	255.464	265.117	363.504	479.826	183.785	378.422	496.827	311.404	163.493	362.024	284.531	344.639	214.661
ARHGAP11A	215.795	218.034	143.922	74.7369	250.275	99.366	229.005	74.7369	80.3344	95.7836	235.722	93.5446	105.411	121.308	80.7822	151.535	145.49	118.174	104.516	88.8427	156.909	81.9017	126.01	220.049	85.2602	78.0954	74.513	116.83	111.233	78.0954	115.711	122.257	158.289	82.5434	295.937	470.353	81.218	87.1578	102.179	111.997	46.3642	59.4712	184.748	62.6129	99.0376	71.5473	134.235	98.2521	169.138
ARHGAP28	200.562	100.411	245.608	94.01	98.9401	130.747	132.098	87.6885	98.8605	91.6643	140.925	99.6557	65.7419	96.157	93.3341	90.074	94.2883	75.8007	101.405	112.617	85.3825	85.9789	79.7766	100.928	91.5053	103.473	90.233	76.9935	96.157	158.498	102.876	130.987	115.662	106.544	201.869	83.092	121.141	102.622	64.0675	84.3253	117.947	84.6892	118.29	78.2601	107.757	72.2555	84.952	80.4233	87.6814
ARHGAP29	115.54	220.254	256.302	158.501	53.0772	393.637	137.523	134.45	238.751	251.279	412.96	377.859	189.939	226.341	130.491	339.27	307.891	154.778	132.145	202.408	276.867	232.842	152.828	333.42	414.438	253.938	125.408	578.779	386.309	250.393	530.44	120.118	201.032	463.778	208.747	151.82	114.366	155.039	176.868	124.338	398.018	221.604	134.624	179.812	261.787	224.254	301.361	175.906	189.686
ARHGAP4	264.749	252.496	351.463	245.191	685.361	281.008	258.622	260.743	253.203	248.019	345.808	242.599	240.714	239.3	258.387	237.651	411.787	232.702	255.795	264.749	276.531	241.657	247.076	278.18	283.836	324.13	257.444	283.6	246.841	254.381	264.042	143.317	313.1	410.772	537.702	78.2858	193.061	163.616	126.464	326.256	731.793	286.975	234.035	208.849	184.666	384.521	248.82	228.271	236.791
ARHGAP5	529.216	941.394	364.096	2140.07	-167.998	630.58	1027.32	1072.64	880.875	1787.54	623.108	1241.13	355.38	625.972	124.884	864.935	896.316	1179.36	773.783	1537.99	1973.33	1758.65	824.589	1624.41	872.158	1118.59	486.504	1097.55	791.092	1058.7	687.363	888.774	620.063	770.414	906.671	472.698	646.32	649.823	676.142	683.738	406.119	398.907	1182.59	496.217	590.416	927.917	557.06	704.032	1263.14
ARHGDIA	1373.54	1215.43	1768.83	1541	1926.27	1070.52	1784.61	1930.25	1710.02	1551.3	1668.76	1628.55	1621.22	2092.19	1456.55	1593.81	1692.59	1715.14	2118.03	1589.75	1512.06	1192.28	1872.24	1590.15	1400.67	1310.1	1797.33	1449.82	1505.33	1370.52	1424.46	1614.34	1681.32	1479.44	1658.98	1900.35	1533.41	1669.78	1523.29	1568.08	2257.66	1795.98	1643.03	1537.41	1496.87	1255.33	1514.9	1504.67	1499.42
ARHGDIB	2274.08	2122.77	1981.31	1581.11	866.198	2097.73	3053.93	2353.19	1653.13	2247.83	1095.75	1150.16	1699.08	1818.78	1726.71	1367.96	3771.26	2754.95	2548.89	3002.64	1764.89	2357.51	2291.18	2500.52	2367.52	3523.06	2126.75	1700.46	2123.46	1716.52	1761.43	1449.69	1995.17	2049.48	2707.05	2267.71	1547.5	2082.49	2166.75	1720.2	1976.62	1907.45	2019.44	2419.29	2295.9	2458.74	2104.74	2046.01	1564.35
ARHGDIG	545.148	423.015	448.49	450.796	347.114	620.001	315.453	504.786	566.011	246.995	336.42	632.791	1196.7	725.046	944.992	849.591	365.565	432.345	814.995	355.186	523.238	299.728	386.741	286.519	422.49	369.339	634.573	464.949	432.24	281.172	605.848	317.062	471.2	1040.07	906.194	819.736	383.782	491.81	585.254	613.549	533.38	640.971	357.758	373.303	399.851	677.3	640.883	502.901	346.929
ARHGEF10	1171.6	1000.04	1321.46	1176.82	1446.44	957.87	1163.82	942.618	1603.26	1268.44	1280.92	722.847	1028.7	368.061	606.257	475.029	812.209	933.405	450.974	868.917	883.453	1196.48	1365.58	1584.53	1260.45	918.051	775.461	1227.59	1015.6	969.232	835.445	1153.84	967.386	880.762	839.096	1134.34	1119.12	990.286	1140.6	729.133	1289.23	904.503	1292.48	956.595	904.942	893.858	1002.03	909.624	1007.74
ARHGEF10L	321.539	596.781	499.235	341.365	513.921	352.322	323.629	336.168	316.851	362.207	462.803	283.526	404.739	187.392	315.1	223.541	320.466	195.412	167.735	233.256	306.91	182.139	183.607	221.056	317.924	282.227	212.414	367.573	270.987	316.569	447.158	465.71	226.531	232.21	427.802	418.336	302.394	274.228	367.822	273.12	416.812	342.704	107.357	351.154	390.078	287.203	236.689	351.061	172
ARHGEF11	266.416	411.986	731.352	391.292	532.831	327.49	579.319	461.973	401.728	424.083	309.761	644.01	220.225	431.258	334.902	437.187	422.126	362.83	452.485	349.015	495.06	253.608	398.764	366.922	430.665	311.125	321.679	355.003	388.743	476.441	638.97	420.621	428.72	338.905	682.075	303.04	397.471	430.049	411.479	734.445	510.292	361.749	330.248	534.897	396.25	386.677	343.862	581.125	352.303
ARHGEF12	679.503	1222.54	1409.01	658.379	820.187	1043.62	860.32	1332.97	1220.09	1168.06	1220.02	1037.27	761.921	1011.29	1050.62	1087.11	720.694	1165.69	836.532	1014.94	1404.19	839.086	488.362	560.017	910.485	752.654	656.409	1378.25	1018.66	632.293	1198.64	972.011	608.914	960.469	1405.6	1168.63	663.031	895.255	817.919	909.846	1049.61	870.017	703.113	627.684	800.849	718.567	803.248	695.609	990.691
ARHGEF15	199.431	198.149	450.511	138.478	327.536	202.509	290.947	162.971	207.895	294.281	296.205	191.823	146.386	97.8283	215.76	118.004	168.784	179.598	153.353	228.113	207.211	158.739	176.35	194.73	220.504	283.381	188.745	250.81	239.355	208.408	235.379	166.378	239.273	213.34	367.116	233.321	227.069	168.412	200.866	196.439	380.935	147.294	332.149	219.232	196.858	121.301	169.938	169.638	135.838
ARHGEF16	177.985	104.964	366.976	143.178	375.699	289.635	327.267	175.493	173.167	306.831	312.397	226.5	89.8449	128.308	153.562	52.7944	238.878	121.911	139.439	131.049	214.122	199.917	180.81	238.296	210.301	149.824	108.702	335.907	117.757	172.253	203.323	184.746	129.696	149.172	177.128	178.063	124.378	143.063	134.08	181.44	396.034	269.19	150.681	258.553	129.337	124.234	304.548	146.872	324.168
ARHGEF17	176.029	518.284	81.7428	640.342	384.439	652.828	776.521	586.665	863.806	460.172	548.157	967.777	307.423	483.393	314.541	837.433	372.653	417.929	490.861	421.313	607.319	324.227	399.609	555.158	316.292	286.886	579.78	512.566	578.613	534.97	771.036	578.052	350.36	251.041	526.021	234.677	300.133	400.454	268.941	494.496	961.235	355.436	424.165	726.663	346.753	578.453	369.462	600.227	483.141
ARHGEF18	1778.52	1401.67	1985.04	1309.19	1934.22	1340.76	1505.27	1423.74	1403.21	1761.58	2096	1503.48	1136.46	1129.71	1277.62	1198.57	1768.08	1265.39	1301.92	1040.91	1152.98	941.41	1621.19	1443.85	1413.82	978.967	1231.34	1248.36	1299.95	1290.46	1093.6	1335.3	1448.53	1023.97	1115.9	1164.5	1251.17	1264.49	966.316	1347.35	1231.13	1273.11	1323.69	1536.29	1452.25	1731.48	1601.02	1235.03	1750.24
ARHGEF2	2474.34	2512.1	2944.73	1601.38	3393	2331.17	3279.41	2607.17	1883.47	3779.78	2605.09	2423.12	2108.32	1676.25	1928.76	2105.44	2580.32	2262.32	1918.18	2231.45	2106.56	1983.67	2990.98	2391.94	2734.23	2286.28	2277.79	2964.37	2269.77	2033.21	2830.82	2239.35	2204.96	2366.5	2824.93	2191.64	2497.96	2707.25	2560.39	2199.75	2736.22	2261.28	2408.83	2739.74	2312.87	2376.66	2244.63	2594.75	2263.51
ARHGEF3	4189.6	3334.12	1542.7	2984.84	390.511	3544.21	2044.52	3934.11	2538.38	841.949	1182.47	2186.31	5763.96	3421.54	5412.69	2542.16	2371.3	3494.03	4794.97	4097.8	3111.29	1082.5	1944.76	1394.15	1764.14	2331.68	2346.01	752.339	3616.09	1741.24	3404.61	5533.65	3108.32	3323.09	4934.27	2607.59	4364.4	3128.88	2363.66	2598.4	2339.31	2554.99	1485.2	2051.97	2562.69	3418.06	3250.96	2349.76	2137.87
ARHGEF4	679.477	711.005	706.46	670.104	745.372	759.006	704.472	694.247	687.714	708.164	768.379	671.808	689.986	670.672	692.543	754.461	669.82	681.181	682.033	682.602	722.65	704.472	674.081	759.29	728.898	768.947	717.821	681.749	701.632	690.838	721.23	660.533	617.89	581.31	607.078	590.404	593.234	569.992	581.512	582.219	642.546	854.548	712.573	607.987	922.251	683.471	610.513	579.289	723.184
ARHGEF6	3201.48	2788.25	3853.4	2853.67	2603.9	2903.84	3535.06	2675.38	3520.43	4001.59	3577.29	1966.19	2082.61	2610.17	2731.82	1893.25	3469.02	2882.31	2462.4	3693.29	4030.22	3279.86	2497.72	3118.5	2556.04	3694.96	2645.08	3667.58	2894.01	3215.69	1975.18	2036.45	1719.36	2431.7	3079.6	2463.22	2162.14	2765.78	2537.65	3848.94	3994.3	2320.54	2767.42	2605.45	3118.12	3350.65	2374.78	3154.7	3643.68
ARID1A	783.536	766.288	988.111	1005.63	812.244	781.179	917.837	805.107	1034.71	1124.06	936.824	862.044	500.955	693.063	551.19	705.668	896.289	657.881	538.791	711.569	847.404	663.279	981.34	765.007	878.446	784.313	698.988	758.624	711.89	858.773	873.505	869.097	879.118	848.811	889.644	636.595	631.401	727.672	847.504	1131.94	865.716	908.623	665.176	676.8	667.407	820.857	666.936	892.433	714.444
ARID3B	168.829	196.799	323.638	141.944	349.873	267.265	221.3	178.586	179.453	245.8	150.833	174.683	130.886	142.377	109.855	117.443	185.091	237.778	139.559	148.448	212.41	315.399	158.422	180.321	159.072	164.71	133.271	236.911	133.488	254.907	200.268	208.219	104.663	123.531	443.094	307.301	170.215	165.039	110.809	103.747	266.439	156.253	100.189	230.914	102.13	222.127	102.507	245.793	100.997
ARID4B	673.375	801.868	420.65	759.898	761.714	738.669	713.669	798.306	748.516	862.972	697.538	623.305	452.005	394.602	640.624	629.939	577.285	769.116	628.962	763.041	791.323	608.221	788.879	718.208	872.329	578.333	718.278	1076.66	664.856	538.738	499.771	588.54	621.072	880.888	586.549	601.681	567.696	533.246	709.61	664.68	809.24	708.026	1320	864.956	645.87	644.809	667.224	694.653	699.813
ARID5A	97.4415	132.673	98.2033	177.331	398.907	54.7832	81.4446	247.888	130.483	252.84	269.694	189.804	54.1166	192.28	70.7801	116.866	239.985	113.438	120.961	220.941	173.236	63.3529	100.298	77.4454	166.19	77.8263	282.548	324.159	276.169	74.8745	83.1586	134.557	219.368	231.98	35.5365	110.49	126.902	178.835	34.7104	218.212	269.319	127.232	291.623	224.38	154.548	162.699	171.951	130.646	40.438
ARID5B	987.759	1379.54	819.68	1040.86	602.812	668.352	876.926	942.059	686.079	686.648	1206.09	1362.13	1146.97	1144.62	1150.47	1277.73	1256.02	1501.75	1097.86	932.302	1189.99	654.854	1611.85	1101.52	1319.52	876.926	532.475	1559.65	1362.38	970.682	1396.94	941.102	1183.31	1185.28	1099.43	949.418	892.491	1159.78	1203.92	912.994	1084.7	1091.38	1213.95	979.106	1017.37	987.738	1351.3	1150.07	933.022
ARIH1	708.77	525.838	242.968	667.7	436.625	512.205	602.045	529.717	633.703	558.751	843.103	639.179	700.1	687.665	710.538	828.272	547.913	575.578	645.796	795.359	618.53	629.482	654.238	658.459	616.819	525.438	599.421	695.08	638.723	634.616	755.259	668.171	628.011	747.957	417.708	738.865	792.639	1077.17	586.866	772.551	531.139	600.028	787.034	620.108	539.895	454.347	469.356	570.585	510.083
ARIH2	881.656	768.209	684.613	531.679	817.372	652.471	937.516	775.035	926.154	859.105	794.994	860.142	623.829	553.323	651.91	640.98	752.872	766.697	722.329	579.504	525.89	699.345	903.646	806.399	763.802	669.32	840.14	605.122	770.455	964.431	770.887	766.868	681.044	783.522	851.611	799.365	650.376	670.027	654.319	679.152	870.954	810.345	829.013	674.694	657.193	608.189	698.201	706.049	711.023
ARL1	1069.86	1073.26	1470.53	1153.04	947.08	1259.3	1280.28	1321.42	1317.21	1167.46	807.613	1387.75	1667.25	1549.17	1521.23	1575.9	1258.01	1292.99	1587.88	1291.54	1149.64	1142.75	1282.71	906.018	1223.02	1172.07	1448.33	1015.52	1364.27	1275.5	1542.37	1302.93	1804.69	971.777	1197.76	1264.24	1972.89	1298.48	1468.07	1246.26	464.544	1967.72	1546.49	1180.71	905.364	1427.88	1723.09	1642.76	1001.75
ARL14	80.0459	80.5537	114.196	63.4153	64.9387	67.7317	61.765	56.6869	60.3685	82.5849	150.884	59.7338	72.1749	79.5381	145.553	75.8565	80.2998	57.1947	74.9679	61.765	62.9075	61.1302	54.4018	66.843	57.5756	68.1125	60.6224	124.098	60.2416	69.1281	67.9856	64.831	61.7792	62.889	61.3908	64.9419	59.8372	65.6078	59.6153	90.965	74.7075	63.4438	177.08	59.7262	77.7593	95.0155	62.1122	62.0567	60.8915
ARL15	357.592	433.441	354.541	264.743	501.226	281.743	456.763	337.758	305.065	235.537	123.943	340.592	376.772	455.455	457.416	317.706	362.169	331.437	518.444	388.542	459.596	192.599	199.574	414.697	213.959	398.786	257.986	510.816	528.688	521.496	567.485	584.269	590.6	139.826	280.215	281.178	534.298	570.237	283.457	264.892	117.412	453.631	61.5903	365.137	392.82	368.81	658.553	407.231	397.784
ARL2BP	1122.42	1437.08	1914.73	1491.22	1174.89	1499.6	1259.19	1251.19	902.851	1255.65	1481.36	1395.39	1900.78	1401.54	1236.86	1416.24	1176.57	1481.18	1442.47	1589.84	1121.49	1553.37	1221.04	1363.76	998.308	1097.11	1097.3	1087.07	1339.01	1235.74	1341.43	1657.89	1719.74	1276.08	1286.02	1031.18	1214.5	1472.53	1418.94	1672.71	1015.3	1611.48	949.546	1473.06	1248.39	1556.29	1182.02	1601.01	1338.99
ARL3	782.721	475.674	517.767	886.527	676.686	961.26	521.869	742.768	521.691	344.223	519.729	591.965	670.8	1053.74	499.485	939.143	451.774	593.392	768.096	492.975	715.301	952.253	576.804	671.514	552.28	692.025	911.676	432.333	604.985	599.724	705.848	701.487	642.963	624.234	586.329	857.677	708.498	565.607	766.678	502.959	854.722	633.891	776.403	691.212	550.212	554.06	631.863	609.973	672.552
ARL4A	384.307	425.104	222.818	578.604	115.555	97.1959	97.1959	97.7058	484.261	113.345	186.44	425.444	185.42	277.044	169.101	557.866	572.995	498.2	264.635	64.898	102.466	393.146	263.275	275.684	359.319	244.406	132.724	406.236	300.163	252.226	331.271	381.663	407.539	271.873	70.0436	471.359	468.218	299.246	315.948	110.629	100.208	261.054	4.32943	273.668	331.255	137.503	445.333	164.975	508.604
ARL4D	196.432	262.888	460.22	104.15	374.994	167.951	349.896	230.442	129.94	169.588	187.266	170.279	161.113	106.769	180.209	139.979	157.984	186.538	163.732	161.367	194.686	177.881	124.447	214.074	214.438	143.362	148.891	185.302	135.178	238.008	278.348	184.839	141.833	91.4189	162.171	199.941	135.096	184.361	221.812	156.041	351.502	123.027	275.802	96.7509	143.206	126.539	209.456	123.634	159.17
ARL6IP4	417.363	730.399	877.678	678.798	1562.08	531.188	838.285	802.455	1148.22	1010.71	589.981	1091.41	681.503	748.479	448.244	1071.68	949.009	732.84	548.74	496.81	493.972	701.167	873.389	1043.04	841.32	697.01	816.906	1025.02	761.544	805.82	905.128	832.874	741.13	886.735	1436	511.345	681.15	853.605	466.77	1217.8	933.659	856.391	1200.13	607.978	766.203	960.371	639.388	887.609	791.959
ARL6IP5	3748.52	3697.01	2488.46	5761	2269.35	4472.03	2967.11	3369.01	2909.35	3415.17	3463.54	3364.35	4604.8	3928.34	3266.04	4746.37	3820.28	4131.02	4248.31	4813.41	4225.34	4549.51	3872.79	4415.07	3667.32	3925.56	5261.79	3911.61	4352.07	3133.18	3800.66	5334.74	3871.73	3584.29	4522.51	3225.32	4224.35	4118.73	3264.78	4540.76	3170.57	4251.45	3602.74	4420.92	3548.67	3724.2	3067.36	4250.03	4356.38
ARMC6	292.297	230.337	144.34	142.154	323.276	301.681	260.289	200.386	250.005	321.348	167.864	264.016	168.378	186.503	247.305	237.407	215.297	265.945	187.531	202.828	172.234	117.088	284.07	194.216	180.076	235.351	180.461	245.506	279.056	398.09	332.789	202.33	161.349	178.79	289.819	352.573	239.719	264.228	152.572	292.669	330.002	223.133	173.489	159.183	238.693	369.786	157.758	193.096	232.538
ARMC7	170.969	399.535	521.128	357.786	668.957	304.096	241.31	322.94	434.786	474.993	307.101	438.523	243.015	271.931	402.459	300.928	367.451	329.113	282.653	318.554	456.555	186.402	270.875	334.312	539.81	194.606	408.388	468.982	558.897	363.959	463.865	381.464	277.96	417.81	609.445	515.683	259.221	312.203	234.526	545.685	347.901	324.469	274.433	372.628	237.666	289.774	389.361	266.212	318.579
ARMCX2	735.588	1117.89	290.975	1240.13	185.82	691.365	790.866	788.228	551.913	512.213	644.756	882.327	1026.18	929.69	706.064	1705.47	964.742	800.037	973.033	946.525	689.481	1023.29	709.833	932.957	715.11	688.225	694.883	609.327	765.865	815.239	1240.76	801.304	1197.72	806.537	1058.56	963.534	688.077	1155.02	769.905	766.337	690.812	919.884	1300.84	885.868	877.067	712.34	808.678	847.808	764.553
ARMCX6	1298.88	1297.48	2014.79	686.363	2549.71	865.959	2239.53	1269.65	923.782	2154.95	1703.43	793.089	86.4188	243.122	299.226	-10.7415	1358.21	800.612	314.703	1182.48	953.661	1239.45	1041.69	1431.94	902.824	1295.12	555.669	1813.16	1076.83	1248.37	819.851	747.158	448.058	733.54	1537.67	175.482	1309.04	1029.36	876.82	515.803	1659.72	234.093	1461.75	722.617	626.215	3213.93	1326.38	555.603	502.651
ARNT	317.504	262.196	379.335	327.977	341.299	259.256	318.606	289.299	359.766	329.264	324.762	290.309	216.535	259.532	308.592	319.617	339.829	262.839	267.8	274.323	384.847	365.462	274.231	400.557	328.529	380.161	231.878	337.257	255.397	318.882	302.896	253.081	274.777	364.993	203.049	251.523	348.014	248.585	255.496	372.019	222.819	324.825	1083.51	264.308	326.359	355.064	197.443	280.349	374.36
ARNTL	196.739	311.595	323.369	339.684	60.7582	328.795	253.417	278.851	261.536	274.156	275.695	228.406	285.738	186.157	184.311	400.171	236.717	256.803	266.268	282.314	302.784	200.317	189.967	293.241	177.077	219.672	181.579	301.514	246.26	289.894	285.661	210.923	255.597	213.264	172.382	319.624	260.081	238.321	337.131	235.782	379.002	221.968	218.968	258.861	356.781	209.703	229.716	251.838	350.022
ARPC1A	1769.14	1320.5	1628.05	1868.96	815.182	1945.28	1369.88	2091.56	1522.79	1008.31	957.473	1629.77	2610.15	2835.13	2336.72	1856.88	1751.36	1547.48	3243.82	2998.66	1746.18	1505	1668.93	1571.1	1921.79	1846.79	3665.12	1378.24	2636.83	1832.33	1807.24	1499.68	1263.48	1688.45	2223.47	1204.69	2105.5	1894.74	1781.24	1241.24	2352.04	1901.13	1731.91	1478.08	1787.38	2028.68	2176.05	1662	1270
ARPC1B	353.528	181.667	383.224	292.768	313.151	198.404	469.708	254.866	328.39	335.033	429.657	197.948	172.81	160.892	158.808	118.301	623.791	219.178	151.124	140.509	153.664	204.46	337.768	249.33	323.701	363.752	162.846	357.956	243.73	240.213	237.413	126.274	300.976	212.574	126.624	423.632	317.507	117.027	304.758	339.573	396.242	254.253	288.577	134.399	391.899	390.498	126.764	288.787	369.904
ARPC2	1766.3	1735.25	2212.51	1990.58	1694.03	2307.84	1877.91	2312.16	2279.02	1701.33	1754.46	1663.42	3593.91	2775.75	3244.17	1911.83	2483.47	2124.4	2524.05	2440.63	2222.63	1854.55	1918.75	1853.86	2109.21	2551.26	2372.28	2231.43	2325.15	1956.49	2105.45	2355.2	2346.22	1938.95	2573.18	1260.6	2416	2038.1	2376.28	2067.33	1743.89	2148.24	2383.08	2116.72	2221.23	2367.29	2252.9	1998.55	1685.95
ARPC5L	1093.02	1664.06	1113.23	1044.47	835.087	1297.12	981.662	1326.13	1156.08	659.583	1015.79	1383.4	2679.76	1369.15	2202.98	1478.74	1110.12	1140.4	1441.26	1154.9	973.612	873.743	1145.68	1101.66	1055.62	914.747	1270.37	883.89	1091.84	998.265	1277.16	1150.91	2081.26	1115.85	793.035	1315.05	2257.26	1932.19	1391.12	1058.35	913.897	1432.32	1158.05	1430	1398.94	892.592	1090.21	1319.68	708.671
ARRB2	120.736	80.9756	430.889	662.168	66.4692	13.3772	228.917	418.38	453.442	369.282	79.6248	211.121	295.105	507.356	195.558	322.356	727.887	361.118	544.767	474.819	416.148	518.104	384.845	333.221	399.762	451.034	517.986	314.31	377.915	392.891	305.853	272.181	438.913	261.825	16.9444	385.54	155.397	284.449	418.361	748.4	361.721	284.449	101.067	510.37	469.504	437.48	269.632	234.82	214.187
ARSA	269.687	160.161	378.447	80.482	355.233	328.021	266.966	270.027	187.712	137.966	158.035	302.51	154.038	240.349	59.3931	128.442	226.999	190.093	174.021	258.887	273.173	218.325	215.009	233.972	217.56	197.661	158.205	241.37	178.018	230.145	216.369	214.217	137.671	260.608	150.019	158.036	159.502	231.886	172.192	350.832	286.634	220.425	243.416	139.786	140.23	201.8	415.54	188.258	232.568
ARSB	130.341	238.799	242.559	129.474	118.917	263.816	149.864	156.66	152.467	257.164	323.54	248.632	171.989	134.101	72.7863	182.835	191.801	149.43	131.787	245.306	113.133	121.231	195.85	179.798	105.902	173.001	206.84	222.024	163.457	209.732	237.931	167.758	162.071	251.746	251.864	106.637	150.592	106.297	177.59	171.354	198.051	133.099	170.805	165.98	97.237	168.111	183.486	172.805	116.6
ARSF	22.5369	97.2827	403.388	209.318	316.492	221.971	142.365	168.341	22.9559	39.8826	166.247	198.173	190.296	127.784	249.12	148.482	97.8692	115.215	214.513	232.194	179.067	215.016	154.85	184.682	43.6534	169.263	115.299	166.498	129.712	283.393	96.5285	157.28	363.799	182.685	163.463	145.732	124.499	126.808	127.106	153.927	129.714	125.393	461.471	124.722	125.318	131.055	118.539	143.571	132.918
ARSJ	150.873	133.173	73.1764	141.887	77.0794	125.64	154.05	104.582	65.6427	83.9777	263.606	106.125	59.4706	97.502	58.1091	140.707	74.7195	109.574	57.4737	107.759	174.926	124.641	73.8118	139.981	158.225	94.6882	100.316	132.538	155.593	63.7366	62.1028	207.756	123.01	54.7417	94.349	173.975	98.7629	92.2892	64.3346	95.9968	126.423	42.2063	186.511	44.7369	169.562	129.13	115.536	70.0432	88.4638
ART1	179.046	218.25	313.694	102.717	355.954	198.811	151.869	207.393	135.03	285.477	272.929	115.2	180.541	107.333	119.426	98.1661	189.578	166.953	165.653	131.584	148.488	140.231	180.671	251.929	162.532	161.036	216.105	240.811	267.467	179.436	222.931	177.516	123.136	169.506	166.655	118.963	169.247	159.916	134.333	185.317	194.934	133.996	372.822	156.495	189.335	139.75	174.82	151.57	196.048
ART3	259.091	455.975	428.804	306.605	578.31	283.394	489.972	260.183	433.993	618.178	429.623	409.143	132.387	150.682	-85.3869	449.967	221.68	204.204	132.796	583.225	155.598	168.978	356.577	354.12	586.502	370.913	176.351	426.21	233.149	531.342	130.475	272.775	636.553	256.61	305.105	158.491	418.136	348.463	353.225	305.481	201.723	152.351	246.084	286.684	545.452	301.597	478.787	374.778	459.865
ART4	70.7934	131.948	233.339	125.064	125.332	189.962	86.3662	80.3509	180.404	124.663	165.701	139.434	107.085	164.23	126.067	140.503	107.553	64.9118	96.5921	139.367	112.031	130.612	86.1657	111.697	164.631	142.442	132.684	171.582	99.9339	198.918	170.245	80.6041	100.334	97.4412	205.882	113.611	206.549	143.502	144.133	148.064	159.227	99.1101	112.239	82.4955	93.7697	158.152	120.138	85.2028	201.654
ARTN	205.983	113.451	203.989	70.4553	202.394	230.153	211.408	108.027	122.385	157.882	230.552	163.466	120.55	109.622	105.873	71.4125	82.5802	161.153	71.9709	72.29	96.3803	101.406	106.99	204.707	121.827	133.154	120.949	188.992	89.9988	99.8104	170.486	211.756	156.122	169.514	307.11	173.485	25.0028	58.5556	20.593	121.87	231.722	78.7816	79.0094	53.2834	115.312	78.2772	109.292	59.4505	113.522
ASB1	1229.37	995.967	1305.83	850.275	1363.8	907.901	990.952	1112.63	850.715	1178.17	1177.2	1014.88	848.427	977.667	931.215	840.509	1116.32	808.749	833.119	834.615	817.547	794.233	863.208	1100.31	953.385	884.498	977.491	1214.68	935.086	800.743	893.912	853.915	1017.63	972.786	888.161	913.927	1011.73	1008.92	1098.99	1113.97	1054.6	994.034	1163.24	1087.19	918.075	1107.05	1053.59	984.724	828.518
ASB4	102.842	84.1928	243.753	103.175	230.996	110.596	89.7792	80.8576	71.2689	116.377	133.637	103.314	68.8509	89.6124	83.7481	98.6174	69.8515	70.324	84.2761	77.9393	85.1655	97.728	66.822	73.7981	112.069	79.6625	103.064	91.5857	87.4168	124.715	75.6603	90.1098	75.1762	73.7623	95.2841	119.152	78.2199	80.2621	100.498	84.2385	125.927	73.4482	292.102	87.9302	70.3947	86.2807	85.8389	80.5664	106.88
ASB6	152.796	288.956	184.615	141.846	214.092	190.745	435.309	335.238	153.485	206.929	202.384	266.09	369.192	387.581	552.529	264.782	211.131	310.169	355.968	305.967	298.047	284.342	218.293	157.342	192.742	283.171	355.486	274.424	258.583	284.479	349.426	329.166	228.973	153.95	431.305	391.361	196.858	271.306	284.842	235.299	183.101	292.23	160.497	219.197	252.551	273.916	172.396	388.176	267.192
ASB7	226.888	113.148	75.4423	82.2866	145.254	70.9624	171.263	67.478	116.757	186.818	109.539	156.454	114.019	90.7486	192.666	82.411	196.275	138.037	84.7754	123.477	70.7135	158.943	125.343	84.7754	206.853	117.877	115.513	255.385	132.188	134.054	192.666	105.012	98.1297	111.92	74.1334	179.857	196.088	127.606	161.73	72.2376	120.905	122.515	120.724	204.97	151.758	172.456	143.291	175.988	124.048
ASB8	566.311	414.218	812.797	418.22	682.828	505.607	745.978	469.363	513.835	489.486	673.933	505.052	491.376	510.722	650.03	442.68	450.574	388.424	355.181	588.547	401.321	446.905	563.087	429.449	357.405	368.523	418.887	359.962	407.992	429.227	571.982	536.6	564.837	517.123	470.515	552.419	496.03	484.69	642.092	471.365	524.721	436.069	339.166	457.303	517.236	436.352	670.471	755.381	522.396
ASCC3	240.178	214.175	216.286	273.779	130.932	219.916	101.214	220.338	209.7	161.071	166.812	187.243	310.504	217.552	186.061	300.373	227.852	242.289	288.385	192.056	290.411	233.931	218.65	284.923	327.727	389.104	208.856	277.832	355.25	228.358	150.181	213.625	212.549	354.591	208.066	122.846	292.388	249.495	345.146	255.563	243.457	218.019	144.996	327.54	382.958	256.668	258.731	250.092	261.87
ASCL2	138.035	134.508	148.346	129.081	131.523	136.678	133.422	129.352	133.965	160.556	131.523	137.492	129.895	219.438	130.166	130.437	130.166	129.895	129.895	129.352	132.065	135.05	129.081	141.562	132.608	130.98	132.065	137.492	131.523	129.895	130.709	130.474	171.012	125.58	159.781	87.6552	119.574	163.355	110.626	112.128	128.312	144.738	129.964	172.663	137.501	117.352	111.137	141.104	113.719
ASCL3	57.479	97.5327	168.606	68.3061	214.705	90.7575	84.8457	71.2288	163.824	82.3216	175.647	81.9895	73.1551	57.2133	73.6201	68.7711	71.6938	85.9085	87.0377	144.162	82.5873	70.7638	160.968	92.5509	68.5054	74.9485	63.9886	66.712	78.1369	73.8193	84.9786	80.8158	108.016	61.6695	62.5173	88.3755	67.2509	70.6421	96.0764	61.9521	186.439	74.8812	84.5603	114.94	108.158	64.4249	169.695	107.239	175.983
ASF1A	502.106	650.051	391.259	476.797	154.444	450.847	325.007	467.827	483.268	355.955	332.44	361.337	725.081	365.374	336.348	487.818	414.838	503.58	470.069	569.447	385.685	648.129	487.497	484.486	431.177	410.097	405.419	393.822	437.007	462.573	377.548	419.709	555.354	404.289	210.908	354.283	701.064	497.658	491.82	404.088	358.309	579.31	316.637	471.688	503.456	379.688	496.651	434.164	521.211
ASGR1	128.326	422.995	255.616	130.358	122.599	139.78	304.204	266.7	141.443	203.702	273.536	262.082	185.967	218.482	275.753	261.158	224.209	182.272	243.053	247.117	160.472	277.046	119.089	281.295	275.753	175.252	220.699	139.965	157.516	234.924	326.743	324.701	201.936	175.104	253.181	224.633	172.885	176.617	168.749	210.006	188.117	169.455	183.577	324.398	166.933	186.402	312.798	170.766	306.443
ASGR2	116.284	116.024	235.376	135.047	138.956	174.918	153.028	144.429	96.74	134.265	191.857	127.49	114.2	117.066	94.6552	101.691	128.532	101.691	89.1827	127.229	95.437	90.2251	81.3649	127.229	155.374	90.4857	81.6255	97.5217	112.115	122.278	100.388	66.4777	28.3092	88.9011	151.492	47.0766	44.3955	132.919	106.011	53.2674	229.583	58.4345	188.295	75.0083	15.5376	23.727	171.478	94.5069	97.2855
ASH2L	820.463	1203.71	804.654	658.124	616.374	1138.65	763.918	752.568	348.547	743.55	1267.96	1188.41	1277.28	1182.84	1190.33	1044.21	574.118	1118.18	1219.42	1033.77	1148.48	694.909	1137.13	1062.55	634.311	918.555	890.181	666.738	1163.58	570.571	1192.36	802.825	886.62	1391.72	505.372	1038.7	970.415	1180.11	1013.75	1209.22	526.697	823.808	479.126	950.936	943.896	690.255	1181.89	705.223	787.993
ASL	146.315	130.428	447.255	63.7043	279.461	180.812	116.13	131.639	131.034	104.858	212.359	141.927	110.986	152.367	198.893	139.355	149.493	112.272	173.247	98.8063	99.7898	152.519	161.143	91.0143	192.311	206.306	179.45	172.49	158.419	253.891	171.734	110.208	95.5708	92.6311	213.34	287.138	137.155	253.699	185.965	87.6092	147.443	109.473	103.41	217.934	81.8524	231.04	262.641	118.965	148.484
ASMTL	346.335	262.397	560.811	251.804	971.701	225.639	476.757	714.62	472.01	413.37	296.725	539.682	701.479	370.764	979.284	548.249	530.477	406.655	542.75	631.608	276.812	715.662	518.321	361.791	276.291	621.072	880.122	365.38	659.163	437.856	315.481	430.326	427.777	468.624	550.793	351.515	347.736	409.41	258.396	410.588	360.127	276.763	1193.88	304.955	270.032	334.079	640.149	672.613	1334.76
ASNS	839.396	1082.06	515.881	2257.37	334.955	741.298	506.873	1338.13	1213.44	289.915	510.279	1462.92	2119.39	1561.24	1950.55	1137.1	1752.38	1142.37	2106.65	1188.4	853.018	689.777	1025.49	661.875	554	530.931	2118.52	448.102	1020.21	767.223	1412.61	845.457	1348.08	1325.09	1111.67	1266.48	1258.79	1509.56	1460.36	819.812	1156.21	1403.25	899.045	1049.03	1253.04	1059.81	930.077	1211.24	805.23
ASNSD1	549.066	657.835	257.989	753.373	230.143	603.989	292.143	595.527	603.066	423.835	521.527	853.681	596.143	636.142	240.451	901.835	554.143	722.142	788.45	825.219	641.066	637.835	635.989	925.834	546.758	699.681	658.142	687.219	564.45	700.45	605.066	475.251	563.815	546.321	535.266	823.676	788.202	627.839	661.127	417.545	500.885	711.301	457.757	685.545	656.631	577.543	627.475	505.744	636.951
ASPA	613.985	867.52	538.499	340.747	606.808	378.653	971.061	520.296	709.762	1115.97	1202.87	596.631	465.557	321.109	336.572	423.606	562.182	1075.32	294.425	841.357	468.232	644.91	1816.48	905.752	921.476	638.582	575.296	715.83	686.47	770.373	303.363	894.814	245.618	586.399	128.315	638.441	568.431	835.897	929.497	843.266	837.568	512.286	347.613	1619.68	793.086	820.436	662.335	1037	943.476
ASPM	78.5787	76.2468	85.5744	76.1408	213.194	90.9802	87.9064	77.3067	84.6205	77.8367	94.9021	128.927	77.7307	86.7404	80.8046	79.7447	97.446	82.1826	109.318	76.9888	114.617	84.4085	82.1826	89.0723	91.4042	79.6387	80.8046	85.1505	77.5187	78.8967	95.0081	119.032	115.704	97.246	90.8957	161.916	91.5843	60.5786	72.4759	98.7762	78.635	69.2051	105.72	77.0665	72.5333	45.2574	105.853	72.4185	71.8638
ASPN	118.8	156.784	75.6463	178.922	115.204	87.5585	81.49	107.112	96.4364	64.1837	71.2636	75.4216	164.313	121.384	170.831	97.4478	145.321	62.3857	110.933	107.449	95.8745	175.326	68.7912	78.1187	155.772	159.706	115.316	62.498	66.5437	84.1871	77.1072	26.9881	115.44	95.745	87.4385	91.1094	207.723	82.5885	159.759	78.7568	152.364	78.1137	88.671	186.045	126.881	125.193	88.939	99.6571	88.3495
ASPSCR1	273.208	659.874	333.356	645.963	475.134	426.851	746.005	738.026	670.104	684.425	853.208	627.141	952.023	556.968	545.511	533.85	743.345	433.398	636.143	368.954	396.573	550.626	643.098	634.915	605.864	564.128	816.382	691.79	563.105	502.548	599.317	425.599	610.133	1042.57	464.719	306.62	458.963	480.758	490.65	1206.26	737.663	577.887	551.118	733.024	690.496	525.522	705.026	615.05	920.799
ASRGL1	571.752	944.999	2058.92	434.459	638.878	679.484	657.5	994.41	994.41	1166.49	886.624	796.127	899.057	650.51	579.169	550.995	868.375	943.505	726.814	1149.1	1050.33	970.718	603.02	972.799	376.458	981.283	585.785	590.054	1206.14	1047.4	619.775	573.602	639.329	580.499	911.292	880.708	686.585	697.14	794.411	908.234	1244.12	853.781	827.814	751.113	819.658	460.019	729.704	573.482	672.912
ASS1	331.1	332.705	523.038	595.014	531.065	142.641	742.357	640.769	870.167	607.59	316.205	643.623	342.606	592.963	394.425	656.021	415.563	698.386	567.544	540.608	569.863	715.154	441.072	548.1	143.176	516.17	879.978	326.73	544.889	833.599	520.897	398.449	708.887	597.478	392.926	489.02	674.492	702.171	455.503	387.34	402.78	952.04	497.87	482.115	573.188	276.747	558.564	601.809	411.441
ASTN2	262.595	301.312	402.953	457.266	426.316	213.1	518.503	633.45	629.235	483.76	435.167	786.393	347.496	365.681	291.739	531.208	440.586	404.097	429.086	422.944	387.297	630.44	477.076	385.431	483.82	487.854	362.67	422.763	279.997	473.884	653.622	388.838	492.606	327.674	321.733	312.486	365.208	309.483	440.602	719.421	295.753	620.983	365.186	496.871	410.575	534.448	471.739	429.57	439.123
ASXL3	313.483	345.467	87.4895	174.425	135.531	74.0641	266.56	247.015	250.108	191.602	123.751	339.215	170.608	99.8619	195.419	301.177	110.194	220.756	158.96	185.35	162.185	251.029	193.313	230.759	268.995	194.3	144.35	141.915	113.485	219.769	300.979	210.066	104.88	248.216	221.332	342.71	181.824	119.837	94.3984	304.16	316.505	240.154	171.011	136.326	243.462	198.417	249.469	138.242	157.656
ATAD2	389.904	165.993	216.581	169.567	113.671	206.723	169.892	123.42	214.631	194.266	160.576	212.79	176.609	212.14	180.292	249.188	171.951	168.592	152.018	198.599	132.736	190.474	161.226	206.398	234.347	146.494	151.91	150.177	160.035	144.327	168.592	194.689	128.796	202.421	256.229	147.048	151.992	171.81	160.012	174.666	117.123	239.515	136.185	153.572	198.246	321.586	192.753	166.275	288.173
ATAD5	162.921	134.8	264.62	13.8524	203.874	55.3513	146.676	54.3957	97.5327	243.734	126.746	165.378	10.7127	125.654	170.156	101.355	197.458	82.6532	80.196	134.936	127.565	159.372	75.9642	56.3069	149.406	226.807	68.4562	84.1548	202.099	201.143	114.733	116.449	104.418	230.105	48.9721	175.171	273.059	311.303	91.7211	88.2909	121.773	111.329	63.819	156.331	220.582	36.2753	146.911	157.048	99.8613
ATF3	122.665	166.844	142.449	1379.08	229.307	227.362	222.083	217.915	177.07	295.771	417.75	175.514	157.397	134.946	136.225	507.276	236.198	452.983	170.123	184.85	251.258	204.411	361.401	223.917	341.728	201.521	382.296	244.978	407.303	219.415	196.297	152.29	181.288	438.933	111.307	105.508	162.313	289.336	336.089	492.942	278.748	278.957	134.089	300.013	74.8154	201.511	176.767	329.873	307.448
ATF4	3679.23	3081.58	2172.88	4464.66	2382.11	2846.25	3529.12	3428.13	1921.36	3233.59	3005.2	2146.12	2014.18	1392.91	2081.64	2826.1	4766.29	4212.89	2417.46	1844.24	2809.42	2674.09	3293.29	4343.03	3292.14	1901.38	2650.89	3677.83	2995.7	2950.95	3557.03	1782.96	2693.35	3348.19	3395.35	3566.44	2937.34	2832.4	3500.2	3419.5	2493.8	2646.37	1792.17	2924.47	2559	4206.53	2618.66	2426.34	2423.9
ATF6	436.368	360.487	544.336	373.696	481.71	576.656	438.148	338.471	378.005	499.509	366.107	302.311	335.286	366.81	468.36	423.3	475.199	320.204	370.838	332.616	342.687	441.474	428.405	314.817	412.245	355.475	325.918	475.246	584.01	420.63	377.021	447.508	493.413	391.328	318.939	229.872	384.755	372.076	417.514	365.971	421.938	394.753	439.828	382.84	420.471	398.411	411.579	417.769	474.034
ATF7	192.845	183.898	465.803	121.163	166.605	291.874	180.077	172.436	148.408	322.337	250.855	175.453	190.231	177.162	149.615	120.057	163.388	153.435	168.516	181.987	181.183	166.002	180.58	209.233	183.697	218.281	180.379	164.394	205.312	225.419	240.299	286.878	191.031	154.749	253.862	161.918	176.979	140.51	246.003	218.314	156.086	129.274	210.849	173.12	173.186	157.774	138.789	168.297	219.761
ATF7IP2	111.192	363.322	174.25	252.725	280.102	194.511	256.975	517.604	311.532	183.738	247.684	145.093	388.229	281.486	448.321	188.086	128.291	335.846	286.823	180.18	365.2	295.718	235.033	116.233	493.785	361.839	296.904	354.328	151.715	207.854	103.483	194.443	318.211	90.7901	493.819	652.42	330.811	187.493	322.9	197.833	317.957	350.558	147.518	285.355	295.384	227.158	382.143	172.52	228.344
ATG12	903.29	1105.83	770.923	855.335	1226.54	1166.61	934.895	923.239	1488.14	1000.84	744.638	1001.63	703.097	892.181	878.647	933.409	953.045	877.083	985.432	866.209	1038.24	975.106	901.178	1059.91	1206.59	1071.33	976.201	952.81	816.297	844.148	1189.15	917.423	1270.07	872.182	851.839	809.348	859.024	962.398	681.461	1078.31	1096.23	814.315	514.483	980.909	1141.85	1546.36	1212.85	1037.56	1000.87
ATG16L1	459.654	403.451	454.291	255.222	466.09	339.312	390.366	364.41	383.073	202.451	247.07	384.36	192.798	326.012	408.171	373.848	357.974	369.129	298.554	332.233	484.538	203.31	376.852	318.933	403.237	371.489	363.766	458.367	270.453	294.693	397.016	320.608	480.236	232.222	211.238	296.485	296.204	294.471	241.168	411.57	318.781	368.103	579.207	411.57	504.264	433.912	442.062	341.404	331.802
ATG2A	502.365	594.795	825.287	181.343	1326.64	661.632	986.018	487.301	583.973	668.214	521.524	666.605	597.282	680.206	614.247	565.106	315.748	143.318	353.335	106.462	330.227	493.736	324.523	432.457	397.795	458.197	269.679	531.03	660.609	399.843	612.784	464.699	368.17	472.141	650.109	424.787	241.146	239.169	504.508	1148.84	558.367	581.107	380.555	334.97	282.984	762.666	311.709	443.52	349.696
ATG3	598.046	567.365	490.927	509.595	642.213	618.186	442.226	633.674	467.901	406.657	699.865	466.37	887.545	612.179	429.152	581.793	576.552	683.788	698.864	747.212	575.668	804.511	849.267	650.752	667.888	798.328	956.975	861.28	676.074	515.071	521.196	838.727	471.257	490.679	682.057	483.885	693.873	585.242	773.556	635.496	803.28	615.003	639.521	682.722	414.319	794.972	785.408	528.785	345.714
ATG5	380.997	336.882	317.382	589.354	278.497	449.729	405.955	401.009	334.494	315.165	412.208	382.021	494.755	451.719	361.725	433.47	454.675	474.63	423.124	500.724	456.893	355.472	359.11	399.872	389.07	480.826	455.983	409.65	595.607	523.976	397.143	439.136	620.003	346.048	410.524	292.588	487.861	475.873	475.349	436.918	303.354	445.093	334.159	326.982	488.883	489.132	525.968	495.014	373.787
ATG7	429.653	255.397	258.297	451.931	324.215	308.04	503.964	582.089	474.972	560.726	585.141	662.045	467.342	627.255	478.329	578.884	504.421	465.969	656.247	588.345	512.814	512.661	448.116	544.247	517.544	600.552	542.874	575.222	570.034	401.272	903.135	325.975	518.444	862.761	539.154	470.759	436.048	371.385	466.05	668.53	612.019	474.443	330.732	378.449	469.077	366.66	443.288	666.912	605.292
ATM	519.074	343.626	426.365	319.924	448.625	460.445	445.96	244.616	487.753	489.446	409.874	303.432	285.154	293.807	276.626	403.321	550.207	351.715	244.96	384.823	293.776	348.517	485.652	619.621	531.74	402.569	311.082	454.08	354.85	387.018	392.567	416.935	333.448	259.54	287.218	311.34	337.467	306.057	384.537	383.915	469.386	241.648	406.517	438.401	489.214	441.62	417.794	601.917	286.003
ATN1	483.808	476.34	589.367	620.862	687.306	395.622	750.55	674.708	685.325	618.728	360.724	824.258	319.12	585.506	214.221	689.439	569.759	604.962	553.655	594.955	561.224	584.236	466.841	550.404	638.743	557.77	513.017	642.908	578.597	498.031	613.648	453.196	505.578	628.471	482.739	528.66	416.279	494.623	443.171	835.97	882.15	517.782	622.605	431.729	458.834	674.209	412.44	522.185	723.726
ATOH1	78.4582	140.431	139.922	56.5554	102.738	56.5554	84.0612	77.779	77.4394	84.0612	94.9277	55.7064	74.7228	127.527	57.5741	48.2357	65.5542	94.0787	117.17	56.3856	174.728	61.4793	66.7427	234.494	70.4781	56.5554	63.6865	65.724	73.0249	76.5905	114.453	84.8322	66.8087	81.5321	72.0381	322.133	78.3336	68.5857	62.0363	71.835	85.543	71.835	64.7271	101.485	98.4387	119.255	64.6763	65.6918	64.6763
ATOX1	1956.83	970.453	945.424	1847.42	1282.42	1238.93	1155.09	1589.2	1617.23	1576.48	1229.9	852.694	2181.96	1812.81	1828.13	1519.99	1550.35	2036.98	1788.61	1266.7	1774.66	1763.85	2217.79	1131.43	2190.98	1687.81	2365.23	1461.86	1253.43	1169.59	1040.34	1732.51	1808.76	1582.17	1564.73	1478.54	1420.31	1648.91	1432.7	1875.78	1545.42	1902.02	1426.36	1779.21	1617.34	1881.41	1416.7	1443.66	1416.99
ATP10A	214.166	337.357	575.607	213.005	219.89	186.957	352.786	305.584	227.273	347.726	311.557	252.077	100.848	103.42	324.913	63.8493	200.976	203.963	185.795	219.393	141.497	140.418	193.925	93.2989	293.556	299.28	84.3396	370.456	90.5613	120.343	211.761	125.432	221.614	122.933	123.783	115.809	181.472	276.667	160.78	224.963	828.78	230.285	185.144	306.37	253.408	214.014	212.909	210.63	294.723
ATP10B	745.848	459.139	733.888	176.617	1037.62	271.972	427.676	357.759	355.183	856.29	915.904	461.715	379.838	292.257	371.696	256.884	424.687	320.914	294.097	323.72	357.575	315.946	614.936	540.879	549.71	444.88	580.299	616.73	414.751	597.411	374.778	463.488	360.219	478.859	246.444	345.665	672.763	348.936	383.399	602.242	517.493	550.812	539.038	751.012	564.916	354.373	491.41	510.216	363.326
ATP10D	359.26	252.366	164.765	374.812	136.909	306.306	135.925	152.56	218.704	145.276	348.433	136.319	222.346	179.923	183.565	114.861	204.333	142.323	298.923	154.922	342.823	374.025	126.082	229.433	134.744	339.673	235.338	260.142	196.065	134.646	182.482	212.71	167.679	123.424	199.234	205.002	154.591	155.867	268.223	208.551	207.608	249.257	248.037	117.102	206.166	203.505	212.322	153.038	294.732
ATP11A	141.596	304.593	165.513	192.104	119.869	206.657	128.949	148.974	186.227	84.9264	346.913	174.106	198.712	116.707	111.397	138.961	168.188	183.065	122.139	135.475	165.148	197.779	229.398	222.182	288.783	193.604	144.717	246.383	192.712	179.781	164.296	160.799	144.454	118.42	183.444	148.642	76.701	172.695	149.198	130.359	266.812	139.362	175.224	182.68	108.853	273.225	141.395	192.846	265.535
ATP12A	191.871	137.288	333.421	82.322	200.675	124.58	147.776	124.197	72.7527	234.665	166.991	107.432	109.805	134.762	123.968	81.9392	112.638	89.6712	126.417	174.264	90.6664	146.857	124.274	108.963	121.288	106.819	62.571	183.91	88.3698	166.608	121.288	103.208	107.436	106.705	178.745	109.388	130.122	116.868	105.404	143.131	130.528	156.222	112.64	107.274	121.666	161.995	169.882	106.623	125.487
ATP13A2	272.103	1123.96	906.691	469.958	792.992	556.055	969.66	970.082	1128.18	523.136	910.996	1025.37	1859.33	1017.52	1182.37	790.375	726.815	909.223	1056.1	635.484	518.746	513.344	522.714	522.376	643.081	603.071	761.929	474.01	694.571	710.355	1041.24	1335.56	973.979	713.489	1102.45	305.68	345.489	552.816	637.843	1217.23	1234.38	932.733	1004.07	486.975	625.25	594.738	852.27	605.557	981.332
ATP1A1	1544.02	2034.71	1260.1	3781.13	878.291	4489.34	1620.37	2251.42	1053.65	1372.36	1401.7	2901.66	3065.83	4286.69	2958.4	4448.81	2259.22	2641.23	4724.73	3404.35	2548.17	1796.55	2346.95	1912.09	1831.74	1873.2	5686.6	2024.34	3447.03	1671.06	2506.82	2107.37	2760.42	4503.36	4280.05	3185.1	2081.66	2670.06	2601.29	3431.6	2698.07	2497.61	3190.84	2427.81	1905.42	2364.43	1920.35	2330.91	2817.82
ATP1A2	3776.19	3807.59	6690.88	2333.57	2530.77	4198.19	2766.17	4040.65	6071.41	6216.98	4091.06	5861.95	1978.95	4356.83	3889	4590.86	4329.5	3723.6	4032.34	4841.85	7245.39	6422.02	4501.2	3893.58	2964.62	6399.96	2693.7	5001.74	4070.78	6144.51	4397.05	4042.85	3338.25	3769.49	2128.9	2404.08	6205.71	3532.32	6262.49	4657.61	5247.78	5022.45	2500.02	4056.59	6198.35	4765.93	3640.68	5948.68	5288.02
ATP1B1	11384.2	8152.99	3566.64	9073.73	9352.63	14251.5	10721	11861.5	10454.1	5435.42	4046.25	13001.2	9693.28	12465	19278.7	9636	11470.8	10591.1	11544	9150.37	10495.5	6118.52	9503.62	7751.96	12002.5	7981.77	10177.3	10122.4	12419.1	9270.21	16211.1	13152.2	13869.9	13835.9	19820.7	9710.63	9911.84	14595.9	9082.85	8482.39	7513.1	8799.71	12291.7	10761	7972.43	8736.94	7259.75	10791.7	9483.05
ATP1B2	1240.18	1608.53	2841.73	1618.42	1626.95	1958.72	1975.38	2708.15	2508.47	2362.7	1523.59	3329.84	851.237	2645.43	1240.72	2854.06	3061.74	2106.79	2147.3	2318.27	4099.72	3491.32	2402.8	2299.16	883.885	2836.18	1596.2	1865.52	3350.56	4011.94	3162.26	3385.52	2113.92	2834.37	5251.72	1993.18	2267.98	1408.9	2488.11	2699.39	2206.1	3453.88	2347.11	1746.31	2116.39	1705.15	2067.01	2349.11	2287.6
ATP1B3	1983.03	1751.63	740.538	1383.54	617.995	2552.47	986.73	1145.27	1083.36	806.469	3200.13	1348.18	1905.34	965.413	1406.43	1729.27	1916.05	1546.5	1495.07	1408.52	1286.04	1045.56	1217.95	1530.14	1305.03	1202.34	1155.87	1970.28	1807.37	1099.02	1670.15	1200.76	1078.76	1443.3	1972.99	1249.54	1219.14	1530.76	1417.93	1716.63	1785.5	1739.45	785.642	1576.56	1149.5	1476.9	1136.41	1238.41	1214.02
ATP2A1	235.058	101.312	176.419	78.8865	333.327	216.181	144.488	107.47	120.657	105.663	235.862	122.799	89.3292	95.7555	110.282	90.668	133.911	93.6134	123	78.7526	138.062	72.3933	98.2992	157.742	130.297	111.486	90.5341	106.533	73.799	191.012	114.833	82.3787	140.07	147.193	179.382	152.099	111.342	134.526	76.0955	189.126	86.1419	59.2619	94.374	100.523	83.0171	175.216	133.451	71.4923	235.561
ATP2A2	3449.76	4081.31	1971.97	4388.25	1530.79	3556.47	2709.74	3291.75	3534.45	2156.23	2835.21	4009.8	5926.17	5972.99	5007.4	4981.93	3245.29	4381.05	5313.07	3704.25	3440.2	3001.56	3523.44	3675.34	2967.02	2832.24	3355.09	2155.99	4470.46	3440.08	4707.96	6248.18	6282.67	4829.75	5711.54	3461.29	3910.94	6476.24	3552.37	3859.47	1771.57	3006.11	2648.83	4376.3	3209.64	3950.7	3126.7	3149.04	3010.29
ATP2B1	1827.1	2536.45	1161.84	1363.24	925.026	2195.23	1801.53	2677.73	1908.71	1044.89	1291.24	2500.27	3635.39	3644.69	4924.65	2563.47	1867.54	2285.84	3368.97	2797.9	2431.85	1660.33	1600.13	1637.57	1860.93	2343.58	2166.47	1298.04	1760.47	2128.84	2435.38	3499.82	4051.54	2724.2	2880.03	1024.31	3442.98	2832.99	1696.53	1919.03	871.457	2739.1	2439.2	1754.59	2140.14	1950.06	3106.13	2070.89	2712.46
ATP2B2	570.29	992.546	1225.24	580.11	499.804	881.81	1080.93	1187.04	791.607	557.559	523.325	1513.74	1323.24	1411.23	1352.89	1470.81	675.398	1000.85	1415.7	1102.23	1020.57	642.678	652.071	670.469	527.634	722.479	589.503	519.211	752.909	914.181	1233	840.162	1757.33	1042.32	1149.37	878.879	1631.45	1100.22	1164.13	865.216	1343.21	1108.78	466.117	820.904	963.134	730.011	1358.55	759.14	970.999
ATP2B4	519.167	895.662	1107.54	721.156	906.147	975.211	1090.78	905.631	1039.87	917.466	852.691	1255.99	873.779	1843.02	1285.66	1569.26	1021.64	986.688	1059.68	1030.73	1102.97	1094.91	735.175	960	1040.3	979.54	392.159	710.949	839.982	964.17	1314.85	1224.86	1122.79	1112.7	580.124	685.384	1304.41	1252.55	1432.78	1122.67	1035.62	1481.22	919.484	821.285	1355.61	642.729	1138.52	1216.32	1009.23
ATP4B	120.201	133.865	65.2457	79.43	197.657	129.187	88.5644	84.7028	69.0332	187.335	120.201	147.53	99.2584	118.715	80.8411	81.3609	46.8284	90.7924	119.904	145.45	135.573	98.5157	45.4917	164.907	104.754	156.218	130.746	151.911	130.375	109.655	127.33	136.128	150.056	144.744	172.623	129.585	65.1688	126.972	97.3661	133.904	94.2996	80.544	148.415	88.5339	107.127	140.684	132.651	100.022	150.704
ATP6AP2	2398.59	2588.2	1602.67	2925.63	1250.36	2950.14	1878.21	2898.27	2057.53	2130.21	2261.91	2957.91	4950.81	4238.3	3462.01	4277.63	2583.06	3183.11	4764.95	3809.4	3169.01	3209.29	3248.4	2404.52	2735.85	3104.22	4239.87	2483.69	3084.92	2425.39	2837.74	2736.29	3428.24	2993.47	3429.01	3114.51	4308.1	3648.72	3075.03	2867.4	2656.23	3785.29	2456.15	2674.62	2957.2	2227.95	3723.92	3654.82	2563.06
ATP6V0A1	3433.07	3557.67	3596.44	4891.08	4204.81	3683.35	4489.25	5676.97	3915.5	3143.4	3263.67	5422.01	3582.55	5191.21	5726.38	4943.55	3785.49	4145.04	5126.93	3086.06	3272.6	2836.6	3995.02	3080.47	3015.29	2922.16	4403.88	2314.51	3211.65	3437.13	3804.34	4382.84	3842.79	4774.62	4887.47	3572.08	3475.83	3775.66	4026.26	4648.25	3697.45	3821.75	4107.41	3453.15	3609.36	3903.25	3351.11	3449.21	4164.23
ATP6V0B	1790.86	1630.79	1278.29	2700.13	1360.33	1798.16	1393.64	2438.24	1558.57	1230.92	1649.29	1470.08	2568.18	2295.93	2625.91	2552.22	2075.48	1955.9	2630.25	1809.36	1423.45	1374.5	2145.9	2056.03	1818.25	1717.91	2865.6	1211.15	2367.72	1527.07	1711.78	2019.76	2048.49	2358.31	1704.19	2153.91	1912.89	2113.55	2006.97	1985	1646.74	1881.72	1885.31	1798.99	1874.54	1946.07	1950.67	1656.93	1682.93
ATP6V0C	2713.86	5428	3077.46	4450.43	1998.75	5156.28	3615.69	4208.05	3458.89	2716.5	4805.19	4159.58	7969.96	5817.5	5849.67	5518.97	3541.18	4685.61	5326.63	4210.65	3800.99	3626.6	3998.77	3776.63	3366.2	3611.22	4506.35	2949.93	4257.44	3444.39	4337.39	5984.92	4226.5	4943.66	4651.02	4252.47	4017.06	3876.56	2780.46	4954.17	3945.11	4528.38	4749.51	3129.58	3854.42	4919.76	4005.3	4354.23	3755.43
ATP6V0D1	663.657	873.262	1594.07	1980.43	1007.75	880.281	1323.24	1916.73	1400.75	1012.08	794.781	1718.93	1414.19	2775.39	1314.28	2453.78	1205.55	1526.27	2575.04	2092.29	2449	1426.21	1785.01	1114.83	1210.33	2081.01	2835.65	1037.99	1857.67	1316.29	1169.41	1999.17	1560.48	1948.5	1678.89	1681.94	1377.01	1277.96	1477.38	2583.91	942.246	1901.77	1600.59	1130.51	1231.74	897.688	1029.36	1768.44	1084.81
ATP6V0E1	3598.1	2681.54	2225.11	4180.68	2604.83	3045.74	2649.24	2545.56	2917.8	3447.57	3238.54	1973.21	1999.6	2206.62	2220.14	1893.4	3177.99	3011.31	2354.29	2561.42	3427.03	3649.55	2600.82	3403.9	3199.07	3386.18	2607.61	3337.9	3219.98	3078.11	2691.22	1665.18	2229.95	2640.28	3050.8	2650.96	2041.99	3402.85	2996.93	1850.04	1619.46	2034.83	2985.33	3289.93	3537.37	3319.98	2898.51	2265.25	3424.2
ATP6V1A	4255.23	4622.18	2570.86	5111.35	2143.26	7919.24	2648.05	3737.06	3270.36	1951.82	3065.34	5309.32	7562.29	7396.58	7708.4	7882.69	3597.19	4342.01	5073.88	5385.7	4405.11	3836.82	3423	3532.86	3076.06	3912.58	8032.27	2399.54	4839.04	3717.46	6010.66	6964.9	12043.8	5788.07	3664.11	3157.79	9757.67	7632.2	4453.47	5090.77	1668.2	5311.44	3519.14	3736.16	4827.74	3537.73	6300.06	3811.5	4588.65
ATP6V1B1	116.191	122.035	111.715	79.1364	154.863	132.978	99.529	113.456	123.155	87.5919	91.3222	83.6128	92.4413	79.0121	85.105	89.2084	89.084	78.266	128.377	104.005	95.1769	86.7215	78.266	90.5762	108.979	85.3537	85.6024	90.0788	208.58	86.8458	87.2188	78.9587	105.722	119.031	98.6333	93.1649	79.0744	103.783	79.6241	84.0799	79.1033	105.028	83.2408	61.0779	104.825	107.14	122.272	157.339	94.7563
ATP6V1B2	3412.31	3788.7	1930.64	6546.69	1662.46	3641.91	2651.41	5150.92	2937.62	2488.33	2420.27	5577.91	8785.58	8615.52	4763.29	11270	3808.47	5270.17	9669.24	6270.17	4721.99	4020.23	4718.11	3578.88	3242.06	4498.41	10751.8	3003.74	7095.65	3273.67	5070.45	8111.29	6656.2	4897.37	5552.61	3185.31	6797.35	6045.66	4259.98	7057.23	3001.26	6592.55	4932.93	4769.36	4302.74	4175.01	5158.49	7863.73	4430.05
ATP6V1H	180.628	580.717	338.67	1031.35	46.143	921.184	627.514	1324.32	511.951	343.686	145.26	1038.72	2038.34	2665.99	1923.6	1461.66	751.204	1414.61	2604.98	1900.93	1086.91	999.601	1175.87	676.66	783.778	978.775	1332.51	331.876	1159.48	1012.94	1086.34	1144.39	1124.2	1073.62	1021.23	1375.5	974.453	883.972	1132.34	1600.02	1228.04	903.238	1154.93	1021.18	831.78	1126.98	809.196	1100.1	1249.7
ATP7B	217.875	221.462	378.786	195.388	255.937	371.961	186.463	222.337	149.888	120.838	401.71	212.625	227.15	311.411	387.098	149.1	277.199	184.713	247.887	285.512	386.748	155.75	193.113	237.387	110.251	272.037	170.713	205.362	276.149	205.187	231.175	132.495	250.908	376.955	168.149	156.151	250.362	202.097	261.269	161.809	336.666	202.234	133.518	252.271	179.397	240.818	288.878	220.299	236.183
ATP8A1	918.177	1050.67	563.452	700.893	441.422	991.537	685.065	584.353	468.069	784.172	553.821	652.415	832.105	843.727	1533.98	753.255	562.907	980.91	778.811	623.007	869.539	525.761	908.482	543.997	1123.71	483.608	777.495	627.533	581.014	901.74	318.718	763.089	820.872	676.926	466.913	810.986	817.414	939.848	897.126	451.342	472.181	585.193	981.874	779.821	518.129	123.143	807.691	578.255	695.792
ATP8B1	1336.15	611.082	799.473	264.698	2439.74	536.527	1734.29	527.131	998.903	1199.05	478.146	778.575	130.94	356.814	663.353	780.783	649.284	133.456	157.538	616.885	1166.91	658.937	494.063	410.522	962.242	811.437	572.367	1892.23	604.51	1011.53	571.648	529.752	584.151	426.679	99.3103	943.071	713.22	926.923	1224.29	316.965	493.161	688.082	495.337	1263	1285.27	881.514	715.511	412.306	574.874
ATP8B2	224.982	320.375	499.309	329.971	552.255	489.826	348.034	244.399	324.778	336.632	242.819	360.565	274.88	172.375	307.619	193.259	384.159	293.281	168.875	327.826	257.946	323.536	238.416	431.009	387.207	251.737	364.516	360.226	450.765	408.205	327.6	262.959	349.437	303.943	478.13	412.02	194.252	292.733	251.448	479.224	306.841	225.037	428.643	304.79	393.948	279.937	138.695	449.915	379.704
ATP8B3	108.551	79.7268	150.814	95.1127	132.506	78.9477	102.903	75.6368	103.293	96.6707	76.6106	86.3485	65.8989	89.6594	87.9066	95.3074	87.9066	107.577	98.0341	104.072	90.828	92.5808	85.7643	98.2288	67.457	80.5058	94.7232	98.4236	93.9441	83.8167	90.4385	76.5421	86.7107	62.2848	128.292	99.3148	74.6578	87.0307	67.8313	104.808	99.7948	72.5245	113.608	99.6526	84.4175	92.0795	106.106	83.2264	107.706
ATP8B4	379.117	163.919	407.575	199.647	446.419	354.606	173.058	281.281	191.13	259.886	410.899	195.492	311.816	303.715	328.018	194.038	247.63	208.786	271.31	259.886	282.943	294.783	228.935	322.825	465.737	359.384	222.288	244.93	175.551	388.05	274.634	250.911	188.191	282.227	193.122	183.26	258.783	233.436	182.136	179.8	193.295	331.71	186.028	296.588	237.156	382.664	282.66	240.356	205.753
ATP9A	3958.84	3318.11	3437.68	3518.11	3809.65	4179.65	4068.7	4424.24	4673.28	3455.8	4293.67	4421.27	5157.89	4949.37	5602.49	5516.6	3120.68	3591.72	5252.7	3726.05	4129.73	4422.16	4371.64	3885.04	3654.32	4033.63	4973.84	2890.36	2888.08	3635.4	3942.2	5313.1	4090.49	3574.86	4117.76	2961.31	4549.35	4036.42	4639.03	3835.41	4560.18	4154.17	3596.25	3729.76	3910.27	4445.65	3882.14	5747.68	4091.73
ATP9B	230.601	227.408	293.689	230.533	291.697	271.572	330.779	389.712	292.625	256.599	331.501	342.387	328.684	639.04	814.257	284.314	477.904	452.456	410.146	354.476	319.034	271.469	303.168	285.206	399.293	377.589	250.349	262.54	261.132	236.337	249.868	399.159	302.308	260.679	349.715	341.4	496.713	398.937	362.085	312.753	182.866	258.198	317.382	442.325	366.048	653.322	317.697	245.272	302.438
ATPAF2	236.728	73.136	243.713	173.707	355.623	122.271	169.928	244.945	301.722	43.2276	169.845	216.187	137.308	102.551	145.113	183.403	255.955	212.572	109.371	242.398	187.922	199.754	135.993	239.851	292.273	145.606	215.694	226.786	294.409	258.502	183.814	170.184	207.432	209.521	307.196	590.407	146.17	185.663	132.962	208.555	148.832	192.319	142.124	214.558	225.339	154.523	141.472	175.17	144.212
ATRX	499.094	561.431	326.7	512.46	207.725	717.643	341.887	389.418	456.308	366.796	359.616	677.441	630.63	523.982	770.617	698.643	429.133	437.181	481.514	569.543	632.897	570.835	415.259	507.482	536.585	540.483	437.033	589.39	482.954	532.561	643.614	410.191	795.593	421.054	351.577	500.032	733.426	644	669.194	506.509	414.591	618.878	292.247	600.979	629.884	478.435	648.357	500.376	474.695
ATXN2	2098.44	2410.39	2713.97	1846.06	2356.93	2541.57	2226.66	2505.32	1861.92	2591.63	2387.51	2216.01	2216.92	1762.01	2194.72	2173.42	2256.34	2228.02	1546.11	2254.3	2401.79	2088.01	1714.89	2473.38	2428.07	2176.82	1875.74	2368.48	2290.1	1986.75	2015.29	1946.37	2070.86	2118.73	1921.69	2035.79	2137.35	2585.62	2523.54	2552.96	2324.42	2090.81	2612.46	2378.19	2340.37	1739.94	2236.08	2777.76	1777.17
ATXN2L	179.966	137.38	250.752	82.6814	126.308	134.588	162.837	127.869	135.251	40.5217	141.591	98.8166	64.8428	88.5487	90.678	109.084	135.677	118.69	96.9239	110.693	111.356	110.788	83.817	131.134	182.19	51.6886	98.0122	73.7384	78.5648	197.71	161.749	73.9983	67.5398	81.4633	206.383	149.124	130.727	80.0933	90.4381	86.1045	256.653	85.042	218.881	108.863	136.514	83.5882	100.336	123.01	99.329
ATXN7	242.011	486.563	384.661	196.144	352.568	286.977	363.494	283.119	426.489	330.68	489.051	249.151	241.146	216.914	330.608	193.909	340.524	207.178	184.137	224.631	297.903	203.104	150.313	331.654	252.144	347.916	161.42	358.59	198.813	365.261	258.851	293.435	198.474	343.72	257.499	309.9	177.226	208.696	241.33	181.924	429.411	196.146	102.074	280.525	299.022	192.146	163.724	317.71	330.662
ATXN7L1	109.423	119.512	152.432	107.982	216.528	141.813	122.091	116.023	130.89	124.746	121.408	108.513	102.673	103.052	93.7219	94.0253	162.445	108.817	111.927	112.23	110.713	99.5626	147.653	114.278	96.225	126.035	102.066	99.0316	130.131	109.272	120.27	92.9854	135.377	87.8984	110.711	125.234	127.385	121.529	96.9105	122.816	117.761	113.003	74.082	146.917	115.123	61.8827	82.7486	146.288	110.177
AUH	349.207	388.488	260.938	410.061	51.5015	423.184	239.815	470.195	245.927	359.185	404.668	730.059	831.272	696.711	578.689	916.035	353.432	719.542	699.947	670.374	600.352	425.701	550.554	187.86	473.701	330.511	610.06	339.23	394.6	297.792	580.487	805.834	504.521	780.076	141.81	435.154	825.909	445.222	310.07	852.47	419.094	811.331	300.496	514.405	432.066	376.411	580.066	278.753	592.852
AUP1	596.475	439.434	278.956	706.553	638.513	167.388	689.028	451.346	933.926	823.733	546.877	569.443	208.396	447.452	371.737	323.628	891.659	567.152	328.668	208.625	287.317	302.552	451.117	703.575	681.01	465.894	249.632	377.808	559.363	404.955	520.99	134.758	282.521	611.002	163.914	649.2	562.318	590.03	437.934	728.271	302.583	869.293	1037.49	505.556	386.522	818.737	336.715	601.586	737.151
AURKAIP1	3651.81	3766.87	3457.74	3069.82	2944.58	3913.66	3147.55	3727.43	2912.5	3107.87	3353.56	3074.04	3789.46	3262.38	3438.54	2551.98	3201.39	2875.63	3248.21	2713.87	2524.47	2950.9	2862.64	2765.6	2641.64	2548.82	3212.63	2820.85	3000.53	2718.31	3086.91	3044.68	3141.44	3337.11	3232.28	3066.29	3032.84	3089.57	3123.05	3130.11	2951.71	3378.3	3123.96	3043.15	3142.37	2877.95	3206.93	3062.89	2871.63
AURKB	238.823	94.0037	74.3325	66.0545	190.402	53.5041	141.357	100.501	48.6975	91.4224	164.589	237.221	69.0809	99.2553	144.205	45.2261	111.272	46.9173	47.6294	161.295	87.595	70.7721	89.4642	180.7	47.7184	98.0982	101.659	106.287	66.2325	139.221	74.2435	151.164	84.7423	97.2495	297.819	98.0436	44.81	101.163	66.1658	54.396	122.406	68.9452	137.863	104.765	84.7423	149.122	60.522	68.1795	90.7832
AURKC	211.537	137.388	289.477	108.443	239.17	179.749	200.455	104.871	169.541	202.715	299.174	141.107	90.5803	92.7676	102.1	114.932	125.796	121.567	96.9234	136.586	113.182	83.3623	118.14	165.312	104.506	141.179	84.6017	123.9	128.785	64.26	157.876	111.071	95.5404	214.529	208.203	227.805	96.4798	148.271	172.256	98.0454	119.589	109.568	107.564	86.3971	118.962	107.94	215.28	179.959	112.637
AUTS2	1613.94	1698.1	2064.56	1931.49	1352.65	1855.41	1496.44	1843.95	2959.63	2632.97	1685.91	1478.67	1355.59	1789.46	2256.24	1568.56	1479.55	1497.03	1244.84	1777.86	2481.1	1952.93	1574.87	1625.4	1899.47	2030.04	1261.44	1726.89	1069.18	1920.03	1070.79	1725.26	1785.63	1701.24	1604.2	1786.29	1485.07	1914.07	1749.99	1586.43	2019.67	1492.12	2055.02	2274.86	1751.03	1476.61	1743.69	1674.63	1826.86
AVEN	286.557	244.361	52.7864	243.926	36.9523	195.554	136.046	183.548	250.625	259.412	265.59	137.003	228.788	93.2416	120.038	150.662	203.123	228.701	114.818	126.65	114.731	148.835	202.079	218.174	185.723	190.508	189.377	228.614	231.05	37.9963	175.718	184.63	100.643	203.536	112.498	292.764	159.795	193.802	123.168	113.996	399.027	174.084	113.309	236.17	196.048	148.689	108.193	133.651	188.498
AVIL	313.599	213.682	227.798	140.89	196.153	143.012	204.918	185.82	100.296	209.254	211.837	185.912	180.838	130.649	238.592	65.8833	156.943	219.771	177.24	187.942	149.101	162.386	143.934	198.275	141.536	181.668	115.242	344.598	152.422	319.596	270.791	180.769	118.116	135.49	145.404	155.334	95.8015	68.5471	143.818	250.366	245.626	152.931	126.761	118.149	191.718	223.696	158.706	147.34	290.305
AVPR1A	86.456	83.7769	160.64	62.8802	107.353	115.202	106.335	78.9814	76.2755	114.586	98.3243	66.8988	74.2126	68.5062	65.9075	90.5818	73.3821	66.2558	73.7304	80.2941	64.568	71.48	97.1455	75.2307	75.9272	68.1311	74.8556	91.9213	90.3139	80.0798	93.6627	49.1163	68.1904	95.0818	107.954	126.651	57.9368	79.1607	67.5911	91.082	98.6257	65.0896	103.003	71.2783	72.4378	79.0174	91.095	67.096	66.4055
AVPR1B	192.376	180.577	120.63	73.1714	132.162	172.818	170.586	73.1714	76.3601	98.0964	211.561	83.8535	156.184	163.252	121.586	65.1465	78.8047	188.921	72.8525	158.31	198.966	197.956	78.0076	180.099	278.63	150.444	175.582	79.8676	133.119	133.119	79.3362	140.576	124.892	126.211	134.566	143.507	118.296	117.124	119.762	127.091	146.585	119.909	133.1	127.677	131.195	159.337	163.001	161.682	123.133
AVPR2	148.696	143.641	177.339	100.011	191.085	212.013	111.983	151.445	140.892	102.139	204.209	114.288	95.6658	100.188	99.213	95.6658	114.909	103.47	122.358	187.006	210.949	115.707	111.717	111.096	118.368	140.892	106.573	162.796	96.3752	118.722	107.637	148.573	90.1167	155.065	141.309	109.078	91.8898	72.2424	80.0785	158.697	198.735	111.966	260.594	103.673	120.546	123.005	187.439	145.112	130.012
AXL	646.633	711.353	659.594	695.512	296.352	564.548	410.543	809.025	626.387	620.881	871.88	1099.08	352.6	526.343	391.144	658.577	1013.01	688.65	666.964	864.51	809.025	599.873	776.75	821.731	418.167	747.101	282.544	859.936	797.673	596.992	707.032	437.739	399.47	542.705	644.508	688.401	665.114	610.808	1058.88	639.631	600.878	1146.45	427.062	699.429	675.22	544.155	611.555	777.198	485.675
AZGP1	639.277	288.62	266.491	516.718	515.157	402.527	379.547	250.32	398.413	622.539	340.112	315.572	165.209	146.627	137.832	354.723	508.49	423.805	263.654	343.375	265.215	131.59	309.614	743.113	942.556	321.672	583.671	812.194	321.955	160.528	410.754	384.179	211.007	542.735	560.362	145.725	304.192	418.282	246.085	227.572	448.753	283.731	192.76	298.612	279.479	289.842	318.276	262.472	361.148
AZI2	470.585	558.062	449.527	507.881	675.608	390.755	367.706	393.269	462.832	624.797	525.271	341.62	738.885	594.416	678.017	432.032	570.634	680.427	504.423	591.063	580.587	608.454	405.002	462.727	543.081	531.033	544.338	510.814	416.212	507.357	469.327	615.338	519.098	598.754	375.136	685.463	772.717	558.314	605.643	452.499	421.154	621.146	401.284	564.559	594.649	466.823	521.685	605.643	496.29
AZU1	165.239	136.428	110.618	66.4014	129.826	47.9944	117.621	54.1967	96.613	152.034	138.229	172.242	166.24	60.3991	190.649	71.6034	99.8143	105.216	49.3949	74.8047	114.42	56.3976	61.5996	66.6015	50.7954	120.222	117.621	108.818	150.434	207.456	168.641	63.2323	72.7376	40.3398	206.012	238.957	105.683	68.6568	97.3221	94.3361	265.482	46.6601	184.363	100.258	95.6301	153.259	96.078	140.022	45.5155
B3GALT1	157.549	136.665	170.601	182.349	474.722	131.258	131.258	127.156	153.82	190.553	144.87	130.139	123.426	174.517	145.615	134.614	123.426	169.856	119.511	138.716	185.145	149.904	164.262	170.228	133.495	133.868	138.157	137.225	129.58	141.7	123.053	30.3159	201.355	165.316	122.113	181.763	272.237	248.502	216.455	166.738	159.875	283.918	72.795	253.918	108.46	114.226	137.562	243.485	265.299
B3GALT2	261.43	630.486	336.189	215.386	417.869	470.832	514.642	430.183	498.622	243.121	255.436	701.976	449.745	295.104	464.021	879.448	332.647	480.586	377.764	349.321	387.409	396.781	328.451	366.213	596.921	337.061	292.706	370.953	299.736	570.711	685.793	354.243	386.92	372.349	350.851	334.441	908.381	528.12	472.566	491.534	419.914	706.281	458.684	470.87	366.63	534.587	594.826	492.799	402.526
B3GALT4	377.151	247.752	241.961	146.677	153.579	157.705	274.489	323.519	360.569	277.107	201.658	231.726	201.261	192.693	362.712	124.225	254.099	120.258	235.534	257.59	245.293	278.138	242.913	257.431	163.655	184.283	176.666	256.241	91.2206	384.45	268.38	170.401	160.659	254.587	185.943	229.331	152.973	194.531	292.006	165.727	227.445	191.715	99.4771	177.947	294.793	341.588	257.149	269.143	137.853
B3GALT5	71.5662	62.5689	87.4092	91.6471	174.187	164.734	84.9969	105.534	144.001	143.349	274.592	158.409	112.576	111.924	141.654	91.1255	128.81	70.849	82.715	63.0253	145.566	98.884	164.668	93.0814	81.3459	76.782	132.787	132.722	122.746	175.948	187.618	144.663	198.813	92.7887	130.91	105.031	78.3625	199.022	166.244	62.1243	112.79	87.3063	65.6786	98.1549	128.169	113.719	138.646	160.552	151.771
B3GAT3	307.802	264.419	592.807	567.063	739.298	386.462	562.977	583.534	621.016	602.145	174.865	562.848	295.676	588.333	334.52	460.972	416.033	435.422	538.53	391.132	403.258	456.822	502.086	316.687	532.11	528.803	564.663	386.852	584.572	434.774	569.008	412.593	404.495	537	694.84	731.015	364.255	342.071	407.488	527.578	781.906	439.945	366.272	290.928	423.559	435.786	555.308	418.927	481.004
B3GNT2	60.7205	227.309	262.432	253.895	74.7045	268.692	123.405	151.779	180.316	162.918	304.303	219.342	215.683	221.943	67.4686	225.846	157.552	185.195	215.683	196.496	257.879	182.186	215.195	215.52	151.454	252.594	206.74	183.162	180.154	288.449	185.764	189.836	202.537	268.672	192.81	284.609	362.36	153.603	190.319	352.01	189.676	243.492	158.507	188.711	155.874	150.73	198.196	199.703	213.107
B3GNT3	90.8208	169.702	286.096	154.89	330.971	165.232	101.075	193.805	85.6497	246.217	125.441	105.545	161.902	151.822	70.9252	61.0212	146.739	142.883	82.4944	178.116	188.809	69.2599	127.019	101.601	91.0837	99.4978	124.565	163.918	218.083	230.178	97.8325	94.9892	95.1919	139.511	177.006	275.508	121.27	132.755	158.968	272.738	108.298	113.163	185.586	81.68	105.393	103.164	176.871	182.073	87.0172
B3GNT4	145.786	211.003	356.308	189.901	383.641	238.087	195.633	192.476	139.057	209.84	240.911	257.195	198.292	250.798	188.488	241.493	165.642	100.674	233.351	187.492	158.165	169.713	130.583	88.7938	106.573	202.529	219.394	215.157	201.781	121.859	174.116	151.445	128.976	184.861	291.806	188.75	232.248	237.074	180.828	265.232	139.851	120.334	153.462	223.39	122.855	294.687	208.987	157.711	136.97
B3GNTL1	329.578	198.139	392.936	158.886	345.703	167.192	205.305	146.344	192.356	218.824	161.003	178.838	94.8761	134.699	162.55	158.234	97.1563	106.603	144.146	145.123	180.304	110.756	146.833	200.419	36.4856	96.342	143.494	141.621	169.31	167.111	187.959	282.543	238.697	295.685	287.623	349.791	122.043	181.684	99.6525	258.131	226.87	243.499	279.991	88.356	140.744	95.6343	190.681	236.877	91.3128
B4GALT1	232.118	114.826	270.222	215.178	283.116	193.569	244.567	210.509	227.316	246.213	178.629	236.698	102.421	211.043	216.689	137.279	202.817	181.342	108.112	159.955	111.091	186.944	196.992	211.309	231.184	269.511	182.142	228.828	233.63	218.468	113.892	202.354	192.282	203.689	180.417	238.665	140.872	98.3157	248.253	203.206	253.173	183.491	146.338	109.884	174.584	116.166	138.703	170.13	172.756
B4GALT2	453.861	201.597	573.311	218.992	863.426	435.645	521.948	453.562	445.052	439.452	353.971	306.116	267.817	295.44	332.619	222.8	599.441	297.979	340.01	180.619	304.548	298.65	153.369	437.511	289.841	155.31	149.039	392.792	298.427	377.114	347.55	311.673	114.438	561.292	271.723	145.431	327.201	366.957	184.865	126.423	503.687	218.242	363.22	364.316	430.941	349.625	416.636	470.31	416.379
B4GALT3	832.659	643.859	922.173	682.956	537.369	574.409	573.551	708.85	666.494	558.289	394.868	671.981	715.538	620.194	654.49	440.482	760.123	607.162	518.163	444.083	680.898	235.047	474.092	831.973	609.905	525.88	369.146	483.867	542.856	680.556	789.446	829.031	636.814	661.268	757.377	663.232	708.404	575.803	604.186	536.27	486.347	571.178	918.804	473.802	596.583	521.445	645.62	547.167	504.783
B4GALT4	282.773	249.916	312.196	234.322	106.133	94.265	259.038	265.119	288.069	286.206	233.439	215.589	225.397	244.228	276.201	335.147	255.115	273.161	249.034	214.019	306.704	308.666	306.508	322.887	265.511	348.29	357.509	345.641	157.918	386.835	211.764	122.565	343.364	202.187	344.522	223.263	252.549	263.434	179.515	267.552	180.081	258.416	281.113	243.747	329.416	390.149	209.212	270.691	225.373
B4GALT5	1696.18	1041.54	1272.54	1957.67	1073.08	1345.64	1159.39	1129.7	989.878	827.369	1784.26	1825.73	1412.81	1192.88	1353.53	1726.84	1096.12	1083.45	901.003	1412.46	1514.89	1117.74	1092.13	934.232	754.975	701.366	1134.49	940.523	1290.35	1133.96	1703.09	2406.84	835.852	1110.25	1773.4	959.303	676.627	994.657	802.76	1359.13	1093.39	1573.32	913.671	1371.99	920.329	1081.36	1106.99	1354.76	1245.92
B4GALT6	263.526	600.178	317.964	337.273	252.015	345.368	454.021	471.696	385.992	233.448	168.391	513.508	666.052	490.486	521.232	780.2	446.445	477.489	824.315	438.202	358.068	456.174	247.782	428.176	568.243	283.875	447.039	222.531	456.694	397.801	716.034	895.132	954.839	485.221	753.003	205.645	557.213	550.743	326.452	363.267	346.968	292.394	402.007	368.072	291.22	543.781	562.81	494.407	466.451
B4GALT7	537.713	443.532	678.903	312.035	889.557	516.227	595.223	619.858	284.087	533.593	451.125	450.398	363.729	429.155	561.218	360.579	552.979	386.911	365.183	390.707	503.95	449.509	378.107	392.161	548.456	419.058	364.941	481.011	425.681	495.792	377.541	642.46	631.506	583.18	627.052	336.2	446.495	476.499	425.12	389.709	544.099	631.226	323.986	400.018	342.419	383.237	338.974	388.084	360.517
BAAT	136.665	98.2259	132.158	96.9004	167.151	125.796	113.601	101.937	100.347	103.263	139.316	126.856	89.2126	93.4542	106.444	89.2126	118.373	116.252	114.927	115.192	110.155	95.0447	110.95	146.208	145.148	107.239	95.0447	144.883	104.853	109.625	100.082	54.7264	95.779	61.0422	181.042	162.687	106.486	127.259	65.7297	140.483	175.713	75.3514	140.039	60.0554	38.5423	163.97	122.325	100.466	88.4764
BACE1	498.384	476.249	196.928	780.918	621.194	409.775	548.079	636.617	349.369	817.262	748.931	508.951	619.195	588.849	656.966	513.735	596.275	992.909	604.058	531.443	586.421	778.491	1178.84	693.452	504.453	790.843	1101.8	671.96	811.407	485.889	434.408	364.459	565.667	466.539	254.913	830.861	829.198	696.796	778.226	560.016	569.485	945.888	334.561	909.118	584.603	755.913	488.309	764.77	421.76
BACE2	402.447	172.962	246.228	198.73	501.816	146.455	231.561	77.226	219.048	170.742	293.793	174.173	87.654	149.079	170.877	217.164	223.757	141.813	182.516	117.525	190.926	135.219	101.648	253.292	206.063	124.455	109.587	229.476	204.448	205.323	203.641	231.764	132.25	268.764	143.88	453.468	184.599	225.642	251.392	163.654	226.608	148.713	162.921	116.928	155.334	206.629	248.316	120.561	243.394
BACH1	220.97	183.17	267.039	277.111	119.942	168.746	118.077	115.963	178.631	164.456	187.149	150.219	132.998	97.6843	145.494	143.629	176.766	145.681	135.795	335.179	249.196	221.219	144.997	116.274	283.825	185.097	211.271	204.184	232.845	249.382	126.221	144.717	142.493	147.136	160.381	287.802	184.917	121.745	266.394	134.33	210.211	85.9673	172.576	120.205	230.299	233.94	220.964	255.837	108.255
BACH2	299.414	269.719	291.368	214.863	241.748	261.354	228.529	198.834	237.661	217.545	349.097	230.701	108.983	121.244	160.838	161.796	219.589	201.389	120.095	147.683	166.202	137.784	194.684	238.555	276.872	204.901	151.45	210.585	159.561	232.425	175.589	167.27	237.728	184.92	179.459	307.535	180.544	165.57	239.283	116.777	289.848	145.315	227.889	174.757	131.317	215.158	207.598	186.512	235.557
BAG1	375.092	323.762	289.541	293.531	490.765	529.047	178.326	283.431	281.382	358.737	380.124	226.026	494.791	190.979	294.61	300.361	358.341	306.939	337.852	279.872	355.789	342.992	467.939	328.506	515.962	369.916	327.823	529.083	300.073	324.624	366.932	393.522	362.202	308.187	247.625	255.084	415.857	255.126	388.754	126.923	513.821	497.335	430.563	452.983	340.418	306.344	361.757	409.118	278.054
BAG4	895.385	746.403	943.624	755.464	684.571	1030.24	759.995	661.384	642.461	649.924	663.782	777.318	767.457	777.318	661.65	920.704	658.985	740.006	917.506	693.366	783.981	748.268	766.391	972.941	669.646	904.18	873.531	646.192	843.414	838.084	634.199	1038.53	1324.05	886.666	1144.12	717.627	1239.78	709.759	547.978	711.166	358.704	816.115	785.976	587.132	669.55	705.39	1147.27	680.602	694.579
BAGE	118.133	87.6856	254.363	85.2302	189.637	131.589	137.09	119.017	127.955	128.054	167.93	153.394	98.2933	115.285	116.071	113.812	99.1773	106.053	97.9986	83.8551	143.376	119.017	91.3197	87.8821	138.759	110.178	114.598	143.67	87.1946	146.028	129.036	97.5532	97.7006	104.481	72.6267	141.436	131.707	120.755	91.0673	69.7375	186.336	81.589	181.015	124.057	158.609	188.326	109.523	112.987	116.893
BAHD1	98.4644	33.2836	77.7402	321.75	486.039	160.804	277.795	164.815	284.982	307.21	278.129	254.397	194.23	268.603	241.361	213.617	234.341	235.344	173.673	218.297	248.882	209.94	146.264	232.001	186.876	238.854	257.572	295.511	150.776	70.5537	207.935	276.004	155.444	336.363	507.439	121.749	137.06	214.552	122.687	44.726	259.027	347.143	58.9954	202.731	231.061	144.664	231.998	228.249	143.31
BAIAP2	252.844	543.844	436.15	436.554	300.792	504.278	334.085	396.031	323.247	229.131	285.912	429.608	747.494	512.811	566.478	381.196	345.942	310.418	491.224	279.924	296.301	255.913	239.505	281.571	346.974	258.996	366.585	240.928	230.359	409.549	329.564	176.366	358.444	259.841	310.807	271.077	446.374	560.741	330.244	448.479	461.38	441.111	231.372	341.455	284.639	421.258	243.978	409.263	346.327
BAIAP2L2	495.241	216.155	291.065	339.711	293.806	241.734	374.197	316.416	283.3	237.167	461.44	232.599	213.415	273.708	191.718	325.095	245.617	207.248	209.761	218.439	312.534	322.811	228.488	394.752	401.603	418.961	315.731	424.214	317.101	258.863	371.685	684.611	176.53	217.777	153.823	387.169	372.701	216.627	275.215	306.018	359.432	343.958	244.364	329.443	208.387	425.349	250.975	329.299	347.312
BAMBI	1035.22	840.674	1218.11	3056.86	957.844	1511.34	1182.74	1169.88	1030	1324.23	1193.39	814.547	944.178	912.021	670.043	1076.42	1300.31	1177.71	1112.6	1337.49	910.815	1476.97	1365.43	1280.61	1289.66	1209.87	1488.02	1641.17	1316.59	1131.49	1113.2	1620.74	1510.67	1448.74	1405.9	936.974	1110.57	844.01	1169.85	1160.96	760.728	980.605	1103.8	1346.49	1263.47	1072.37	1278.99	669.621	1138.95
BANF1	888.135	704.029	687.231	2578.88	760.806	520.192	1201.52	1251.44	963.323	995.709	608.751	1260.18	571.594	1261.32	547.606	1248.75	1520.28	1564.69	1365.47	1104.49	1060.41	1420.9	1351.96	1649.62	1366	1281.74	1141.99	1212.94	1394.83	1142.39	1184.38	1178.74	1514.8	1127.09	698.939	1200.04	983.988	1124.03	1369.28	1558.68	1000.7	1046.61	1263.43	1065.74	981.309	1226.69	962.051	949.807	1270.44
BANK1	188.011	125.15	104.06	89.3458	169.21	219.809	201.417	99.809	179.182	127.765	212.044	109.782	95.1496	96.1305	122.37	142.97	104.141	133.161	126.539	89.591	153.678	199.618	134.387	116.076	91.2259	161.607	118.038	132.18	135.613	174.114	144.768	133.499	73.4602	179.856	135.807	125.85	139.368	93.4074	172.635	158.656	105.573	108.903	136.203	126.213	127.235	147.182	154.469	104.551	136.665
BAP1	1178.16	607.723	1425.83	785.859	785.754	1299.68	1243.38	1199.27	706.244	1028.59	797.623	968.722	935.426	1004.75	1006.32	985.212	1432.65	1150.11	755.505	627.679	1338.54	402.593	616.23	763.277	847.199	704.353	490.716	734.183	1425.72	900.871	873.562	1003.22	1039.47	947.821	853.7	1144.61	791.73	889.596	903.87	885.851	912.42	781.414	768.554	935.385	905.848	842.607	980.184	806.499	1199.8
BARX1	71.4871	91.0385	86.969	71.3101	77.5914	72.3718	137.13	118.641	84.2265	81.7494	188.884	81.9263	68.9215	126.603	74.5835	128.991	77.7683	92.7194	87.5882	72.4602	144.65	76.1759	74.5835	93.8695	79.7146	75.7335	77.4144	109.617	70.6909	102.274	166.236	159.119	66.0773	98.7961	128.04	86.4692	72.4374	121.352	91.4524	70.5359	130.072	98.2716	94.3374	62.9955	146.53	151.579	72.3719	106.599	70.8638
BARX2	186.703	264.452	159.095	409	197.017	108.162	132.28	194.002	280.795	76.1104	74.9997	116.73	76.1104	66.2728	91.3427	162.903	113.08	199.714	185.751	121.966	183.371	237.795	79.9184	75.9517	88.4866	57.3873	152.431	142.117	70.5569	199.714	197.017	215.497	161.518	111.077	234.5	72.1094	55.4306	88.3839	102.182	199.576	172.334	85.0481	334.27	36.4269	74.1816	107.489	100.716	124.066	143.727
BASP1	9203.99	13843.5	8331.39	12000.9	3280.6	17667.3	10517.4	12487.2	10975	3020.14	6226.21	15918.7	17662.6	14604.9	23388.1	15696.6	8442.78	10805	12545.2	10139	11635.9	7302.4	8976.11	9214.62	7008.41	7549.19	9364.38	4482.67	8632.7	8411.72	16106.3	17018.3	17404.8	11450.7	12956.4	13880.3	19661.8	16241.8	10492.7	10696.1	4610.36	16455.1	10731.4	9989.78	11688.9	9409.86	12208.8	11363.5	9281.82
BATF	276.737	223.089	356.012	104.027	102.83	216.907	129.255	104.426	108.315	230.568	323.504	177.219	86.4769	143.615	89.967	88.0724	346.938	91.0639	93.7562	100.936	123.771	241.736	95.8503	100.537	112.004	180.709	249.813	119.384	329.387	101.933	128.458	254.829	139.894	184.757	359.8	308.24	52.6724	-2.42651	126.827	108.207	199.73	104.886	188.133	187.425	229.403	118.606	59.7503	236.372	257.006
BATF3	259.99	160.796	340.261	175.352	77.1772	375.266	364.787	311.66	155.993	234.154	234.518	253.367	214.65	232.917	348.339	135.325	319.811	176.516	38.9699	232.699	248.491	173.532	95.0072	353.215	163.853	211.012	161.451	137.363	364.932	259.189	198.931	392.375	192.089	309.493	159.576	225.495	209.424	248.112	264.778	100.055	185.021	113.67	229.81	87.407	277.129	238.887	217.013	216.194	184.425
BAX	168.305	139.234	233.214	244.813	194.105	148.676	195.444	267.268	206.671	200.946	114.995	152.394	155.74	188.455	115.961	189.793	293.811	170.164	137.375	219.088	245.111	191.503	172.172	193.659	230.463	195.444	176.93	230.389	164.216	223.697	143.62	217.583	132.67	152.099	272.003	178.193	181.458	185.191	176.426	219.083	239.844	147.367	135.803	214.75	146.234	227.114	291.398	232.913	291.265
BAZ1B	451.088	416.833	559.047	508.102	624.2	471.457	462.123	366.624	549.162	602.911	435.041	510.401	200.915	341.611	385.843	488.239	571.783	445.019	420.512	441.524	471.043	460.606	540.196	395.545	587.187	386.855	263.998	651.512	399.223	438.214	447.318	675.095	391.983	474.773	630.173	548.783	334.062	355.43	542.754	517.287	348.837	435.043	546.734	517.269	443.242	364.739	494.791	463.602	429.423
BAZ2A	144.435	167.041	394.457	227.135	448.179	44.8451	421.994	251.313	243.064	327.336	264.754	129.902	66.4039	233.114	298.009	196.412	261.918	111.18	23.3735	357.23	204.18	225.346	271.519	247.909	272.915	189.124	232.46	187.029	259.299	364.824	311.276	262.459	170.913	198.357	137.258	300.011	217.031	255.253	341.684	199.899	344.851	339.512	342.577	161.312	313.611	254.929	192.612	131.25	179.073
BBOX1	696.015	539.632	832.689	1168.72	176.623	778.246	844.805	817.503	970.332	1218.15	829.942	649.326	414.267	537.855	406.997	572.427	486.966	597.953	637.372	1084.06	966.616	2080.36	788.746	935.921	354.654	1198.44	946.745	649.488	837.212	1309.43	227.997	727.563	599.075	627.271	656.827	518.817	561.481	648.912	1109.44	789.148	1044.89	471.206	746.607	790.385	1273.05	650.396	724.1	471.082	845.416
BBS10	407.069	420.7	20.9378	345.942	77.6163	357.995	90.9608	216.371	298.734	249.804	244.638	296.869	435.767	56.8102	314.087	288.116	246.073	242.773	302.752	224.55	332.598	545.823	384.971	221.536	544.245	608.241	284.241	363.304	315.953	570.504	509.807	310.53	398.346	308.958	228.478	118.708	344.85	343.906	273.958	251.322	198.717	185.985	181.95	328.554	347.993	258.71	356.324	359.049	279.774
BBS4	503.757	396.195	568.83	411.286	411.393	201.833	334.333	357.558	367.191	439.327	371.686	516.065	507.075	552.241	429.694	474.111	452.919	465.656	527.089	536.936	485.563	474.539	460.197	558.02	490.807	537.043	562.194	392.342	473.362	396.302	437.614	288.571	565.038	476.713	793.067	427.23	482.864	334.185	478.686	400.767	338.711	690.853	443.247	439.843	401.812	379.798	371.171	424.986	577.148
BBS7	202.422	418.217	302.22	305.82	211.821	260.82	199.222	521.415	197.422	244.421	235.021	465.616	461.816	476.416	417.617	519.015	394.618	522.815	458.616	508.015	485.616	326.619	338.219	443.217	430.217	382.618	467.616	278.82	350.819	237.621	525.415	451.256	422.539	372.468	339.649	314.953	545.393	369.805	362.416	361.383	169.222	469.295	179.465	340.409	343.805	608.098	670.829	447.669	389.04
BBS9	349.452	213.761	256.795	297.822	220.093	294.218	316.507	160.072	360.211	221.688	457.449	351.099	270.282	162.954	200.12	285.056	395.111	237.595	259.112	191.009	173.713	222.924	357.431	345.18	405.098	258.751	177.162	116.265	278.364	206.76	397.531	212.489	313.215	479.874	261.275	229.796	214.877	208.608	257.224	222.969	172.521	249.81	285.488	311.175	261.284	634.79	282.781	183.916	439.538
BBX	1271.88	1144.64	1088.94	1459.2	2572.86	1307.71	1947	1136.42	1783.87	2651.68	1617.84	1314.57	793.011	1265.38	1551.55	924.51	1589.99	1227.6	1039.04	1157.89	1494.14	1468.89	2239.14	1430.76	1844.59	1526.72	1197.26	1235.4	1502.6	1192.12	1150.26	1157.28	1402.27	1137.74	1506.78	1409.13	1431.56	1588.97	1226.79	1675.5	1353.16	1456.62	1458.53	1801.1	1438.02	1185.36	1542.41	1818.96	1674.06
BCAM	153.362	167.126	517.947	137.209	474.797	261.082	298.877	166.152	276.616	251.257	318.262	228.244	147.653	147.255	212.799	136.677	151.769	151.636	97.9088	62.0611	102.689	188.059	215.321	269.757	247.761	125.082	162.966	296.399	176.066	205.319	228.333	279.516	243.063	245.553	348.149	162.373	80.0701	87.2588	139.109	316.903	240.544	138.316	161.269	181.505	216.911	207.968	144.712	93.5702	126.457
BCAN	739.836	775.743	1361.09	1175.55	893.327	812.401	613.248	1058.82	772.313	980.845	1018.41	789.892	592.615	693.853	425.082	1083.85	806.774	1184.18	1010.16	863.69	1092.8	1114.67	961.712	1387.99	757.789	1116.6	806.613	1409.32	1324.97	1398.39	1205.67	1276.25	866.239	1058.79	998.971	1009.68	807.924	894.292	787.136	1121.49	947.151	964.525	768.289	790.349	866.005	840.396	901.891	1073.99	1124.41
BCAP29	182.445	253.888	233.709	315.787	313.06	160.222	147.269	284.156	289.473	249.661	200.715	379.594	433.177	273.112	225.256	396.228	241.345	406.454	331.33	398.137	323.149	352.599	283.883	348.781	306.107	366.369	325.603	374.823	599.24	282.111	412.725	389.821	397.419	348.128	233.359	337.034	654.506	330.55	328.044	337.872	248.636	478.246	398.659	232.146	339.888	311.599	352.596	350.331	275.578
BCAP31	2121.88	1712.65	2656.15	3291.9	2103.61	2183.95	2486.72	3064.18	3187.86	2772.73	1882.08	3083.66	1965.44	3514.34	2755.22	2607.68	3005.74	2624.89	2669.29	2500.46	2674.27	2308.83	2860.17	2453.8	2765.03	2655.85	3354.87	2384.94	3625.33	2453.5	2390.83	2909.5	2930.68	2582.17	3161.07	3055.66	2636.62	2441.37	2570.7	2746.64	3622.23	2934.05	2732.94	2371.84	2310.41	2921.71	2350.53	2652.69	2430.77
BCAR3	329.285	406.166	242.078	1314.77	144.388	323.884	313.718	303.71	531.813	434.599	421.256	337.862	200.619	258.916	349.458	260.187	317.212	493.69	294.974	597.734	644.912	637.287	323.09	349.299	345.646	521.012	527.048	390.123	327.378	458.109	271.147	383.033	232.985	573.2	333.835	318.008	329.663	505.599	378.739	477.994	414.686	388.063	439.592	392.725	343.65	423.274	389.044	357.023	428.305
BCAS1	2651.29	2943.68	4462.64	2037	10332.6	2631.2	4255.4	2394.14	4152.33	3642.97	3024.19	2653.77	2627.96	2598.9	4258.8	3004.88	4303	3066.54	2359.06	3151.38	2977.21	3524.59	3855.77	3296.49	6730.49	4894.11	3624.58	4460.79	3308.39	3785.61	3297.11	2999.12	2289.27	1054.32	2703.6	4895.37	2580.34	3008.73	3307.02	2045.07	6577.3	3345.39	4900.73	5404.11	4930.23	3583.12	2538.83	5315.25	3216.13
BCAS2	166.667	290.428	188.483	575.923	284.605	219.485	277.88	285.343	151.002	210.053	78.1726	258.934	726.749	586.011	341.687	869.455	114.505	527.288	764.558	699.766	195.618	669.01	403.117	215.22	290.346	417.961	652.033	105.156	452.408	336.438	366.538	376.172	569.31	246.987	251.821	406.634	883.887	291.543	467.616	186.18	144.36	647.299	747.304	507.396	364.174	177.676	383.453	481.187	246.87
BCAS3	157.901	150.559	354.717	78.4031	223.827	290.051	324.312	287.381	208.922	224.272	95.6819	332.469	265.134	276.406	208.847	338.328	173.029	193.497	385.492	251.637	207.142	122.082	202.766	169.84	264.763	155.973	166.651	121.711	258.608	177.182	268.693	218.915	169.021	184.793	165.564	188.375	171.031	178.949	164.685	185.296	506.218	238.647	163.616	178.07	232.489	161.04	177.127	172.414	162.045
BCAS4	534.514	635.562	932.405	764.234	1071.74	439.767	440.736	820.211	497.681	563.593	555.111	512.705	896.299	765.931	448.733	811.002	670.214	649.374	685.48	758.661	499.135	551.234	489.927	526.275	482.658	692.507	885.153	568.681	770.777	561.654	514.402	515.12	649.859	886.319	501.265	842.295	1043.67	772.573	773.305	562.726	754.691	773.644	615.037	626.514	690.589	544.609	689.335	513.787	461.397
BCAT1	291.688	205.968	473.843	275.129	251.994	307.274	305.082	208.281	190.261	305.447	353.908	311.535	295.95	221.188	304.23	246.515	317.258	240.305	249.924	254.551	258.325	288.888	254.794	302.525	249.68	316.649	324.564	259.178	316.893	255.16	299.116	281.76	427.946	316.118	339.416	248.959	516.137	377.797	216.753	268.744	207.009	440.721	306.233	342.39	360.589	334.289	337.065	252.16	189.009
BCKDHB	200.052	114.08	310.021	168.247	198.916	161.219	96.1183	113.441	118.055	159.657	218.014	118.836	183.653	219.433	205.874	94.4144	228.521	217.375	244.778	208.004	152.913	357.16	101.869	125.438	170.59	362.059	344.878	122.244	198.348	280.843	171.016	78.0952	193.544	83.7898	88.3642	319.73	178.919	138.589	250.709	79.3399	197.092	375.556	125.115	203.907	249.931	188.285	308.994	260.667	136.504
BCL10	321.142	375.531	244.855	398.203	119.118	258.244	364.582	233.37	268.241	193.025	216.47	285.141	304.123	204.629	345.361	246.045	327.985	270.859	189.098	157.44	404.927	433.133	276.631	156.905	446.105	353.276	111.025	306.087	177.137	319.238	198.142	222.035	296.875	316.513	181.529	420.484	272.164	358.144	240.313	294.338	169.866	235.868	236.025	271.091	228.677	148.319	434.134	316.67	259.141
BCL11A	699.744	662.597	1030.24	606.637	672.764	1017.17	636.687	842.785	575.347	448.585	513.107	1071.02	1323.76	872.61	1431.9	1053.28	643.784	821.212	853.262	622.887	330.158	440.755	507.812	547.86	449.739	473.199	439.347	328.412	506.657	611.199	850.784	1557.06	1248.87	643.987	702.97	348.171	991.637	636.819	667.711	472.765	576.472	636.502	1163.06	591.106	589.109	385.036	760.33	643.296	681.43
BCL2	591.961	369.304	415.642	464.662	580.06	502.368	333.232	272.435	585.733	547.349	561.963	319.359	235.407	271.571	378.892	307.489	411.911	351.761	292.875	340.323	504.495	356.108	254.245	350.189	363.138	418.108	226.189	642.153	433.955	536.867	198.38	374.745	497.255	320.318	422.265	323.269	473.786	497.188	413.101	403.31	335.227	291.216	430.669	265.623	510.666	398.93	244.188	336.68	284.734
BCL2A1	78.5355	147.979	149.424	75.0505	78.7905	133.359	173.818	137.864	111.6	147.809	340.585	97.5751	80.0654	108.625	80.9154	150.954	201.018	117.89	76.0705	141.094	106.415	137.439	84.0603	160.644	112.025	92.7302	260.857	94.8551	217.593	124.01	145.599	113.453	158.095	88.389	125.247	332.596	94.1094	171.246	97.4709	83.7891	221.255	111.389	269.377	106.14	155.854	118.642	185.871	87.2096	84.8506
BCL2L1	1521.17	1092.65	1048.45	1572.91	1460.45	835.886	1485.09	1079.19	1190.98	1412.26	1185.47	1199.19	1186.4	1381.27	1165.06	1100.7	1287.09	1341.97	1183.1	1091.47	1335.96	791.511	1559.95	1178.7	1123.73	1040.83	1140.93	1507.28	1173.11	1058.53	1064.45	1185.35	936.009	1409.45	1377.01	1409.13	927.272	1020.64	1282.45	1093.38	1376.65	1292.01	1391.7	920.661	1037.29	1105.11	992.415	1095.16	1236.82
BCL2L11	134.773	122.4	209.013	124.331	192.164	103.358	137.055	147.41	101.076	177.773	97.6536	111.168	116.17	115.643	124.067	134.071	105.639	141.004	102.392	134.598	113.712	100.374	95.2842	114.59	140.477	147.41	98.9699	132.843	104.411	104.323	159.344	102.972	89.2742	176.808	79.2284	189.804	77.3524	70.5788	149.671	96.1981	135.479	133.338	119.369	180.703	139.095	145.532	136.596	131.878	131.878
BCL2L13	1452.36	1128.18	636.395	1178.69	655.681	1153.74	1099.25	987.363	1117.62	1057.31	902.567	1345.06	1168.59	956.291	1061.9	868.129	1024.4	963.638	1032.06	929.965	1136.6	1209.76	992.567	948.332	720.578	1007.57	1216.65	1267.77	880.22	1104.45	1587.67	924.79	1186.18	966.56	1063.31	915.234	1122.75	1060.03	1000.18	972.19	1424.4	934.644	1197.93	1055.35	1040.54	958.303	957.247	969.375	995.065
BCL2L14	241.028	57.2885	99.0397	176.964	87.9962	159.272	187.669	161.864	101.519	185.866	84.8409	221.363	106.308	148.059	113.408	167.16	108.675	62.1342	136.79	169.752	155.215	96.6733	154.201	161.976	147.214	137.298	65.7965	180.626	109.576	234.83	218.715	114.928	100.284	121.97	155.943	244.637	109.533	113.885	107.931	136.236	86.0178	205.526	154.462	113.9	121.048	109.608	112.857	88.1335	159.237
BCL7A	164.847	411.747	319.251	316.944	372.078	396.478	216.299	256.753	273.151	129.793	381.553	452.79	349.297	360.295	316.6	491.183	317.778	313.163	359.264	268.781	283.166	228.965	356.465	270.991	304.866	231.911	207.265	305.652	162.834	358.773	334.422	274.743	400.919	400.397	245.871	413.831	396.689	393.035	229.168	357.542	202.494	401.139	244.195	400.452	316.829	436.385	233.811	201.752	244.333
BCL7B	418.804	499.858	512.775	625.98	305.102	562.458	473.1	450.956	397.796	204.673	458.55	742.238	810.303	839.615	844.229	665.372	614.199	410.145	646.776	396.873	393.75	310.709	704.337	286.365	332.428	481.12	455.995	723.287	458.621	507.026	502.981	225.357	591.834	311.661	559.875	775.354	456.746	622.315	363.754	578.67	311.872	627.665	506.304	351.857	323.98	392.405	437.528	405.991	364.387
BCL7C	127.218	400.259	107.58	111.439	326.339	336.286	351.465	303.785	279.603	416.638	283.719	162.891	259.879	169.066	239.984	165.121	342.118	283.376	285.949	368.873	312.447	298.64	352.923	131.162	334.142	304.128	159.633	324.366	103.035	261.594	185.53	191.482	363.18	189.914	175.737	261.617	186.401	297.813	177.807	303.082	592.716	245.871	329.555	258.166	325.101	181.696	193.364	186.338	198.822
BCL9	381.365	762.366	528.743	523.72	355.247	529.747	792.932	570.072	724.338	601.499	837.849	661.77	392.415	457.852	834.979	446.372	628.047	470.481	474.212	617.284	743.28	412.362	516.832	357.687	351.516	342.332	474.642	486.122	549.838	592.028	613.553	891.502	522.17	548.346	365.851	336.737	487.514	550.349	463.275	538.397	646.639	479.167	418.736	474.093	433.026	593.82	484.643	378.538	670.811
BCLAF1	985.552	983.876	612.637	1140.5	356.283	994.293	804.484	823.084	912.402	938.593	861.4	1095.21	950.39	948.78	1128.6	1336.38	957.061	1042.17	1106.48	1424.45	1109.05	1399.31	1062.19	885.718	1207.7	1194.62	1361.92	1346.14	1174.74	1153.38	1196.46	926.251	1207.03	1007.81	1280.49	786.679	1633.13	1095.61	1087.2	1048.2	703.437	1252.82	1205.12	1065.13	1266.52	1390.42	1461.5	896.017	872.899
BDH1	340.716	288.734	310.021	184.676	490.199	264.406	251.767	173.842	228.865	245.115	144.573	416.836	321.33	282.652	324.466	302.514	293.771	294.341	358.582	129.748	156.546	179.734	283.222	303.179	299.093	206.057	184.295	6.87305	417.406	166.335	236.847	224.537	168.545	466.849	88.3458	514.653	183.594	230.706	222.988	286.782	270.986	268.468	160.882	258.62	254.498	134.103	465.106	342.885	288.58
BDH2	678.503	426.239	259.413	295.677	284.095	510.791	212.707	451.87	569.016	574.269	446.744	382.697	128.914	352.129	186.632	410.797	783.687	394.342	560.409	469.085	617.431	666.922	439.213	558.194	516.107	407	545.346	815.015	428.138	530.474	338.586	253.841	483.58	491.168	402.156	244.97	473.426	357.462	572.894	576.215	560.889	415.783	399.665	456.816	470.821	330.245	250.972	237.836	439.15
BDKRB1	132.185	117.598	197.782	62.0794	163.304	158.53	67.0301	150.662	152.872	69.7707	178.951	117.068	144.473	160.917	114.15	68.975	37.2375	88.4242	143.236	125.643	178.067	149.336	32.2868	193.627	37.0607	170.464	120.25	56.2446	205.65	249.41	176.299	128.114	69.7117	214.787	263.998	61.5098	127.067	113.106	122.064	73.8999	113.979	145.274	86.29	193.031	122.239	64.3019	134.862	226.828	116.538
BEST1	564.371	497.68	692.307	567.021	1195.95	354.139	722.782	577.474	533.896	684.357	666.396	356.053	371.511	332.939	307.911	347.219	670.665	666.985	402.28	634.007	382.994	549.208	1114.1	725.138	823.482	588.663	754.287	579.241	573.499	426.866	462.788	661.779	572.781	725.531	332.8	470.986	523.978	631.268	560.676	399.395	994.371	361.044	736.483	633.842	340.524	498.5	623.736	765.496	405.659
BEST2	114.443	140.329	110.848	151.618	140.617	115.162	200.802	72.0912	136.159	184.048	163.195	132.348	45.3425	53.9711	116.601	39.9496	126.667	82.4456	134.793	175.994	135.224	121.562	129.04	196.991	138.747	50.0163	119.045	165.784	193.036	240.709	297.874	104.271	108.122	100.798	111.745	113.406	108.424	101.478	98.3068	223.03	116.577	104.951	110.538	101.478	129.714	170.483	100.27	112.349	186.64
BET1	220.842	331.209	600.306	508.889	161.262	595.606	148.982	614.86	382.3	198.708	239.944	496.306	884.866	365.472	502.522	459.921	436.271	700.668	754.638	616.376	183.851	1010.85	605.915	320.142	645.181	603.186	695.665	282.241	530.568	704.609	433.39	679.881	935.765	366.769	210.316	384.717	651.882	451.072	458.713	228.417	386.255	243.801	162.831	794.439	747.159	462.251	513.633	310.977	427.689
BET1L	151.629	118.361	392.247	109.614	160.089	125.101	267.636	119.652	123.093	128.256	113.342	117.071	203.108	128.256	111.048	113.342	113.486	110.475	164.248	147.184	200.957	201.244	115.35	131.697	120.799	119.652	169.697	126.535	162.527	115.063	104.882	65.8159	168.901	143.716	167.267	94.7155	132.73	145.612	121.692	116.607	125.433	211.157	307.919	114.342	128.989	145.375	290.98	92.2128	86.3117
BFSP1	111.393	171.488	144.531	114.14	169.771	104.181	95.7681	119.635	87.5264	213.04	122.553	172.519	115.342	103.666	169.085	188.143	92.1623	99.2021	185.053	210.293	88.0415	183.507	168.226	115.514	121.867	80.4866	146.935	105.727	222.14	218.878	102.464	209.79	176.831	134.705	101.694	262.885	109.316	56.8896	108.646	152.832	94.1749	147.682	162.617	129.709	116.525	185.07	214.785	110.088	229.72
BFSP2	228.616	150.17	345.956	104.887	321.06	290.245	128.843	95.4921	101.974	196.955	147.163	155.9	130.441	97.2771	112.403	106.484	94.4587	123.676	97.9347	138.896	145.66	110.242	148.948	170.932	102.256	117.194	151.955	105.075	209.732	98.3105	119.543	119.167	98.0735	99.1677	97.952	315.874	141.536	113.757	100.931	99.4108	96.0675	153.086	207.065	134.789	103.24	173.389	173.571	128.771	122.449
BHLHB9	589.113	455.337	382.473	883.65	666.602	381.124	310.959	549.597	424.11	332.356	560.777	710.166	552.488	477.504	508.539	819.076	347.391	468.83	565.789	599.522	435.483	508.153	268.167	392.111	637.11	250.24	623.809	134.969	512.394	610.509	549.982	267.531	757.726	402.96	313.95	1083.71	851.506	694.67	728.721	427.805	283.503	586.083	225.66	455.756	453.815	540.496	698.718	418.655	514.098
BICC1	96.6585	106.604	203.923	93.2488	167.467	141.809	109.132	99.8125	58.6401	141.695	147.975	86.1736	92.2543	79.7235	94.1864	83.4458	90.8051	67.7327	92.3111	82.1387	111.519	79.0416	76.8537	128.284	80.235	104.387	119.93	83.1617	101.461	130.67	119.362	95.381	78.7803	112.886	87.2842	78.5542	99.1806	73.7142	81.042	78.0114	76.202	119.536	102.166	139.303	107.775	146.54	133.015	93.3907	73.9856
BICD2	764.644	634.539	181.225	1003.5	386.032	850.554	520.749	738.183	852.753	711.509	575.799	751.449	704.841	814.8	776.917	918.019	1062.81	866.161	746.838	590.271	688.95	645.392	677.316	898.084	885.812	635.106	554.304	689.518	855.591	788.764	921.991	575.517	1102.72	952.549	555.687	679.114	792.71	651.217	768.137	701.897	924.844	659.809	711.282	1000.97	869.893	967.865	442.756	992.95	1734.61
BIN1	2964.46	5496.22	3442.55	2938.26	6522.43	3089.96	3897.53	3239.88	4220.3	3666.45	5486.38	3110.16	4005.16	2663.88	2672.89	2663.39	3231.08	3287.34	2720.92	2958.81	2929.1	2966	3872.87	3184.98	3874.28	3300.09	3896.69	3013.72	3132.9	3179.76	2670.54	3266.92	3516.1	3574.33	3753.01	3471.92	3476.99	3635.93	3512.22	3341.35	3441.82	3489.67	3425.41	3553.24	3437.91	3239.15	3291.65	3675	3393.82
BIN2	214.563	214.059	265.986	53.239	153.563	77.9418	208.262	142.976	136.926	140.707	124.827	19.7138	122.306	124.323	72.6484	40.3835	184.063	82.4791	113.232	151.546	224.898	157.848	163.141	147.009	185.071	187.844	137.934	190.365	116.256	132.137	95.0825	32.0858	27.8402	207.765	34.965	350.115	54.9242	231.775	121.292	42.8218	97.4777	47.7506	29.1578	180.828	198.835	23.741	372.563	138.421	60.097
BIRC2	1374.6	964.918	511.511	1472.44	718.8	1453.18	656.838	581.932	1195.24	1075.29	1455.83	706.876	973.274	547.996	1010.78	1078.96	819.693	826.725	637.169	927.108	826.623	1047.36	1060.82	850.776	1307.14	948.612	1300.72	1027.19	980.001	992.23	733.272	1478.89	851.14	996.668	621.63	996.491	1167.22	1298.03	1046.32	707.91	536.823	1142.43	1335.66	1097.61	944.546	844.191	837.889	714.977	787.064
BIRC3	741.518	465.6	394.386	757.494	623.461	403.863	562.537	512.173	693.591	651.351	523.004	605.319	564.161	559.017	696.841	544.936	564.703	605.048	631.584	386.804	572.826	605.59	623.732	712.004	770.491	530.044	516.234	717.149	700.361	645.935	644.581	421.272	554.92	1199.07	987.929	539.41	491.958	707.635	600.042	298.843	554.798	553.572	565.71	561.541	576.562	637.746	632.412	668.399	457.382
BIRC5	132.584	108.963	168.731	104.503	111.809	139.889	118.846	70.3725	35.4572	152.843	177.606	120.729	109.613	93.9481	71.4706	76.5353	122.745	112.616	101.478	73.6444	98.9008	91.4606	76.9387	146.209	92.738	138.209	78.3506	136.842	85.4995	108.694	137.491	86.0337	84.5837	101.086	154.872	201.662	94.8945	122.121	79.6585	145.344	85.8266	84.1695	89.7852	89.7161	78.1855	116.115	92.8692	107.599	127.645
BIRC7	431.839	356.087	729.846	319.586	668.595	423.089	372.588	302.336	558.842	284.085	167.833	264.335	222.334	262.335	393.088	93.5808	310.836	85.5806	147.832	397.338	354.087	378.588	184.583	288.335	572.342	351.337	156.082	436.339	266.835	540.842	404.838	449.68	361.603	474.108	370.703	-49.003	21.1669	145.546	200.436	503.354	382.138	275.715	-102.141	108.125	189.536	226.908	92.0667	123.551	331.481
BLCAP	3217.66	3061.21	4901.21	2857.37	3091.31	4169.17	3662.24	3894.63	3199.5	3145.02	3029.74	3321.76	2911.07	4489.06	5906.24	4303.68	2434.05	2971.48	4685.62	2437.93	4383.02	2208.55	2455.32	2764.24	2833.87	2816.77	2833.77	1934.79	1908.57	2256.72	3229.6	3843.6	3846.28	3802.7	2137.07	2583.5	3738.14	4087	3241.85	1859.98	2911.91	6079.98	4598.6	2752.58	2854.1	2836.32	2599.67	5113.87	3399.18
BLK	155.346	136.69	75.8289	118.085	140.87	70.4257	108.808	145.356	194.646	82.8121	111.561	82.2004	85.8705	87.2467	35.7643	139.188	88.0623	85.2588	126.649	85.2588	84.1374	121.602	87.1958	200.712	39.6892	127.923	108.553	100.602	103.252	93.3635	144.234	248.041	119.387	105.158	80.6202	85.1927	102.971	94.4228	97.4617	95.7861	92.2928	64.4887	75.1957	78.8878	84.3407	140.46	77.6665	94.8772	93.7412
BLM	208.446	249.248	354.16	261.143	372.971	304.505	297.244	193.369	165.222	342.058	408.587	213.563	113.908	94.1285	174.213	159.551	330.508	216.952	116.95	195.79	270.549	203.95	233.066	254.366	293.509	166.536	68.9552	340.19	205.334	234.034	310.245	211.605	351.14	131.939	219.441	261.851	151.46	188.578	198.82	191.396	326.395	138.4	384.684	190.709	216.966	300.756	187.478	123.003	399.119
BLZF1	2107.46	2216.83	2098.1	2188.77	2031.87	2183.71	2160.62	2193.07	2162.81	2108.7	2179.71	2174.84	2249.09	2165.29	2317.14	2215.11	2291.94	2249.38	2203.09	2256.63	2162.34	2272.67	2152.79	2176.56	2276.77	2266.37	2203.18	2116.05	2255.1	2148.12	2317.81	2127.99	2186.54	2177.07	2152.28	2146.16	2249.73	2174.87	2218.36	2247.98	2195.32	2131.64	2097.15	2278.89	2310.45	2125.74	2264.44	2099.66	2261.71
BMP10	123.718	108.932	96.0829	71.7922	266.645	159.626	132.607	152.145	131.111	191.661	215.864	49.3498	103.652	53.1342	68.1838	32.3639	124.07	116.941	105.588	140	140.44	81.8253	60.703	202.486	176.084	72.8483	94.4107	172.651	140.968	150.473	126.446	76.8935	118.544	115.618	171.726	331.788	139.541	113.553	79.7047	87.048	94.1045	81.8273	89.4575	114.413	84.6958	121.298	119.233	76.3772	137.419
BMP15	165.45	158.181	65.8843	111.262	180.484	161.155	179.383	159.668	124.589	197.721	235.279	182.687	132.574	90.2251	77.0084	107.462	60.4324	101.514	106.195	85.1587	107.132	69.3537	99.3116	231.919	138.301	81.414	111.757	149.921	149.37	187.038	213.526	106.592	136.73	89.7338	189.472	126.276	93.7836	97.8334	160.182	214.43	114.221	92.8418	134.564	93.6895	94.4429	209.062	167.434	156.038	120.154
BMP2K	159.993	187.636	255.521	139.807	269.793	330.093	314.835	239.964	119.836	253.078	131.193	154.678	199.721	196.764	244.507	152.536	170.793	154.378	200.364	205.121	154.978	340.807	275.321	179.836	191.793	279.521	385.164	203.707	207.564	264.478	191.45	146.125	148.673	224.13	246.425	109.615	202.816	231.405	233.97	263.447	145.831	126.63	199.849	248.244	307.726	175.116	240.055	313.426	217.132
BMP3	71.1628	181.543	215.191	123.452	113.242	81.6052	179.455	147.199	155.321	95.2191	135.132	127.629	125.231	114.866	192.759	109.297	136.447	222.075	164.139	149.365	82.0694	107.75	77.8924	79.4394	164.449	184.328	131.42	223.932	270.729	91.7383	106.822	101.079	198.554	103.484	103.141	182.408	105.889	134.659	107.349	116.71	106.49	137.149	112.759	98.2453	105.631	130.536	155.871	104.858	205.424
BMP5	214.018	98.0006	259.376	113.029	92.0986	152.157	92.8637	84.5026	85.6502	141.5	219.865	79.0924	149.916	105.378	84.6119	110.952	93.1369	128.002	90.7871	105.433	111.007	121.882	118.384	114.723	156.747	70.0755	106.143	120.898	110.515	92.8637	131.664	124.65	91.0821	115.934	196.336	304.072	89.0962	94.0058	139.158	109.645	84.0486	94.0334	122.636	147.543	132.29	78.7528	91.6337	77.1806	76.7117
BMP7	468.32	512.075	777.03	422.461	705.064	293.464	445.613	455.489	415.944	661.795	743.556	440.837	290.995	529.398	314.998	311.476	564.127	465.73	310.586	561.86	491.999	406.271	342.845	496.451	312.448	501.43	390.647	447.961	455.166	531.706	435.98	493.111	383.135	366.156	589.802	518.291	373.974	391.048	570.233	379.729	418.075	337.067	409.825	430.209	437.643	525.677	396.228	305.509	405.94
BMP8A	157.632	77.1858	85.3396	94.6169	216.185	84.3444	88.2608	134.808	95.1947	123.958	96.5109	131.79	59.7547	113.268	88.7423	60.0115	85.9495	75.0029	143.507	63.0932	105.82	98.5333	82.8357	157.183	89.0312	110.989	107.875	130.603	134.583	99.3679	72.3706	86.831	73.1472	93.7014	80.7789	181.38	65.7248	77.9242	116.654	134.353	108.889	75.0694	106.967	81.0263	117.091	94.1011	92.3692	121.107	127.369
BMP8B	168.08	205.237	291.23	101.154	336.371	304.309	170.288	154.746	142.091	188.208	250.463	181.287	160.861	122.387	185.788	122.344	160.139	104.509	146.422	144.257	172.454	160.351	118.905	197.254	159.035	136.868	122.472	162.389	180.31	238.997	162.559	179.181	97.1029	202.577	65.4866	148.294	109.917	152.909	178.172	159.112	154.712	287.145	279.933	141.963	160.035	129.857	153.038	164.221	160.786
BMPR1A	355.642	360.443	295.581	327.175	330.598	394.008	369.522	256.694	325.649	506.948	521.87	324.123	316.83	313.778	261.085	327.658	428.765	272.212	245.307	413.545	404.242	525.406	273.923	358.954	202.81	311.21	271.095	615.013	378.193	457.642	340.125	206.398	383.461	479.359	262.15	357.018	276.687	312.456	546.039	280.477	263.999	449.581	297.072	443.602	289.361	301.267	298.805	381.403	371.477
BMPR1B	89.7397	103.563	272.034	146.041	143.737	282.257	129.626	97.3713	184.487	205.797	232.004	186.934	123.146	145.753	171.239	159.72	102.411	98.2353	241.219	276.354	104.283	100.683	100.683	252.307	158.568	206.805	90.1717	334.382	96.3634	208.677	267.426	46.1263	166.559	220.343	45.7355	185.201	201.667	86.5707	254.449	206.357	96.7328	188.225	140.61	111.007	234.465	131.977	106.419	168.666	147.611
BMPR2	1224.57	1007.87	1052.55	1023.95	1046.92	974.454	976.104	1037.84	1048.02	1072.63	957.817	944.479	1052	944.479	968.542	1138.35	1009.65	1123.23	1007.04	958.229	946.404	999.892	922.342	1105.9	1043.2	1116.49	997.554	971.567	992.879	1085.14	1132.72	1098.18	1043.16	1010.06	689.027	790.67	1012.09	1282.9	1093.06	1451.93	820.426	1223.17	839.188	521.467	1028.65	812.06	1421.32	815.353	1034.42
BMS1	609.369	338.307	731.126	494.18	686.619	338.013	577.704	361.737	403.107	418.792	229.882	488.102	252.038	336.248	356.149	548.294	712.794	283.899	394.578	342.424	413.989	363.207	468.103	377.128	629.171	344.777	508.296	626.132	383.108	462.417	387.324	449.331	363.304	540.637	640.194	441.687	445.327	454.852	456.854	362.697	363	441.566	354.81	470.141	436.773	549.798	476.086	632.793	471.536
BMX	96.273	117.707	145.286	74.2397	93.8748	110.512	101.369	79.9354	60.8998	99.2707	131.796	85.9309	66.8953	74.5395	72.2912	66.8953	79.0361	86.2306	68.3942	80.2352	80.2352	76.6379	82.0338	81.734	80.2352	83.5327	224.426	60.8998	74.9892	96.5728	90.8771	70.3592	66.4892	68.8825	64.6051	66.1836	71.5304	62.7719	102.083	66.4892	67.1511	68.3732	194.708	113.235	78.201	148.217	66.3364	61.2443	112.573
BNC1	75.3389	55.2121	174.43	96.7405	204.419	163.293	113.58	50.1804	128.608	85.872	137.799	40.4524	70.2401	91.3733	126.998	68.2946	116.666	76.4124	37.2321	71.649	116.264	36.9638	84.396	127.266	128.876	76.2111	116.934	148.131	136.726	143.166	160.543	117.764	67.9092	67.3713	138.54	191.623	98.5687	111.781	80.7176	108.957	70.8676	88.5842	140.793	72.9519	62.4631	66.9679	136.019	79.541	113.461
BNC2	270.116	154.677	462.23	169.639	339.603	389.815	168.361	127.947	209.148	262.448	339.869	188.861	110.801	122.09	155.156	101.696	171.609	151.642	169.639	232.044	137.691	184.175	161.812	296.207	242.214	164.474	193.121	98.3947	153.345	256.272	276.079	182.661	152.999	197.241	210.317	344.527	188.234	193.981	192.053	154.465	249.274	136.297	207.077	221.56	183.297	180.192	153.423	169.835	268.984
BNIP2	509.044	298.876	628.707	444.033	402.765	271.788	370.1	281.667	334.408	442.44	312.897	276.728	314.969	275.931	470.643	255.854	445.467	414.874	330.106	394.32	519.082	496.615	467.934	406.589	458.693	598.752	669.339	488.17	349.705	484.506	281.03	432.077	373.198	430.849	194.133	380.598	304.666	468.961	580.782	295.511	267.812	394.433	300.308	690.672	525.178	277.318	474.869	297.91	671.397
BNIP3	4951.83	5316.12	4007.82	4947.44	3354.35	5130.01	4766.13	5176.33	5359.72	4106.19	4215.94	4869.83	7936.99	6258.87	8225.23	5528.62	5263.23	7454.29	6526.66	7934.59	7277.26	5379.44	4311.81	4739.43	5142.53	6335.44	5907.1	4574.91	5195.31	5826.35	5399.05	6451.36	7655.47	5703.61	5997.01	5947.17	6377.36	6795.82	6641.9	5173.65	4675.53	5738.95	4235.49	5338.97	5064.11	4954.57	6124.02	6811.34	5042.33
BNIP3L	1492.67	1620.49	712.655	1107.27	1117.78	1549.68	747.414	986.792	1002.17	1274.37	1439.71	1112.85	1761.88	1982.58	1763.11	1523.67	1477.94	1356.51	1777.55	2271.46	1929.56	1664	2091.44	1191.47	1622.9	1780.25	2519.94	2616.58	1332.91	1587.85	1882.36	1610.51	1849.97	1672.4	1310.75	1011.05	1968.45	1921.54	1712.45	1952.87	1711.2	1700.58	1319.15	1369.55	1318.61	1694.74	1582.62	1819.69	826.336
BOLA1	369.847	130.143	5.60917	194.751	354.999	205.987	185.922	142.583	217.49	271.531	205.452	204.515	201.305	221.236	72.8921	222.306	117.703	143.385	237.956	204.114	233.141	130.277	242.638	205.719	219.898	223.777	238.357	144.456	319.819	177.896	216.42	269.875	140.632	193.403	281.481	328.611	118.504	215.802	127.453	209.131	390.168	189.173	235.381	244.438	166.394	127.019	84.5531	213.47	151.1
BPESC1	101.133	100.869	147.817	114.321	146.235	114.321	104.034	98.7594	103.243	105.617	104.034	119.86	97.9681	93.4844	102.188	95.8581	94.0119	93.7481	98.7594	98.7594	97.1769	99.0231	100.342	105.881	100.078	105.089	104.034	95.3306	103.243	99.2869	130.41	86.2893	83.4287	172.939	128.83	134.92	81.1217	182.075	106.222	101.792	149.869	81.3063	115.726	101.054	88.6886	82.3213	82.1368	85.4588	85.2743
BPGM	293.191	188.567	154.584	178.8	108.426	153.915	238.605	177.596	208.903	330.252	248.639	238.069	312.725	187.363	136.923	199.671	161.942	188.968	224.155	192.045	162.344	221.881	207.431	148.028	258.807	164.752	251.716	190.707	89.9626	307.106	259.877	199.672	198.419	389.654	170.712	167.269	305.855	255.033	143.162	161.894	206.507	269.487	295.002	225.604	115.768	199.306	125.16	144.936	200.715
BPNT1	264.825	168.036	258.667	112.618	123.778	133.496	198.054	146.484	132.053	159.954	264.632	122.047	124.259	114.253	156.298	110.694	129.455	150.91	128.685	185.45	112.81	144.56	141.193	161.493	194.398	178.042	131.956	165.438	121.565	137.921	124.548	130.138	161.11	143.306	131.819	150.666	232.072	134.074	168.491	182.445	157.281	141.242	138.562	142.816	131.308	164.577	191.252	140.051	172.873
BRAP	243.389	250.313	431.298	361.411	291.906	322.598	281.712	284.929	363.647	326.305	268.029	348.928	149.462	261.815	326.468	204.467	239.192	229.706	282.312	240.391	313.276	229.161	226.49	164.944	268.684	331.483	271.845	195.254	224.364	157.912	202.013	217.255	296.882	394.183	324.778	210.788	241.849	245.832	342.36	446.778	189.375	211.879	66.6169	212.954	318.72	317.13	274.424	221.889	432.77
BRD1	490.617	580.049	523.252	579.976	590.216	449.217	652.464	280.666	555.592	740.57	417.54	616.294	301.514	168.029	260.555	418.497	664.84	291.274	379.159	510.876	632.353	685.32	716.776	177.753	770.037	511.097	603.623	718.396	318.31	740.718	431.242	537.109	477.773	800.342	785.812	308.717	411.058	294.618	445.798	669.448	627.127	347.919	728.201	515.86	441.03	471.383	265.964	428.301	556.659
BRD2	2212.73	1710.08	2669.85	2322.89	3818.8	1897.53	2287.56	2065.5	2327.86	2213.37	1867.17	2153.04	1391.61	2087.02	2276.84	1788.1	2562.5	1890.13	2060.15	2056.7	2002.67	1830.14	1894.13	2306.94	1959.43	2013.08	2055.47	2392.4	2049.82	1967.51	2104.15	1811.44	1928.69	1902.63	3272.6	2368.69	1877.36	1949.96	2237.64	2515.62	2122.26	2204.89	1987.05	2208.99	1913.85	2201.77	1683.47	2018.63	2214.99
BRD3	1477.22	1181.73	1945.96	939.93	2603.78	1320.15	1669.81	1294.25	1832	1920.79	1553.71	1456.2	761.146	943.315	842.997	1259.15	1343.05	994.899	846.114	913.853	1246.48	1113.92	1380.82	1148.58	1417.39	1189.57	720.221	1315.96	1189.67	1401.7	1378.71	900.952	1087.1	1676.08	1373.56	1491.93	1400.88	1373.35	1756.21	1210.17	1458.64	984.876	791.745	1980.35	1309.06	1035.2	1156.34	1502.19	979.117
BRDT	163.991	121.511	294.968	45.3419	206.47	147.512	97.8305	120.657	48.7597	121.389	55.3513	73.6613	94.1685	66.7035	92.4596	45.0977	112.112	80.2529	50.5907	51.4452	75.4923	113.333	63.0415	105.521	92.9479	50.9569	65.4829	104.3	45.3419	125.173	85.6239	101.64	57.2162	49.3706	46.3571	53.5272	150.895	137.802	36.1735	110.732	64.9059	89.118	149.544	39.0831	198.073	85.429	44.2788	44.6945	103.77
BRWD1	310.548	446.319	467.799	520.351	611	572.633	467.934	458.342	382.419	583.441	419.3	399.576	361.614	506.166	438.078	467.934	486.172	552.234	437.808	451.588	415.652	536.833	494.413	506.301	453.749	474.959	452.533	501.978	437.133	631.534	389.849	549.588	535.992	609.231	226.38	154.515	731.461	601.236	504.574	502.468	295.026	459.103	672.708	519.963	600.647	615.42	568.169	450.113	468.433
BSDC1	1747.03	1638.44	1908.95	1939.38	2952.24	1349.09	1964.38	1824	2715.61	2488.55	1649.51	2087.06	1186.94	1567.64	1825.96	1811.12	1870.24	1431.48	1568.02	1318.59	2036.38	1564.86	1613.51	1504.16	1890.58	2031.86	1562.37	1875.29	1439.69	1925.07	1337.27	1165.79	1667.6	1780.62	1902.16	1954.78	1943.93	1693.12	1765.99	2473	1808.6	1663.19	1750	1854.79	1788.5	1870.59	1578.31	1983.68	1578.5
BSG	1285.14	1439.59	2796.83	2511.15	1491.86	1296.85	1689.04	2456.27	2245.43	1689.69	1788.82	2944.98	1526.57	3365.58	1349.78	3185.54	2190.11	3300.72	3108.97	2745.42	2969.71	2186.21	2141.53	2621.56	2253.67	2652.8	2980.34	2177.97	2674.49	2753.23	2417.23	2184.92	2377.51	2109.19	2090.12	2595.56	2147.05	2393.85	3253	2201.67	4030.98	2328.07	1830.12	2140.79	2171.3	2394.12	1818.68	2068.06	2068.6
BSN	2786.24	4464.12	2174.01	3365.02	1580.67	3862.36	3038.48	3610.63	2804.36	2477.32	2397.66	4189.67	3946.36	3832.23	5623.73	5498.37	3580.25	3309.36	4076.56	3104.86	3946.1	2626.93	2904.7	3068.61	2474.51	2577.4	3337.96	2290.17	2672.63	2813.56	3166.39	6194.03	3985.55	4448.16	2329.77	4333.64	3176.66	3297.78	3303.08	3275.29	2266.83	2326.8	748.318	2106.03	2448.3	3280.97	3041.59	4297.84	3377.27
BST1	111.36	93.8319	91.6635	96.3618	83.8932	118.588	105.758	91.3021	141.899	104.674	103.048	83.1704	83.5318	67.8107	76.4844	84.2546	98.7109	68.8949	77.3879	79.5564	82.9897	81.002	75.4002	101.06	275.438	100.699	78.2914	94.7354	85.5196	135.574	102.686	203.232	98.9808	143.48	126.013	43.1553	65.1029	43.105	139.956	60.4718	47.7864	106.481	190.949	184.808	90.9266	86.7485	143.48	112.673	163.716
BTBD1	1225.91	1080.91	146.465	1183.79	310.474	875.672	330.729	668.653	877.367	794.203	865.945	1023.89	1818.41	1593.9	2244.76	1017.64	919.842	830.52	1470.85	1225.91	1449.97	1173.35	1225.64	387.571	1082.96	1187.36	1018.89	926.802	718.087	658.926	1113.39	1160.8	1107.98	996.846	714.233	954.499	753.975	723.461	934.911	788.283	2267.19	1918.85	766.94	1002.62	741.464	581.022	772.827	366.288	932.703
BTC	127.766	69.3559	154.429	66.7623	235.351	197.484	69.0447	105.46	68.941	102.036	119.985	68.7335	68.0072	70.3934	125.794	93.7365	69.6672	106.705	79.0044	64.9986	103.593	146.44	91.3503	103.696	82.1168	109.714	68.2147	74.3358	153.184	152.25	85.1255	136.399	152.508	131.27	184.497	72.4194	103.801	126.977	63.1112	79.752	74.623	66.8725	88.7942	102.016	97.4565	67.9743	111.894	70.8237	54.107
BTD	250.979	321.216	253.848	254.087	113.374	289.774	148.821	270.347	269.45	265.146	208.06	237.171	169.026	203.397	282.541	233.106	347.637	253.131	181.878	353.914	334.486	409.326	271.004	252.473	342.078	362.043	264.01	329.107	269.33	266.7	259.228	400.351	382.408	305.411	236.378	239.376	262.669	281.011	214.838	479.055	297.263	288.314	271.248	229.167	282.457	288.238	349.998	251.907	314.221
BTG2	311.516	349.512	531.513	411.972	696.815	379.528	487.575	359.358	473.001	549.904	806.337	314.812	219.995	362.004	249.143	666.062	318.933	440.296	306.961	342.095	492.953	411.668	330.644	478.422	377.749	484.495	488.485	334.808	549.861	414.965	386.554	429.054	493.821	520.65	327.532	387.683	249.458	406.786	456.367	428.571	404.371	438.445	497.094	346.634	396.913	530.47	309.234	436.781	324.581
BTG4	80.5313	77.2058	135.402	83.9755	174.892	199.596	87.7167	97.7526	67.5262	74.771	69.5452	68.5357	62.9536	61.6472	67.5856	70.9705	62.5379	72.752	71.5049	77.3245	112.836	60.2814	61.7066	76.7901	78.631	62.1816	66.4573	77.087	67.5856	68.6545	96.1492	70.2236	80.4221	59.8108	64.0102	193.248	86.2069	63.2389	81.1077	104.804	75.6228	61.5677	112.56	62.7247	61.6534	80.6792	92.206	134.2	96.7053
BTK	295.168	219.97	265.844	151.769	202.753	90.0105	385.806	184.092	232.966	312.496	325.714	157.767	136.662	117.78	87.789	137.884	257.513	130.442	137.44	196.977	232.521	218.637	192.312	182.648	288.281	359.592	183.648	266.955	195.2	287.837	127.332	140.446	265.623	315.365	415.178	160.159	136.898	228.563	303.603	177.835	137.818	173.761	245.582	236.974	291.447	164.036	186.312	218.772	147.609
BTN1A1	157.772	180.748	227.14	79.6223	188.651	164.065	120.526	76.7685	78.1588	151.113	177.748	119.356	98.3547	106.184	80.5735	46.9868	225.311	95.7204	88.1104	5.93641	126.673	30.3764	76.4758	180.675	106.623	159.382	88.8421	119.868	136.844	203.213	127.697	126.637	108.094	79.3841	78.9365	302.159	93.835	76.6985	111.227	73.6932	76.5067	149.848	122.865	121.906	161.166	76.8264	158.928	73.4374	84.7552
BTN2A2	165.483	129.933	239.793	203.154	176.262	323.047	148.511	156.939	171.159	200.975	223.451	155.735	158.774	91.0009	92.3197	105.278	132.399	158.029	148.969	153.843	109.578	156.022	121.218	181.423	97.7668	136.47	126.034	162.673	120.989	123.282	162.214	136.384	242.827	128.146	246.065	103.203	100.193	134.782	117.637	143.319	163.421	209.892	216.863	104.981	193.715	108.624	202.376	166.132	123.375
BTN3A1	310.846	205.196	315.957	171.993	321.628	263.356	502.487	252.91	261.602	414.37	303.385	151.886	138.866	167.032	189.341	132.337	246.493	223.55	130.323	181.133	203.144	290.85	197.548	187.699	226.982	264.96	147.819	226.199	183.446	154.684	477.38	167.264	139.218	227.476	282.269	150.658	211.631	191.824	216.479	132.785	296.34	113.517	257.962	283.41	251.783	267.184	305.245	206.053	112.566
BTN3A2	123.79	77.9245	277.666	111.627	96.2325	130.695	273.231	275.575	243.774	217.737	53.5983	141.084	69.0556	86.9835	72.9832	182.451	260.942	184.922	136.333	124.74	151.157	318.78	158.949	185.239	161.926	188.343	112.513	126.324	171.429	66.0781	159.519	119.806	99.6374	113.56	191.041	204.661	110.396	185.153	123.768	92.5937	103.93	126.217	97.8765	154.584	214.236	245.685	94.6848	243.154	172.744
BTN3A3	210.258	103.286	113.23	215.203	53.1783	198.72	208.445	224.433	155.81	189.71	122.68	142.789	144.492	156.58	102.407	179.216	199.764	152.404	184.545	148.228	144.272	313.604	145.206	125.977	182.457	186.248	215.313	153.668	192.237	114.109	135.427	229.813	160.085	231.702	226.206	137.243	105.957	143.196	156.993	147.433	133.693	209.518	281.079	212.295	148.692	124.934	271.747	123.245	104.869
BTNL2	75.92	92.3553	188.252	76.9204	138.946	106.504	83.7803	89.2112	96.0711	71.9183	100.502	80.7791	83.2087	75.777	86.3528	83.3516	80.6362	73.2045	67.6308	90.9261	70.6321	98.7865	80.6362	111.363	76.4916	94.2132	104.074	123.797	94.0703	138.517	102.502	76.7023	74.5839	177.584	86.4355	77.1604	100.978	73.4389	105.501	87.1226	73.0953	72.9808	92.4472	74.8129	140.541	73.5534	72.351	80.4811	77.2749
BYSL	201.285	100.161	447.073	166.695	139.498	165.474	272.905	199.182	248.082	206.439	345.272	177.004	210.848	211.255	238.112	199.453	293.591	195.52	253.508	224.209	221.767	177.343	186.432	240.486	178.903	130.342	154.691	232.958	178.225	124.374	183.176	302.327	168.265	180.772	212.643	178.641	218.851	170.21	169.191	171.785	183.274	186.053	187.999	204.212	163.725	172.99	169.006	163.818	183.737
BZW1	359.799	465.254	118.199	602.706	58.8571	448.293	131.429	507.328	530.865	317.456	395.028	436.64	591.515	526.327	395.758	619.936	530.75	483.868	557.517	611.129	510.02	804.616	555.517	447.216	511.635	638.435	650.896	544.249	691.124	534.48	396.22	641.217	787.135	412.313	987.385	668.639	569.927	475.154	346.284	510.453	344.781	598.581	218.677	313.691	507.356	525.517	427.286	496.201	566.8
BZW2	2825.08	2025.61	2815.21	828.161	3162.68	1984.73	1368.74	1706.1	1481.04	1438.98	1246.34	2354.04	1715.73	1775.41	1687.78	1516.51	1591.22	1760.84	1561.15	1681.67	1274.06	587.121	1377.9	1641.49	1511.58	1724.66	1549.17	1789.27	1871.26	1793.26	1725.37	3762.44	1676.83	2870.19	3579.25	1045.51	2283.17	609.014	299.147	832.638	2040.28	2716.38	703.323	1118.99	1446.46	2288.74	2014.9	1363.29	2636.2
C10orf88	262.613	287.893	252.23	301.286	135.758	285.937	443.64	139.52	199.863	320.247	299.029	412.491	460.043	346.129	427.539	269.836	295.117	339.809	421.068	482.464	347.333	403.011	250.123	364.789	319.645	348.086	441.684	212.352	426.636	389.919	483.518	253.32	488.9	337.38	188.522	169.531	515.091	436.383	327.409	201.889	480.858	300.05	333.658	521.991	386.745	430.025	389.951	170.863	302.468
C11orf16	182.685	128.912	397.522	89.0651	209.766	177.14	124.914	97.0603	100.155	139.873	242.778	94.2233	105.571	96.6734	142.839	74.3644	107.505	128.783	100.929	124.398	102.734	154.058	102.347	187.844	163.6	136.391	116.274	151.092	102.476	130.072	129.557	99.4756	155.869	222.657	145.993	66.0036	109.767	76.5545	91.6274	67.6148	201.815	109.871	59.7665	70.8892	225.983	75.2032	176.035	323.281	223.904
C11orf24	481.195	242.262	490.516	229.165	574.88	380.961	673.167	501.371	332.526	434.647	186.275	385.327	442.612	413.114	453.585	274.002	482.729	338.72	383.97	366.861	363.675	472.109	652.282	266.037	375.533	489.69	509.336	475.177	366.507	417.125	186.039	379.336	292.823	400.896	835.565	174.565	510.127	314.901	293.677	362.839	532.358	458.195	593.103	400.56	379.855	324.964	384.429	395.62	428.89
C11orf49	619.59	637.214	654.896	457.918	484.807	704.775	483.903	541.635	611.794	424.42	648.399	716.977	904.972	715.678	858.143	776.855	456.054	633.825	698.787	457.41	460.856	497.348	429.335	506.329	430.126	410.411	279.696	167.508	645.857	261.732	679.92	443.57	618.028	372.318	438.158	517.528	691.943	600.763	704.613	342.297	497.299	711.141	628.164	570.054	637.57	451.601	369.397	418.058	809.752
C11orf58	364.439	390.024	127.778	760.173	81.9403	335.809	338.954	577.501	376.414	390.075	415.937	552.67	924.429	856.956	374.527	862.943	437.422	913.661	958.971	983.626	669.781	1197.09	798.589	453.297	902.718	780.249	952.556	744.248	789.658	620.37	628.044	903.542	870.04	467.11	413.856	450.061	750.702	587.639	695.686	598.484	319.085	782.987	567.216	487.707	633.325	865.648	677.323	529.422	593.148
C11orf68	1113.46	681.375	627.494	719.216	909.256	913.006	612.219	766.431	897.453	791.983	463.631	694.081	672.001	786.15	760.391	451.619	640.895	513.276	593.125	543.41	633.257	511.262	1068.95	534.314	686.721	473.977	525.566	812.257	394.614	664.919	807.536	782.916	1232.58	578.501	643.074	575.098	502.99	593.166	545.931	859.642	401.39	871.147	487.839	664.221	636.917	569.346	624.197	588.224	712.509
C11orf71	306.409	215.976	198.48	429.198	379.507	287.716	372.956	261.512	225.483	288.594	350.268	226.202	242.739	259.355	150.148	268.143	307.768	367.284	340.602	373.755	200.877	292.349	484.96	443.418	482.803	363.609	335.329	484.8	308.966	195.205	275.652	218.12	386.41	126.502	384.89	326.076	290.328	263.088	329.861	340.504	276.87	371.302	355.936	207.736	256.683	500.286	283.664	268.588	250.374
C12orf4	892.722	618.643	1284.14	533.383	942.457	553.191	762.895	549.316	611.538	613.476	1033.1	679.358	510.561	312.698	507.116	524.34	599.481	690.338	654.814	565.894	621.442	403.987	599.481	729.308	598.404	587.639	594.529	621.872	917.052	644.479	712.515	328.371	1142.29	875.449	1017.15	841.258	815.007	655.285	687.092	592.139	686.772	974.728	500.333	798.956	1009.07	236.343	862.643	786.051	712.213
C12orf43	357.536	398.924	149.624	237.841	266.793	187.32	452.165	252.997	529.501	249.305	202.282	360.645	336.551	446.336	439.924	482.478	398.924	333.442	485.781	491.61	405.725	421.659	251.443	355.399	126.889	379.105	619.078	293.219	436.62	262.324	523.089	252.599	925.862	328.521	172.023	293.645	355.241	363.973	359.267	541.857	362.143	272.05	259.396	314.351	378.823	346.142	490.876	351.842	346.874
C14orf132	4368.27	3443.06	3479.46	3166.48	2720.01	5109.18	2926.37	4361.1	2337.82	3953.2	2218.68	3362.15	4914.2	5020.15	8874.56	3670.66	4154.68	3888.92	4144.12	4854.59	5705.24	2385.59	3061.48	2348.44	3109.92	2792.27	2784.36	2761.62	4121.46	3926.2	3629.93	3812.52	4381.63	4247.11	3255.43	4015.08	4128.39	4378.57	4604.77	3685.54	3179.84	3535.36	4576.3	3973.66	3546.54	3478.21	3857.43	3238.28	3510.59
C15orf39	301.158	223.672	289.856	147.533	319.863	243.836	191.506	175.185	190.44	193.918	309.543	171.286	143.916	138.475	147.758	125.463	189.038	139.457	154.376	178.101	191.422	160.91	151.459	194.142	117.554	194.226	161.135	170.641	146.496	206.482	155.526	143.741	164.321	222.61	271.086	299.741	134.992	140.854	167.295	125.506	144.023	163.279	202.507	166.514	180.429	191.305	139.725	156.311	183.555
C16orf70	187.515	229.323	311.679	265.59	412.168	184.745	220.508	193.308	195.574	299.086	333.086	239.901	180.211	221.767	206.656	188.774	213.456	180.463	207.663	181.974	206.404	192.048	205.648	202.878	191.293	183.989	181.471	198.345	188.271	263.323	192.3	122.053	237.328	219.152	234.85	217.129	198.144	114.216	188.639	298.909	694.308	192.76	303.636	182.016	252.192	191.875	133.883	156.433	187.678
C16orf71	243.512	72.7407	90.1181	74.0279	131.738	76.1732	89.9036	90.7617	64.1592	73.5988	78.9622	78.9622	79.8204	72.3116	109.426	77.2459	112.001	75.5296	66.5191	126.804	126.16	71.2389	90.5472	75.1006	73.1697	82.8239	75.9587	127.877	130.88	126.16	108.568	224.24	85.1111	213.83	70.5058	66.8166	53.3231	51.15	48.3704	82.6853	74.8015	49.4317	156.571	47.0565	127.259	53.4747	99.4637	54.7887	53.5758
C17orf75	246.129	309.755	275.312	317.116	237.978	367.071	354.714	435.955	217.733	347.615	229.565	241.396	346.563	450.679	305.548	431.223	380.48	346.563	419.917	320.271	284.515	315.802	441.476	385.738	234.034	315.013	377.587	281.36	329.211	294.505	412.818	158.709	271.837	432.401	558.995	117.886	563.545	328.311	366.647	194.801	337.895	244.056	177.271	583.744	482.929	541.89	426.578	398.068	234.35
C17orf80	127.07	98.8554	114.886	129.635	118.092	133.482	232.873	109.97	112.963	148.017	266.218	121.726	114.245	121.726	107.191	103.13	99.9242	111.466	113.39	134.551	101.207	114.886	131.772	128.78	139.681	118.52	149.94	120.444	103.344	113.39	108.688	181.965	92.5762	62.1784	114.485	125.798	148.241	119.615	97.2219	194.949	65.153	126.099	332.884	120.668	153.739	107.215	153.322	101.45	89.4177
C19orf53	1315.16	1660.52	1537.73	2244.53	1164.32	1303.1	2081.62	1646.11	1369.87	1586.26	1152.44	1612.92	1382.3	1555.68	1446.83	1685.58	1899.73	1812.67	1856.99	1821.18	1414.57	1738.98	2279.22	1983.71	1853.53	1341.53	1689.22	1380.15	1842.22	1574.85	1672.39	2006.08	1619.36	2048.1	1787.05	1570.88	1603.48	1778.79	1428.6	2363.15	1574.26	1415.36	1648.68	1591.94	1499.42	1735.81	1866.44	1518.37	1336.71
C1D	200.171	130.221	109.158	191.567	56.3598	177.376	82.6749	141.228	151.564	85.7478	171.118	139.216	410.134	251.964	193.355	313.254	171.007	200.115	288.391	322.305	180.728	357.727	231.906	112.51	210.451	249.561	394.49	150.111	164.079	149.999	194.64	268.275	160.873	155.081	333.91	248.269	252.13	163.242	107.434	49.5212	227.297	136.918	281.086	259.676	202.202	340.14	210.889	213.433	47.1521
C1GALT1	369.683	321.224	426.142	217.349	469.268	454.545	336.063	243.781	372.002	306.269	346.381	197.177	286.328	217.233	281.343	222.914	270.793	227.783	209.929	365.278	192.308	406.086	383.015	293.168	575.577	373.857	272.069	341.628	233.695	135.038	272.996	377.425	244.153	470.138	262.584	154.752	409.665	357.819	352.619	219.674	248.929	288.16	379.563	396.8	541.493	261.062	308.632	334.189	119.624
C1GALT1C1	292.605	231.946	338.927	196.322	337.052	236.688	155.956	244.298	251.688	258.084	281.907	194.999	293.598	131.03	203.491	217.387	220.255	220.034	255.107	354.147	245.953	319.295	302.421	341.023	348.302	395.065	276.172	329.883	326.133	166.544	313.119	258.243	203.69	199.333	237.768	252.74	359.583	388.494	224.752	154.333	248.662	221.707	202.21	362.963	251.539	273.019	336.12	202.349	286.343
C1orf105	159.359	238.44	274.853	96.8656	521.757	193.092	245.142	144.225	119.093	172.093	259.327	80.6139	110.102	117.641	172.316	86.087	142.326	120.88	171.199	82.5686	61.6256	74.3589	124.79	232.576	55.4265	128.196	98.0943	214.146	182.871	220.792	231.906	366.892	159.474	303.275	135.285	106.312	108.173	128.285	96.9202	98.5151	102.768	102.945	98.9581	95.3254	129.969	200.939	108.084	148.487	139.892
C1orf112	104.628	154.377	77.1894	140.103	204.403	88.4141	82.3167	154.515	133.174	128.601	78.5752	81.3467	99.7774	120.01	107.399	78.5752	84.3954	71.9235	105.736	75.2493	73.3093	153.129	84.3954	128.186	175.717	85.7812	166.017	86.7512	76.7737	93.5415	144.676	74.6382	130.725	79.5752	89.6788	95.8214	74.4086	119.645	139.164	79.5752	90.5973	87.8418	145.823	142.723	86.0048	167.695	103.973	121.367	88.1289
C1orf116	106.726	74.7234	90.24	76.0165	135.066	79.0336	85.6066	74.4002	74.5079	100.369	98.106	82.5895	70.8443	76.3397	72.7839	74.0769	70.4133	67.6117	73.9692	77.3095	90.3478	90.4555	94.9812	82.5895	85.2833	78.2793	90.671	89.0547	78.2793	75.2622	93.1494	99.1913	95.5721	105.849	116.86	121.043	70.5791	75.7518	63.4602	76.5371	74.591	82.9902	78.9442	64.9284	79.0467	94.4453	80.1051	71.3303	88.1971
C1orf159	209.717	214.644	343.575	163.038	506.159	444.616	263.076	165.376	161.367	298.9	192.765	265.749	248.714	99.8243	211.721	194.769	171.889	126.713	84.2088	150.261	98.6552	126.462	143.33	179.822	157.109	142.913	144.332	115.941	172.056	117.36	162.202	165.016	173.232	137.547	238.226	222.407	135.156	130.373	143.065	177.77	140.674	246.749	537.933	171.025	190.462	187.09	141.042	179.977	218.421
C1orf21	1272.24	1512.82	1095.16	575.259	797.628	2026.18	909.98	1004.75	1051.12	785.335	873.567	1142	1111.03	1071.97	1250.15	1001.17	963.355	886.483	1194.13	1266.49	1351.45	843.534	647.152	1063.88	744.409	947.327	711.419	1181.99	1229.61	1554.68	1200.97	976.888	1129.26	1219.8	840.063	1166.5	931.902	915.483	1308.77	1170.03	1274.91	1298.01	640.886	1114.33	1184.12	1118.14	1239.85	851.009	1008.86
C1orf216	661.68	707.981	854.358	724.006	389.882	1595.18	829.551	1289.64	994.494	585.641	512.992	1073.08	1914.28	1789.47	1985.39	1557.2	1188.17	898.194	1794.94	1026.54	839.874	540.727	726.163	860.521	499.664	916.452	1172.84	630.094	821.77	735.639	1166.29	634.005	1232.55	700.306	835.595	1306.05	977.599	994.082	1315.45	961.726	641.453	1700.2	862.335	1015.21	738.158	1161.85	1164.41	1302.88	1017.28
C1orf35	573.786	395.891	532.741	344.134	644.263	387.581	363.855	275.158	339.128	441.14	354.445	305.491	383.177	314.501	315.002	262.444	358.049	255.737	218.296	202.478	170.944	316.403	460.361	466.568	337.927	169.442	223.902	298.283	245.526	335.224	286.07	444.562	392.492	219.847	347.779	235.71	346.572	336.055	355.998	316.055	252.261	360.078	634.908	338.814	228.583	201.284	277.032	306.112	406.63
C1orf54	902.268	628.213	210.622	888.872	274.734	606.969	689.071	624.002	472.43	669.359	1015.57	841.218	786.101	759.499	671.847	419.417	1077.95	533.671	716.63	798.923	584.769	930.401	588.788	1046.38	578.454	943.989	515.299	836.242	885.044	744.189	1076.23	875.643	659.337	616.738	598.515	569.051	595.202	665.845	1278.91	505.981	591.652	622.063	546.805	823.578	836.831	523.257	669.513	871.383	654.958
C1orf56	449.133	341.577	537.897	216.628	77.2856	393.956	96.8775	263.209	100.676	112.671	120.668	68.4892	180.643	134.262	50.0967	71.6879	98.277	192.038	80.6842	202.434	77.2856	217.428	311.989	100.476	227.024	238.419	157.853	330.782	183.242	207.232	133.862	68.5815	139.349	164.391	356.717	75.0269	88.6083	222.285	258.672	132.805	144.233	85.5829	956.074	214.228	183.727	113.65	157.058	144.414	161.941
C1QA	796.321	188.657	290.567	709.256	103.671	417.938	678.847	485.281	384.374	441.246	258.223	175.891	127.266	400.582	115.504	188.872	930.29	802.919	357.624	779.611	582.746	434.648	504.86	729.91	806.577	808.872	318.035	630.008	823.789	593.79	603.472	642.671	568.64	255.618	719.027	909.414	354.765	348.719	358.331	399.106	542.826	307.013	573.989	269.417	303.06	432.982	868.872	416.47	427.013
C1QB	2807.66	999.311	2437.69	2189.49	1384.4	1044.03	2916.56	948.963	1516.78	1465.15	939.794	501.782	894.593	1694.85	790.68	992.072	4447.42	2428.68	1007.35	2448.62	1979.09	1705.47	1669.12	3051.35	2046.97	2550.61	1455.98	1785.25	3595.85	1677.8	1570.51	1395.19	1475.09	1224.66	1926.32	1928.44	1260.43	1996.03	1294.23	1686.92	1268.49	1946.96	2385.61	1511.85	1800.32	1924.06	1919.25	1596.42	1520.2
C1QBP	1262.91	1241.5	813.258	1317.46	749.873	1874.64	949.982	1343.26	1100.13	914.688	1069.62	1157.95	2827.51	1667.78	1731.63	1680.35	1163.25	1288.26	1815.64	1713.82	1179.1	1518.49	1483.65	1161.35	1101.83	1338.28	2021.38	1008.78	1337.3	1166.92	1365.06	1317.42	1517.68	1082.86	1513.6	1578.95	1556.72	1393.88	1867.32	1062.53	884.419	2204.56	1236.19	1939.08	1643.48	1565.68	1533.83	1329.45	816.692
C1R	230.428	79.1604	255.339	369.308	60.0617	200.949	416.571	206.762	167.803	353.67	311.736	95.768	54.8719	73.9706	39.7867	151.403	227.383	159.638	102.065	248.627	203.51	258.868	176.384	245.997	129.744	165.658	217.834	162.959	310.974	306.407	115.628	148.482	177.009	141.101	93.823	76.6007	148.15	180.599	265.315	73.1429	71.4805	152.472	308.005	192.702	173.484	91.0967	324.097	237.653	174.083
C2	170.199	154.112	331.286	161.496	239.508	131.431	283.867	126.262	124.89	95.2997	268.676	103.106	101.735	111.018	106.007	127.739	171.782	127.633	130.059	187.658	195.57	210.392	148.837	212.132	127.369	102.473	146.569	186.761	185.601	202.533	173.786	153.49	143.393	218.359	174.859	139.812	137.816	122.024	210.728	114.862	155.075	130.713	135.996	117.21	110.518	144.743	148.031	129.01	134.822
C20orf27	581.785	325.827	752.503	636.148	703.952	342.051	547.641	676.467	722.113	605.758	643.776	553.452	482.501	787.858	386.608	504.416	707.221	494.488	704.194	426.079	514.102	611.327	491.098	509.622	592.076	710.732	486.981	734.584	430.075	559.991	547.035	566.168	753.442	451.551	1012.12	647.509	310.612	428.824	243.653	715.689	1063.41	640.148	579.533	442.562	328.013	447.82	536.759	567.05	367.191
C21orf62	172.111	224.713	429.831	227.279	349.323	419.567	183.818	107.641	147.574	329.277	451.641	127.046	176.761	150.941	52.6325	33.067	186.705	194.563	147.894	241.713	205.148	180.771	115.659	189.752	97.0559	106.678	203.063	262.561	315.484	144.526	115.499	166.869	185.931	209.314	88.7914	204.739	60.224	238.44	257.858	225.529	179.831	153.907	82.9966	262.484	112.428	86.0465	197.114	345.39	102.77
C21orf91	280.714	251.037	124.787	383.749	728.153	465.601	235.6	203.05	283.347	293.04	502.579	222.316	226.146	192.28	69.0218	152.071	189.767	348.925	209.392	237.514	182.706	274.851	206.281	234.403	215.735	286.1	202.452	429.94	359.935	276.406	292.203	281.761	103.47	288.515	221.135	126.531	233.386	230.14	207.968	321.864	563.818	185.325	686.039	623.554	252.678	385.082	270.191	247.443	298.645
C2CD3	283.618	359.143	277.181	239.969	368.005	183.226	326.164	227.007	289.922	409.008	263.777	334.188	152.495	198.128	302.356	226.389	278.768	242.967	159.02	124.587	270.655	120.618	168.985	284.191	398.735	193.058	156.066	233.179	260.691	419.678	310.204	183.632	273.109	229.307	193.11	429.26	276.301	253.939	259.005	135.077	183.093	236.487	430.608	239.168	205.866	275.053	220.552	238.388	228.072
C2orf42	892.865	678.249	822.587	849.275	804.795	725.954	698.487	485.205	512.783	542.028	606.636	667.24	580.281	374.005	672.8	442.726	610.417	556.707	533.244	525.348	508.446	596.628	747.415	789.227	894.645	564.38	415.482	508.891	539.248	675.58	762.427	948.647	791.441	582.517	574.972	483.696	601.27	833.929	585.008	638.557	494.171	743.386	454.98	781.845	541.494	674.452	529.773	434.834	484.721
C2orf49	328.901	252.913	252.651	289.597	292.872	143.386	245.969	220.683	177.449	140.11	253.437	268.896	243.349	121.375	174.436	168.278	261.822	284.88	243.742	165.396	190.157	222.649	281.212	299.03	241.122	273.744	260.119	293.658	249.768	118.1	321.04	254.651	187.881	312.775	193.511	202.29	223.083	246.271	328.869	178.082	227.827	177.395	159.439	311.29	225.256	256.247	139.244	172.718	280.277
C3AR1	878.086	544.112	337.777	343.344	342.64	354.028	229.972	342.128	366.057	385.89	444.624	242.959	304.508	272.454	344.111	320.375	691.33	181.795	438.226	353.58	391.968	457.74	674.375	383.203	282.947	441.233	711.995	438.738	419.672	297.982	332.083	484.201	205.353	320.397	478.958	557.077	382.264	412.373	307.14	472.217	633.324	308.488	455.664	562.17	318.45	260.553	376.047	319.199	296.654
C3orf14	645.286	632.93	398.657	563.772	366.405	810.24	498.785	670.318	414.864	258.334	353.006	839.283	1334.55	988.271	1081.18	1181.15	499.828	856.854	1040.98	738.674	543.794	637.744	694.547	811.203	722.949	516.275	639.188	494.212	718.456	672.564	885.576	551.356	1008.3	706.035	401.626	574.962	1282.39	826.589	626.696	672.386	454.027	1075.22	908.402	873.326	717.219	461.166	687.616	709.414	491.578
C3orf18	342.714	242.401	549.406	210.948	718.467	422.47	459.428	393.264	446.06	444.038	302.386	327.324	300.589	261.273	257.453	293.288	361.024	312.272	300.926	323.505	340.917	291.49	208.926	322.269	344.287	322.269	152.085	91.7624	324.628	292.389	340.355	374.52	329.894	224.78	595.751	94.3643	301.8	383.4	258.403	258.682	504.991	193.558	236.173	290.853	292.975	251.589	192.553	258.235	290.127
C3orf52	68.1131	110.38	82.1301	60.6734	74.5825	55.9292	52.0476	73.6121	86.3351	99.2738	125.259	109.086	68.3288	54.0962	100.676	62.5064	57.7622	53.3414	67.7897	53.1258	49.352	53.7727	94.314	104.449	140.893	106.174	51.6163	125.259	108.007	73.5043	94.2062	48.1064	58.4865	78.9921	48.0781	165.625	60.8906	114.29	69.206	106.484	92.2855	46.4094	68.0747	81.7357	45.4477	83.8569	87.1095	121.531	105.579
C4BPA	221.032	123.681	325.053	69.6494	201.293	193.141	149.08	60.7564	71.8726	78.2055	231.003	118.628	99.4274	90.1976	129.812	108.118	74.6348	76.1844	89.7934	102.661	97.0694	85.4816	72.7485	140.12	132.237	88.8502	102.594	126.713	127.117	139.581	155.48	176.25	116.684	87.8299	89.9647	88.5186	82.5275	87.5545	79.773	109.866	117.854	87.3479	171.154	93.7521	81.2879	218.532	92.5126	89.276	154.696
C4BPB	99.6219	81.7667	190.985	106.81	202.579	69.4768	82.6943	115.158	110.52	128.608	155.274	119.1	63.4478	83.8537	107.506	69.9406	123.274	75.5058	73.187	110.289	116.549	104.26	56.4913	106.347	92.2016	103.796	75.7377	163.158	61.5927	128.608	105.187	128.922	81.634	72.504	90.3175	66.6488	80.4431	63.4235	101.283	73.0002	105.303	77.0194	88.8289	57.8165	64.9121	102.971	74.8857	62.8777	258.33
C4orf19	154.275	206.553	497.857	104.873	299.182	293.965	207.617	178.018	232.957	217.093	280.656	156.511	178.338	124.889	88.5826	124.996	205.807	140.541	130.958	259.682	186.749	180.574	194.415	289.174	155.766	272.139	148.1	357.316	305.89	175.037	202.826	206.015	145.524	176.899	193.911	205.346	137.046	160.528	168.588	247.737	206.127	203.31	226.486	193.939	240.932	125.053	152.245	172.242	168.588
C5	158.44	221.277	355.861	230.822	643.958	474.536	480.263	392.132	302.727	382.428	356.02	268.843	242.435	261.366	263.275	199.642	358.883	187.393	251.821	334.544	233.049	387.836	312.909	359.679	506.512	317.84	378.291	384.655	295.887	344.248	475.172	296.986	291.536	254.259	289.465	404.892	347.233	250.662	298.403	357.261	430.833	347.669	561.738	354.754	319.439	459.064	197.036	436.719	269.083
C5AR1	203.91	152.918	104.989	318.742	189.087	269.133	108.645	131.374	288.997	178.513	542.082	32.5516	14.7635	207.863	102.024	277.336	304.018	147.977	40.161	144.617	430.313	6.16592	103.506	202.823	280.103	136.414	228.517	200.748	271.406	181.576	170.904	93.8679	205.38	248.882	90.3423	122.698	171.261	230.173	251.327	88.1814	107.686	195.77	698.911	176.038	218.061	200.831	248.541	127.759	205.039
C5orf15	950.747	847.269	570.06	1013.39	962.605	875.795	717.39	1190.26	1111.95	1179.07	1076.49	863.154	1124.03	1060.15	834.851	930.163	970.771	1063.51	1124.7	1231.31	1171.24	1214.42	1429.43	906.559	1179.41	1427.53	1734.16	1378.98	1102.22	1044.94	992.026	999.772	881.872	984.215	1051.97	800.027	1345.99	1032.45	1248	1033.63	1081.57	1258.37	1273.39	1458.46	1067.28	1106.86	1167.08	1236.94	934.169
C6orf15	55.204	105.032	200.012	100.895	327.192	125.719	83.0864	75.711	99.2761	89.7422	92.6203	106.472	80.0283	74.8116	78.949	43.1516	110.789	43.6913	106.831	98.7365	65.4575	95.6784	47.6488	137.952	86.1444	125.36	87.2238	131.296	129.317	69.415	147.126	131.095	50.838	114.385	47.0471	388.126	42.7575	86.5021	74.3314	147.206	123.713	121.268	168.704	59.5171	46.4486	46.3488	53.2821	91.2407	104.858
C7	199.027	136.883	157.309	347.979	166.365	209.047	236.698	169.641	307.128	227.931	179.468	94.8757	158.079	96.0318	94.0086	167.81	195.847	114.627	150.372	151.913	161.066	252.885	190.837	106.823	109.52	212.515	123.78	248.742	178.505	156.73	156.249	193.289	74.3329	196.763	272.275	220.738	118.006	170.842	152.975	75.1346	137.629	135.529	228.754	185.005	194.32	145.836	193.251	108.424	145.569
C7orf26	814.508	951.559	519.113	564.959	776.597	819.401	726.608	662.248	585.898	743.932	704.743	549.927	864.982	588.322	810.717	529.649	651.757	562.138	557.244	485.964	477.103	546.577	606.705	518.849	509.724	499.673	565.047	659.559	455.194	601.988	537.628	375.221	660.094	744.736	827.829	789.974	564.934	661.476	652.071	729.365	506.179	659.015	622.475	663.701	616.744	589.17	552.259	579.091	633.936
C8A	81.7827	68.8474	391.363	58.1692	82.7377	86.2971	84.3872	94.0236	80.4805	153.491	87.8597	65.1144	72.5804	81.6959	68.1529	127.274	57.4747	73.4485	105.309	59.9055	60.5132	66.9375	58.8637	84.1267	125.798	92.5477	68.5869	89.7697	97.7566	86.0366	77.6156	211.362	82.415	63.7463	172.001	76.404	45.829	49.8749	48.7767	276.268	52.5914	54.7299	61.6656	48.3721	127.15	107.73	92.3562	51.4354	160.384
C8B	149.966	91.3484	197.539	61.7507	165.343	182.885	39.2276	157.185	108.89	165.848	188.949	188.949	19.8808	63.9886	89.9768	84.346	120.008	112.139	115.46	121.307	128.743	71.3519	63.9164	140.293	95.6076	79.5815	136.322	118.275	172.562	36.7009	189.671	172.661	84.2543	195.721	90.5313	89.9366	80.422	87.8884	187.924	87.2276	114.054	84.1882	272.036	81.8756	79.6291	84.915	83.6596	104.01	83.4614
C8G	138.726	100.287	116.05	94.2032	136.79	111.625	98.0747	98.9043	136.513	132.089	114.667	103.882	97.2451	95.8624	106.371	89.7786	99.1809	92.544	95.3094	92.544	95.3094	100.01	96.4155	103.882	112.731	94.7563	98.6278	95.0328	98.3513	94.4798	92.8205	147.541	51.5078	60.79	170.621	108.706	53.9162	87.9844	53.6653	55.0702	258.426	52.0597	68.7677	92.751	58.6827	142.373	77.7489	114.326	94.3064
C9	184.047	53.2078	148.495	54.2108	111.272	72.5996	98.6782	90.4311	105.588	88.648	76.8346	64.3525	66.0242	86.9763	100.796	78.3948	68.699	68.699	69.1447	61.1206	82.6298	86.1961	71.8195	61.1206	58.6687	60.6748	52.2048	66.1357	68.0303	176.803	67.473	51.4369	90.5343	107.174	53.9927	202.606	52.4157	60.6267	48.0655	88.631	108.642	50.4038	76.233	65.7926	100.159	84.3896	86.5103	57.636	49.8056
C9orf16	522.846	606.172	2589.06	779.366	434.489	1651.95	1079.2	2162.64	1214.91	922.143	1170.51	695.94	2673.81	2173.01	1721.21	479.758	1224.53	1408.5	1481.86	1201.75	1484.3	431.253	1055.41	715.382	965.758	1098.47	1183.12	929.441	1211.6	1368.5	941.071	1168.36	1030.26	1259.47	854.192	1503.59	962.137	1188.54	942.563	1247.57	1351.93	1091.28	2155.15	1135.13	970.014	842.562	962.07	1523.6	1175.12
C9orf40	304.526	363.835	221.621	516.464	314.517	536.659	291.346	264.986	483.09	402.523	212.268	335.987	550.477	296.235	389.556	536.022	311.753	342.789	358.308	355.757	487.342	305.801	364.047	201.426	392.958	405.925	314.092	313.029	328.759	326.421	331.948	371.547	485.547	285.483	219.964	324.507	294.207	448.888	310.43	341.709	270.428	256.46	358.422	374.237	366.112	411.386	417.256	208.224	777.191
C9orf78	2157.66	1886.79	2051.46	2103.88	2268.95	2389.03	1737.17	1759.07	2157.27	1904	1673.02	1932.16	2244.11	1987.12	2410.15	2078.26	2251.15	1928.64	1923.16	1970.88	1997.29	2251.74	2100.75	1944.09	2286.16	2118.74	1908.3	1910.65	1960.71	2339.36	2210.08	1910.59	2269.99	2218.66	2434.86	1826.91	2152.22	2428.79	1842.89	2161.94	1808.22	2019.99	2147.01	2002.56	2182.65	2022.5	1951.91	2086.92	1965.29
CA1	182.875	126.94	251.505	164.846	357.824	194.881	206.562	88.9611	138.475	125.743	248.422	75.9024	146.347	68.5388	116.674	137.677	125.344	126.614	119.105	113.047	92.0081	81.3798	75.2495	105.901	230.067	141.921	100.097	160.493	99.8796	171.303	144.315	76.4725	156.695	91.0279	183.123	312.31	104.275	117.523	44.3769	124.935	228.332	132.38	220.551	56.6182	155.32	141.603	200.294	191.038	177.589
CA12	220.885	241.517	600.356	18.9027	462.404	256.67	226.622	187.638	73.2599	310.512	313.27	488.479	35.4158	194.589	181.974	30.9657	246.519	193.817	45.8239	195.178	198.488	107.463	114.855	430.922	-15.8521	269.91	33.393	85.5804	240.819	180.871	148.397	316.913	144.982	200.204	203.85	294.046	201.372	115.447	114.057	172.704	265.66	195.651	460.698	169.42	196.074	167.425	206.046	142.021	63.4693
CA14	231.124	268.478	444.728	102.491	375.949	231.698	240.558	161.262	132.514	462.066	428.728	215.316	246.933	172.098	82.5393	126.076	236.67	264.016	101.025	152.147	78.5872	94.4592	437.397	279.378	185.548	223.794	438.863	233.865	254.263	229.403	283.266	232.442	322.84	219.862	159.191	156.147	160.814	242.791	223.616	139.61	263.082	149.045	153.915	310.057	311.477	142.044	200.687	165.988	339.784
CA4	226.283	614.178	772.89	182.343	621.141	501.567	471.554	594.97	156.171	384.874	444.181	390.517	773.971	257.377	286.67	436.618	239.249	291.712	382.713	387.996	257.137	463.15	232.405	436.498	313.442	337.333	722.587	324.967	476.716	405.044	540.225	685.065	601.671	211.256	308.377	213.394	356.454	533.589	221.602	365.49	426.95	383.287	384.597	366.663	297.616	582.15	273.543	394.047	671.062
CA5A	148.048	257.365	341.545	34.8811	282.822	72.1043	223.885	114.676	148.048	232.121	358.017	240.144	180.458	114.676	61.9428	106.012	180.458	78.2012	118.633	179.068	83.1215	74.2436	128.795	257.792	380.586	82.9076	152.755	256.081	145.16	238.218	286.78	390.746	221.562	200.464	82.4944	176.065	135.722	238.472	244.673	65.1009	132.018	94.6538	238.311	241.613	244.19	70.0935	108.665	390.907	201.914
CA5B	216.708	199.773	388.437	182.702	310.496	287.032	199.365	145.5	201.474	223.169	324.847	235.411	197.461	240.24	104.353	205.01	237.248	131.15	186.443	184.743	261.256	188.687	212.628	189.232	228.406	218.341	203.65	197.393	192.292	288.392	211.811	229.582	138.434	168.936	127.881	257.178	232.449	161.689	268.566	149.345	151.694	242.524	162.406	174.113	257.695	273.584	245.232	163.56	255.545
CAB39	2355.26	2411.84	1590.35	3499.16	1653.51	2909.64	1760.43	2541.82	2148.01	1754.94	1833.48	3002.09	4312.23	3979.57	3758.96	4035.78	2516.01	2999.9	3989.82	2815.53	2617.99	2649.84	3226.55	2409.09	2569.65	2706.42	3043.65	2287.89	2914.76	2079.91	2802.53	3691.7	3437.73	2251.67	2412.56	1746.94	4457.18	4057.94	3288.2	2567.4	2035.89	4334.42	2951.58	3633.1	3356.34	2879	2552.64	2146.24	2374.52
CAB39L	337.41	340.119	341.745	421.397	403.516	369.921	353.665	326.031	319.258	342.828	362.335	326.031	351.498	343.641	317.361	369.108	347.163	348.789	371.547	359.626	601.834	428.712	324.405	377.507	358.813	340.932	412.727	388.615	358	376.152	385.906	216.295	177.745	269.871	610.852	445.957	398.051	451.082	403.903	394.447	316.753	426.352	424.831	411.953	211.931	555.771	312.62	55.7314	365.469
CABIN1	362.781	468.357	832.443	484.956	732.349	372.252	948.587	881.343	814.896	722.13	417.613	783.792	355.303	667.847	434.611	649.104	655.484	604.241	557.136	441.39	797.549	597.462	543.378	512.921	572.638	585.499	448.269	615.307	421.152	661.416	509.531	556.569	600.964	647.959	588.713	368.668	515.68	438.786	674.273	546.091	635.393	859.928	695.86	583.946	451.077	702.359	666.828	518.752	508.274
CABP2	108.341	117.845	186.48	168.001	222.91	145.299	112.829	132.892	126.292	124.972	119.956	121.54	115.205	110.189	132.1	120.22	121.276	115.997	104.117	108.605	110.453	108.077	106.229	123.388	138.963	109.133	109.397	123.916	131.308	126.292	115.469	142.878	194.748	29.7206	144.147	128.923	116.333	146.44	132.534	157.371	273.895	153.516	71.6851	81.493	83.1521	70.7091	108.526	66.7567	79.3948
CABYR	396.373	314.292	440.165	149.359	384.27	214.606	183.798	252.345	175.875	291.956	130.324	347.52	310.661	201.292	332.446	234.301	191.059	223.078	242.553	218.457	171.034	87.3023	242.663	299.878	324.194	225.939	251.355	246.184	183.467	268.96	250.585	156.7	346.962	228.355	327.402	331.858	306.728	315.967	203.52	237.333	254.01	337.887	95.4305	325.338	225.308	218.002	290.968	231.828	145.494
CACNA1B	136.913	407.161	215.906	136.125	289.539	404.008	295.373	244.602	196.513	213.857	152.207	249.333	382.88	322.492	222.213	164.033	222.371	182.795	298.211	104.748	175.385	177.119	115.943	134.075	256.428	114.997	165.136	111.686	155.203	205.658	142.589	316.097	184.587	358.969	389.676	238.318	288.694	342.143	223.489	190.144	273.045	170.219	85.1919	216.164	189.171	319.452	303.343	68.1864	273.327
CACNA1C	398.267	338.592	344.58	273.032	315.352	472.352	239.136	302.971	232.843	221.375	265.116	336.969	379.999	287.951	343.464	311.394	234.264	191.031	231.017	211.633	282.978	253.141	205.949	317.788	187.885	183.013	209.197	220.462	230.306	320.528	327.327	529.327	317.846	237.964	548.134	227.189	237.262	210.436	138.016	342.976	439.717	253.419	183.769	182.616	203.067	230.754	324.911	197.818	304.513
CACNA1D	282.2	240.18	167.467	145.962	299.373	217.108	240.806	280.321	204.633	250.359	139.28	303.079	247.801	178.742	262.573	223.529	284.079	170.495	179.473	240.911	265.914	204.163	216.169	352.198	185.11	290.865	176.393	190.591	193.567	258.815	227.183	257.316	292.974	86.0252	193.896	295.859	267.642	170.815	212.464	162.587	163.346	236.995	270.624	233.944	301.74	275.249	200.44	152.454	243.387
CACNA1E	571.07	697.237	1283.99	569.297	859.886	835.818	698.757	831.258	824.671	592.605	1208.24	694.197	569.55	571.324	541.936	622.753	812.003	543.962	554.096	595.645	593.618	554.096	558.15	553.083	862.166	564.99	769.694	579.177	591.845	798.829	1010.63	789.526	976.122	725.459	597.29	732.513	1003.54	1059.95	819.688	1125.4	783.404	1660.02	781.823	682.969	877.451	512.693	662.838	971.996	917.878
CACNA1F	122.644	87.9942	178.272	74.0872	161.065	83.7514	136.551	75.0301	93.6513	91.0584	69.373	93.6513	57.8231	64.6588	69.6087	74.7943	132.544	81.8657	71.7301	150.458	110.387	54.2875	100.723	124.294	104.494	100.958	94.5941	67.9587	70.0801	87.7585	138.436	73.3041	72.8996	73.3041	81.8984	92.161	72.293	92.9698	74.3657	161.117	66.0747	78.7134	127.296	66.6814	73.5063	214.807	120.269	72.1919	77.0957
CACNA1G	138.292	146.69	121.379	100.599	225.222	101.725	123.399	110.066	147.095	84.4656	118.753	176.273	101.263	82.0124	87.6404	147.527	83.1669	122.274	101.407	71.8533	126.863	88.7082	85.8221	88.6216	123.804	116.675	72.9211	113.991	100.339	144.843	181.843	100.501	123.135	181.52	122.42	181.132	67.9549	122.063	34.694	103.329	164.154	111.731	59.6958	120.276	91.0579	129.332	116.244	84.8611	114.334
CACNA1H	326.174	260.038	343.898	229.351	256.599	305.804	251.308	298.661	244.165	257.393	251.044	281.731	481.99	287.286	267.974	220.886	227.235	280.937	307.391	241.255	226.176	212.685	230.145	294.693	235.7	226.706	250.515	278.027	271.413	240.991	245.488	345.575	216.135	350.387	199.018	246.931	185.064	273.19	220.534	222.253	209.261	206.855	241.638	308.661	290.17	288.107	263.36	362.486	217.922
CACNA1S	128.918	75.8354	197.79	288.016	168.467	88.6173	163.956	67.5647	91.0233	177.64	83.2038	80.3466	83.6549	72.076	80.3466	97.3391	109.82	144.557	135.835	338.843	242.602	99.8955	51.4745	86.3617	104.858	87.5647	65.6098	205.91	86.6624	297.189	258.542	318.382	28.6688	116.62	242.019	48.0505	96.3276	109.029	16.9284	21.5335	248.598	130.385	246.877	67.4828	126.944	103.058	17.3839	184.785	262.312
CACNA2D1	187.649	373.806	836.785	484.949	673.408	233.44	571.7	623.244	483.108	436.626	472.063	313.288	388.303	425.581	361.841	506.809	368.744	539.254	528.9	475.284	495.764	218.253	437.316	447.901	446.981	531.201	444.45	464.009	472.063	376.568	478.506	280.488	558.232	645.902	928.793	656.879	656.099	1053.71	596.579	272.316	290.733	646.512	147.544	354.132	532.985	536.717	376.72	330.153	456.999
CACNA2D2	721.398	510.561	561.305	-69.4183	469.466	395.137	436.59	378.163	616.337	285.609	305.442	756.239	429.264	242.727	478.936	649.928	324.918	373.339	197.701	33.1412	-53.1589	173.58	0.801017	440.878	98.8936	111.937	-71.3837	20.9913	403.356	477.506	807.698	289.2	637.738	193.48	-13.7142	163.412	269.271	346.403	110.433	211.123	131.307	187.218	1130.05	229.263	276.775	437.402	361.412	83.3973	380.497
CACNA2D3	598.861	534.648	2.10812	937.289	5.22047	427.354	287.79	544.968	291.229	-69.1484	202.118	988.069	1048.68	947.445	878.482	1307.99	396.722	574.945	902.562	497.3	422.276	186.556	363.96	398.196	232.914	305.808	1249.02	47.9744	565.444	419.491	802.311	397.599	954.585	383.459	659.386	1213.37	942.572	862.985	537.753	269.959	373.823	622.471	223.033	533.248	353.926	580.925	394.971	677.907	229.79
CACNB2	271.671	298.447	141.617	308.01	177.728	396.473	241.242	293.366	288.999	200.764	214.18	399.099	503.748	501.264	594.294	539.401	279.835	295.85	477.742	370.554	361.333	235.276	283.746	259.796	264.335	325.566	332.274	179.269	347.489	285.973	275.696	252.035	411.304	335.284	219.886	294.646	507.527	481.552	427.462	292.37	264.275	341.292	307.961	329.13	423.33	470.952	509.49	270.029	280.022
CACNB4	175.387	174.206	586.022	195.677	273.403	419.621	421.017	289.721	198.039	296.592	178.393	154.345	122.353	201.475	221.121	313.017	211.566	221.657	217.578	219.188	141.785	135.451	178.608	158.747	243.665	185.049	141.785	458.162	253.864	161.538	151.447	472.28	333.146	186.534	401.25	263.313	502.806	253.839	295.595	31.7784	126.974	411.842	151.671	261.85	303.18	224.165	243.167	225.443	343.925
CACNG1	192.74	68.9801	116.3	131.717	243.272	87.1801	82.4695	152.914	73.6907	95.5307	184.175	138.354	116.942	68.5519	106.665	108.806	144.135	124.008	124.008	60.6295	104.738	117.585	73.0483	159.338	116.086	130.004	93.1754	68.3377	65.7683	156.768	78.8295	176.173	76.0741	59.4327	172.965	47.8038	88.8057	105.146	132.865	127.251	175.421	71.212	129.507	93.8683	124.595	39.5834	68.5053	157.376	60.8362
CACNG2	208.135	727.441	241.531	284.76	468.252	459.717	169.173	261.939	224.091	201.456	381.793	497.009	324.649	152.661	187.726	442.463	243.572	236.892	241.902	156.928	363.055	483.465	220.194	335.781	270.103	160.638	291.996	222.606	346.171	167.132	231.326	127.643	244.222	265.717	125.555	278.152	224.77	196.835	250.262	302.844	425.552	301.157	407.966	189.64	116.451	298.315	130.618	591.828	365.064
CACNG3	1517.96	1251.28	1778.18	1055.26	494.158	1604.91	1909.99	2707.28	2301.05	979.115	1008.48	2191.99	2671.78	6267.82	3900.31	2952.34	2569.99	3752.37	5511.02	2336.06	2107.45	1420.84	2404.62	1805.61	1492.14	1914.18	804.234	756.964	1546.83	2003.07	3044.29	4179.67	3571.41	3282.71	1024.18	1281.25	3572.94	3592.79	2648.5	2392.52	1510.5	3370.84	4668.5	1181.89	1839.99	1647.49	1480.51	3554.61	2097.93
CACNG5	181.571	73.3706	168.705	123.495	154.141	215.791	151.461	90.7935	132.876	99.2815	308.177	163.791	66.6695	71.7623	84.003	89.5426	78.8208	88.6491	89.8106	71.3156	94.3674	83.8243	74.1747	115.275	96.6011	141.543	78.9102	133.591	75.0682	125.014	74.3534	99.0677	128.434	77.3892	71.8211	257.459	89.7405	69.9274	71.9625	179.564	201.44	94.6585	173.572	73.9409	73.6866	78.0392	116.083	98.8698	89.9101
CACYBP	1496.21	1554.6	598.321	4021.09	518.876	1312.98	858.923	922.172	962.544	722.83	858.181	1322.95	1867.61	1559.35	1524.78	1597.81	923.285	2166.86	1487.49	1207.16	928.931	934.127	1311.15	1389.01	1535.94	892.032	1198.57	811.5	953.504	916.234	1448.68	1440.68	1178.58	1645.57	1310.58	1778.58	1408.87	2152.55	1325.16	2085.03	459.25	1351.21	427.093	1424.25	1125.69	1587.7	1118.08	1355.42	1804.28
CAD	90.403	183.036	76.6556	231.619	51.6801	196.999	230.252	201.677	221.903	203.261	192.033	217.728	79.6066	178.501	159.86	234.21	245.726	201.965	172.311	162.667	177.853	257.315	371.756	179.797	173.103	242.991	238.097	183.468	166.121	203.837	212.834	200.231	170.013	298.432	201.781	221.589	100.818	188.036	162.164	114.529	209.024	180.187	145.084	157.818	221.421	173.887	118.201	347.313	172.978
CADM3	336.714	587.548	1300.86	581.092	828.106	648.29	585.684	718.443	625.102	538.309	656.928	819.195	460.017	837.654	473.611	762.954	586.048	684.571	693.073	845.883	807.237	565.724	515.894	653.564	491.115	530.17	636.332	580.228	571.18	804.146	811.102	669.47	767.548	767.993	935.782	495.474	610.392	730.687	549.295	691.658	802.181	814.626	897.139	542.136	559.096	543.235	664.451	725.727	540.711
CADPS	539.43	877.906	938.414	374.514	475.362	870.109	668.752	674.346	328.582	480.786	554.684	749.939	552.989	825.024	974.177	648.583	459.599	508.413	691.634	804.685	638.074	110.784	627.057	565.023	350.107	657.227	557.057	272.819	529.26	649.939	1202.48	826.916	549.344	611.022	455.433	771.115	773.003	1022.3	599.224	685.313	589.929	742.2	412.946	537.26	629.712	541.507	488.109	819.365	902.408
CADPS2	528.831	457.007	1124.75	385.073	358.996	742.755	261.537	363.305	396.344	501.538	500.102	954.247	1960.22	1722.54	1156.57	1815.47	764.633	825.849	1592.92	1729.83	674.356	308.498	775.904	618.887	546.842	839.661	750.489	883.529	904.192	818.888	518.997	1876.06	1305.04	1631.48	732.492	435.114	1361.02	1666.96	769.32	722.704	156.394	838.144	1159.56	1009.38	962.148	428.874	1422.32	343.165	875.829
CALB1	173.762	241.885	379.213	1079.12	465.621	1554.81	241.295	576.407	171.992	416.273	501.403	385.701	730.643	900.215	314.432	437.31	281.697	389.142	902.574	1054.75	609.437	683.851	222.519	263.905	516.639	154.789	1637.09	377.542	1201.9	631.358	283.368	1714.33	808.541	963.516	739.887	1042.97	602.579	410.913	395.559	403.334	175.669	399.225	422.06	1144.08	592.613	20.5946	490.616	476.319	485.67
CALCA	150.025	115.01	193.635	98.6178	121.401	198.742	96.8747	92.1345	126.783	92.3486	198.344	98.679	108.312	74.5502	119.138	91.5535	76.4156	86.4464	91.0642	103.205	120.698	76.7826	86.5381	118.618	100.544	85.5595	104.153	104.367	74.9171	131.462	126.783	86.0007	74.6595	87.8163	142.246	207.767	93.6448	123.695	104.118	166.928	164.876	78.4092	98.0655	66.6076	100.578	124.142	88.3163	137.233	82.7773
CALCOCO2	840.819	512.414	446.144	619.058	473.601	905.286	676.676	350.494	424.815	509.95	870.92	364.613	425.296	495.531	239.944	594.064	360.948	603.858	482.433	711.404	562.041	355.721	466.872	731.891	240.545	799.363	579.525	575.559	827.721	505.144	355.781	204.376	437.069	551.388	497.038	668.03	392.52	438.189	594.627	609.519	406.567	612.328	644.795	664.629	500.312	699.377	392.373	609.92	628.466
CALCR	165.659	98.9188	218.036	79.3404	143.519	63.6501	121.059	66.4405	129.293	136.932	207.058	85.6988	119.458	80.4382	108.022	70.7862	62.964	100.428	87.62	99.3305	111.681	124.124	70.4203	132.449	138.442	117.811	92.0115	172.018	152.577	151.204	104.911	111.058	65.1728	126.229	167.883	164.86	72.283	126.574	105.416	167.537	94.1895	103.862	195.892	71.5922	147.041	101.732	64.2516	128.042	64.3668
CALD1	967.914	793.431	651.28	1109.8	740.793	680.432	722.73	699.136	950.973	903.973	962.463	709.717	507.9	543.972	599.176	715.061	726.417	735.93	484.493	692.616	831.534	902.022	768.047	952.069	884.333	716.317	650.051	1323.08	724.787	860.365	940.766	392.904	426.508	712.176	756.13	675.52	548.816	664.086	922.63	587.734	712.768	549.374	712.183	891.927	680.149	1123.01	632.485	526.393	801.426
CALML3	159.601	106.68	114.185	91.0081	163.299	143.764	171.631	66.1203	148.123	126.933	210.591	92.2221	59.9397	71.749	138.687	32.679	87.366	85.8208	101.934	90.7873	91.2288	159.767	114.792	226.429	172.183	61.3745	114.075	80.0817	132.396	112.309	97.6301	179.192	72.7181	96.1251	185.077	106.472	74.4917	85.8593	80.0815	130.739	86.0206	61.7805	181.584	91.0997	59.8455	140.762	132.405	83.8169	102.225
CALR	5774.9	5181.17	4543.19	6255.53	4039.17	4543.19	6090.63	5737.92	5171.54	4459.23	5134.85	4629.79	4609.22	5045.8	4587.81	3905.21	5991.49	6373.44	4589.89	5037.97	4723.18	4646.01	5160.04	5433.51	5739.62	5033.53	4743.37	4114.45	5380.96	4804.4	4012.09	8481.54	3578.35	2639.17	11669.4	7144.08	1768.91	3727.64	3075.12	6334.83	5798.9	1609.28	9060.98	1507.62	1813.64	792.084	2791.19	4244.66	3324.79
CALU	568.2	480.255	863.799	884.457	643.052	508.104	600.502	729.924	516.474	733.948	749.616	570.615	402.613	767.699	530.64	567.288	594.814	761.904	746.557	760.83	786.908	792.381	756.699	656.842	761.045	723.056	728.904	916.491	785.191	655.608	706.583	886.081	857.73	566.91	1103.43	648.19	616.362	599.401	553.403	1024.73	451.205	647.933	722.196	573.274	618.565	800.171	485.407	800.888	376.578
CAMK1D	317.546	710.649	1021.14	593.342	374.702	844.929	683.444	551.411	788.022	678.952	800.252	892.351	735.858	662.229	740.351	596.088	753.579	557.401	792.515	577.369	839.438	662.728	614.807	881.618	656.988	460.561	731.365	745.342	590.347	484.521	801.75	851.314	1275.81	577.602	1146.67	157.65	645.153	737.374	721.556	434.818	479.107	399.913	1066.01	538.55	541.315	520.791	587.864	652.889	636.433
CAMK1G	256.171	247.553	388.458	133.955	110.732	182.92	292.712	392.096	312.522	137.257	186.054	647.718	423.881	960.362	703.789	568.703	367.585	539.381	1045.08	714.981	368.481	94.0564	284.15	305.359	236.809	417.613	333.842	248.672	347.72	456.897	367.306	379.719	389.731	337.948	380.117	534.469	365.464	351.076	454.707	391.587	404.185	430.838	281.989	256.131	254.076	434.153	373.354	254.672	358.502
CAMK2A	9565.55	7524.77	10646.8	7755.03	7734.99	12552.4	8254.64	13796.1	7106.72	6835.87	6593.45	6821.83	9469.96	12234.4	13400.7	9266.64	11939.4	12650.4	11742	13874.6	15755.2	7125.63	7191.4	7496.71	9065.06	9855.07	7371.18	7350.88	14165.1	9622.93	8044.67	7536.91	12556.7	12860	10747	8326.44	9148.53	12291.8	11440.8	10398.8	16408.5	10599.4	4632.28	10422.4	9553.11	8611.32	9332.79	11354	8196.63
CAMK2B	2292.79	4757.09	2326.59	3974.44	1260.52	5781.2	2213.5	3430.29	2739.01	1633.45	3334.56	3113.06	9691.64	3932.75	3284.96	2851.45	2384.08	2414.75	4355.99	3105.9	3895.4	1781.13	1935.52	1635.97	1829.63	2090.51	3415.45	1502.82	2981	2632.55	3105.86	3428.6	2939.65	3296.53	3626.07	2734.43	2809.41	3511.21	3530.64	2731.75	3903.2	3228.44	2664.37	3203.79	3291.91	3468.28	2744.18	3256.46	2868.49
CAMK2N1	17516	19681.5	11708.7	15176.1	14730	31524.2	7355.43	15657	9724.51	12419.9	14932	20376.1	21221.6	20301.6	20157.1	22209.8	16455	16032.4	16423.3	16765	16467.8	15132.7	18428.1	14013.5	18676.1	14865.7	15035.9	19947.6	15281.7	17175.8	12816.8	21989.1	28619.3	23924.2	18485.6	11114.1	15964.9	20347.5	19813.2	19528.1	15809.6	12596.1	10849.1	18738.6	18129.5	15291.7	13835.9	16182	14773.4
CAMKK2	297.148	298.244	352.747	204.349	617.328	432.378	393.256	365.445	224.715	251.609	295.628	502.218	387.51	268.555	496.629	447.066	347.18	398.554	473.401	276.223	238.755	142.088	209.916	310.383	281.544	185.928	219.037	205.333	325.674	347.717	387.89	424.262	493.825	480.49	175.235	389.166	490.939	305.859	445.912	361.115	327.07	271.94	381.62	367.845	282.436	155.781	348.674	280.083	338.9
CAMKV	3808.9	3485.37	5548.4	3504.16	3009.61	4581.45	3511.39	5062.03	3886.95	3623.65	3259.17	5664.27	5541.41	7518.92	6822.49	5286.79	3522.71	3726.51	4811.02	4715.14	4488.46	3329.03	3348.55	4008.36	2887.95	4107.37	3636.42	1907.51	4671.06	4029.56	4721.65	4088.06	4298.33	4127.71	4165.85	4176.02	4325.67	4153.84	4383.1	4141.69	4158.1	4252.75	4461.04	4426.25	4288.3	4451.16	4086.39	4128.77	4425.18
CAMP	195.507	121.369	235.602	137.004	284.775	153.899	139.778	137.76	133.726	138.769	274.94	97.4132	109.265	106.239	121.369	104.726	123.639	115.569	103.213	146.586	119.352	115.569	107.752	212.15	116.326	176.594	147.091	217.194	185.672	126.413	165.499	253.525	159.01	324.363	316.503	-14.0071	49.9956	110.141	73.8684	139.58	162.427	101.207	298.439	37.9859	132.403	219.644	156.96	202.46	57.8067
CAMTA1	853.564	1292.3	1103.18	1462.14	584.547	1005.85	1259.98	1944.99	1590.76	863.84	610.41	2990.92	1644.91	2175.21	1810.25	3045.3	1342.87	2579.43	1891.53	1312.62	988.881	1956.19	1155.6	1367.7	1231.92	1076.28	1351.42	736.49	1309.85	1360.65	2677.45	1526.28	1431.78	1690.01	2214.92	1164.56	1163.88	1590.8	1406.38	1482.95	1638.02	1465.75	1257.38	1217.47	1627.39	1192.63	1412.84	1471.11	1258.27
CAMTA2	258.763	563.163	1100.25	371.771	529.635	620.169	944.119	971.343	844.084	720.661	613.135	787.717	728.975	805.166	521.139	569.192	819.326	551.378	1089.38	695.63	367.02	48.0035	477.014	689.235	374.42	437.091	298.138	255.748	345.186	643.83	890.31	453.422	424.837	527.731	1052.41	426.021	489.11	672.798	450.997	1371.91	689.768	653.177	506.306	300.292	471.576	545.04	600.349	942.86	1012.32
CAP1	3660.93	2799.55	2362.93	2918.35	2158.62	2876.27	2808.58	3126.75	2896.03	2548.68	2644.13	2863.49	3710.62	2905.8	3875.07	2838.34	3676.03	3520.78	3173.43	2751.29	3039.81	3083.03	3356.22	2766.84	2791.77	3092.28	3019.03	3031.18	3294.27	2680.02	3435.66	2615.93	3764.06	2860.1	3436.64	2797.75	3329.14	3302.06	3438.37	3217.16	2751.96	3574.37	2623.43	3313.22	2767.43	2762.03	2948.7	2796.11	3027.65
CAP2	2866.49	3194.98	2628.16	3813.95	1569.49	6217.04	3310.05	5131	3697.9	1431.31	1943.42	4342.35	10608.5	8579.92	10149.8	5624.14	3278.14	4489.32	8377.75	6113.63	3786.99	3038.54	3309.85	2474.58	3039.52	3551.04	4039.24	1344.99	3792.91	3171.18	5936.44	5556.56	7246.26	3709.59	4460.94	4505.49	8738.82	8097.73	5918.09	3310.89	3034.67	6559.18	2563.89	4110.31	4574.29	4038.93	4197.2	5803.61	4617.01
CAPG	274.642	54.9503	266.539	168.189	150.667	262.184	249.219	180.141	130.308	268.464	122.104	125.345	89.8944	116.837	45.8345	112.988	373.195	109.24	155.123	210.021	151.68	304.927	285.784	220.454	165.455	202.121	272.211	211.338	306.548	137.398	127.371	143.957	129.459	146.71	375.198	495.791	198.128	229.485	149.914	286.185	214.874	126.368	177.505	134.685	157.163	125.188	193.127	146.542	136.146
CAPN1	742.873	1041.5	1325.45	763.657	774.355	959.277	1016.74	921.223	1164.98	1067.48	1432.28	897.535	885.92	679.755	793.459	673.183	838.543	986.481	856.73	869.72	909.761	777.87	642.159	886.073	932.38	945.523	642.77	1102.48	767.325	960.653	811.493	760.091	906.264	783.633	1071	708.383	898.851	907.39	957.913	817.73	1048.05	973.687	907.687	887.288	923.223	1093.06	749.951	1125.31	892.803
CAPN2	944.345	933.915	363.312	611.997	108.249	1273.89	297.258	327.146	676.701	825.617	921.085	586.961	416.711	375.392	199.614	463.882	756.136	620.951	510.903	882.768	747.533	712.167	514.579	829.169	637.284	499.222	368.089	1258.28	777.846	824.992	944.845	601.817	524.09	556.754	792.533	391.702	846.795	621.815	913.523	680.61	449.497	589.884	422.832	406.434	526.49	822.598	609.283	723.273	770.735
CAPN5	399.77	424.685	981.54	514.565	517.927	576.013	388.153	406.342	263.728	461.218	609.335	498.056	452.352	486.133	478.032	349.786	346.881	389.834	400.228	303.623	435.691	478.032	503.406	415.361	298.732	439.054	347.34	579.528	351.467	535.047	741.556	373.649	461.541	502.991	360.684	453.202	372.979	565.624	460.019	413.943	517.417	409.073	459.715	410.352	519.243	443.646	463.793	444.498	439.446
CAPN7	259.528	334.758	46.0834	525.718	273.719	349.079	149.307	239.116	220.584	141.272	291.732	255.64	234.386	259.463	261.99	347.588	200.173	386.467	273.848	337.221	318.948	319.207	180.669	227.906	327.112	292.316	321.734	383.81	315.513	377.33	344.996	59.727	247.732	198.472	343.779	190.011	328.704	280.46	419.934	374.605	166.162	230.601	192.875	407.176	328.392	241.145	398.871	277.439	269.394
CAPN9	179.987	52.1853	208.221	93.0817	231.378	182.086	208.628	74.9356	96.5687	174.942	113.97	101.038	76.9669	78.1857	128.968	77.6779	104.829	114.579	105.709	141.358	129.069	133.064	106.251	97.6521	138.989	123.889	98.8709	88.4775	108.215	149.653	105.54	115.717	113.578	183.984	79.4977	89.1228	113.792	129.655	120.101	84.8806	178.351	173.61	267.152	130.439	115.039	75.2198	146.374	75.3624	85.344
CAPNS1	1228.99	1590.42	2396.79	1411.51	776.82	2361.36	1802.12	2360.38	2334.05	1753	1389.14	2872.58	2192.8	2338.36	1954.84	2463.63	1856.04	2219.9	2344.68	2912.05	1742.99	1751.75	1930.87	1574.79	2193.77	2558.47	2522.62	1579.79	2820.33	2188.63	1809.42	2114.09	2102.17	1649.36	1500.99	2104.52	2131.49	2165.99	2309.47	2369.48	1724.22	2144.1	2338.3	2204.11	2098.46	2182.12	1746.7	2164.23	1355.95
CAPRIN1	853.111	607.063	707.254	1503.01	505.215	912.094	704.168	756.521	774.41	855.055	607.006	721.771	1355.15	952.502	703.368	953.417	890.433	937.699	1236.96	1310.12	972.449	1515.3	1232.79	857.284	979.479	948.787	1054.92	1097.56	1252.22	1053.89	839.566	1369.22	1177.31	1026.56	976.069	876.587	1389.95	1074.82	992.129	737.984	529.699	1123.3	996.852	944.473	941.518	617.539	1154.86	1002.62	1051.12
CAPRIN2	239.191	573.467	275.483	389	97.1884	341.526	343.266	668.152	505.841	315.889	302.28	918.609	645.206	573.203	600.316	938.073	507.16	807.254	730.239	331.609	371.54	502.096	515.125	708.031	473.928	424.923	401.397	326.123	473.558	599.947	872.98	432.407	503.976	539.294	610.178	647.613	647.8	733.072	423.936	710.399	451.592	486.162	359.094	371.676	516.932	333.245	558.416	540.664	388.93
CAPZA1	434.296	595.615	417.841	798.864	109.306	277.732	881.245	485.572	972.975	720.035	480.652	567.845	461.301	449.711	412.593	720.035	739.988	784.049	538.434	680.566	693.249	1056.34	1007.85	617.318	811.218	934.49	781.972	623.221	680.457	662.8	635.303	616.491	451.826	293.867	724.933	890.634	845.889	856.152	703.055	819.285	444.578	812.172	344.689	548.518	654.214	689.101	857.322	566.794	668.349
CAPZA2	2439.84	2046.73	2160.33	4585.33	1870.06	2883.82	1999.34	2460.57	2378.68	2020.63	2036.09	2409.6	4500.19	3790.37	3083.79	3120.87	2819.63	2777.05	3994.71	4058.68	3407.56	3276.82	2569.02	2222.06	2586.27	3696.6	4205.88	3008.73	4287.22	2663.9	2866.45	3137.91	3068.49	2961.07	3751.69	2381.5	3321.23	3208.31	2889.45	3056.92	2362.84	3385.89	3275.94	2621.07	3130	2882.94	3099.29	2631.66	3351.83
CARD14	146.055	117.576	92.399	117.79	93.943	110.241	129.027	125.939	92.9995	275.969	151.159	152.917	61.518	75.4145	79.5748	107.754	73.0555	115.474	111.228	125.725	121.093	97.7174	101.878	176.035	133.016	136.49	102.049	132.287	163.168	156.263	97.4172	121.358	88.6738	120.982	184.14	78.3132	94.1872	91.3484	96.7749	190.107	159.788	105.089	135.108	79.385	126.601	116.328	86.2405	146.087	151.89
CARM1	2419.4	2603.83	3456.04	2054.97	4813.94	3141.71	3158.09	2698.84	3294.15	2441.75	3390.13	2283.15	2334.6	2402.05	2009.1	2177.73	2157.88	2193.72	1900.21	1846.83	1878.63	1633.1	1774.75	2213.38	2093.89	1839.5	1562.76	2214.15	1907.15	2326.7	1876.7	2139.92	2627.5	3210.64	2400.63	2998.9	1808.07	2692.08	2329.25	1992.17	2276.94	2302.44	1918.65	2664.67	2447.69	2106.79	1784.12	3038.82	2940.28
CARS2	476.579	533.557	344.79	268.548	535.447	238.194	319.955	193.737	277.593	303.501	617.209	270.285	440.298	164.354	330.84	228.076	302.734	229.916	62.4586	44.9821	93.579	173.501	242.384	286.433	225.061	215.965	119.385	227.77	161.083	236.508	152.396	269.45	224.015	189.62	269.789	441.217	228.988	289.499	275.387	192.745	342.354	221.932	309.235	182.122	227.999	238.18	169.832	235.94	374.38
CARTPT	399.966	348.38	534.164	589.197	87.5164	207.797	224.652	440.315	135.399	317.991	162.596	274.067	958.722	841.889	1090.5	171.279	308.414	269.853	1078.88	252.36	115.607	134.633	269.214	113.309	179.834	437.122	774.981	210.479	265.512	269.598	818.522	380.012	542.141	319.755	1159.08	541.191	986.649	339.718	846.595	153.771	226.069	439.847	103.601	1287.99	121.979	319.755	425.113	184.877	136.185
CASC1	120.17	174.467	327.973	135.364	205.972	62.0743	245.075	193.906	184.969	201.503	125.532	256.024	219.379	187.65	224.742	161.73	115.031	161.507	258.035	304.064	122.404	191.448	114.36	211.782	216.698	176.254	288.87	180.276	212.676	160.613	217.368	217.649	294.082	89.2899	309.835	202.363	167.473	149.852	180.192	163.738	78.0876	184.743	245.188	229.202	225.818	213.915	154.637	228.968	290.698
CASD1	256.406	550.854	225.677	400.929	50.0707	537.128	296.876	681.829	422.714	387.38	173.075	736.29	1188.72	1111.59	725.752	976.011	401.903	863.9	1286.31	952.19	501.706	453.354	605.139	343.014	461.856	435.82	833.525	587.517	420.412	623.116	755.507	1271.81	994.47	602.494	624.48	534.759	647.733	549.744	589.742	285.482	339.481	580.093	536.462	565.6	510.409	737.17	479.095	646.541	640.203
CASK	278.29	307.4	304.549	491.126	428.139	296.122	246.286	257.777	351.874	382.601	338.085	228.497	285.695	269.736	217.006	270.885	298.08	263.905	254.925	234.114	407.711	418.691	286.717	431.884	340.468	426.862	277.992	429.288	294.675	389.964	202.876	260.045	409.619	312.029	330.517	312.821	346.132	327.691	322.786	324.804	377.41	439.919	220.121	352.574	304.377	317.68	209.255	310.322	310.725
CASP1	239.623	153.988	217.026	300.413	198.352	208.906	152.37	156.15	128.927	130.488	246.669	120.521	118.574	117.786	100.015	141.357	242.33	203.608	124.946	189.273	168.079	172.289	160.833	229.57	138.092	217.899	165.286	191.937	303.635	246.855	189.345	171.315	129.414	168.4	126.904	223.742	160.89	209.309	279.185	157.773	169.959	142.288	122.794	245.664	223.094	256.636	267.911	156.842	155.162
CASP10	163.703	157.841	234.237	135.772	184.066	160.829	202.648	115.026	63.6482	123.436	179.89	97.4594	110.984	120.313	83.6859	80.8507	107.057	111.022	87.8045	167.725	91.2719	125.409	134.393	160.542	149.565	186.805	131.213	161.615	140.083	188.07	204.966	135.4	117.924	151.323	93.5012	174.04	112.253	152.399	115.941	120.015	126.455	90.7346	145.221	117.017	112.099	109.64	114.389	150.601	162.144
CASP2	720.593	610.062	847.907	582.894	689.325	638.542	643.681	581.582	530.416	665.71	854.904	713.268	565.784	643.954	498.656	679.212	750.549	544.027	580.16	603.338	644.227	613.67	620.612	717.314	601.644	674.347	661.829	626.735	719.555	697.962	676.917	572.377	636.006	965.125	1154.24	241.807	499.707	466.948	498.256	1065.02	655.186	260.312	786.739	432.314	378.925	663.006	456.492	407.806	624.926
CASP3	656.567	323.837	239.543	394.802	368.146	510.194	316.705	308.404	277.89	411.637	528.198	396.79	336.58	317.64	318.693	270.525	411.988	359.495	308.989	344.881	466.001	437.241	344.179	324.889	316.471	302.676	242.232	299.285	308.755	398.543	243.051	626.952	436.247	435.319	258.285	369.875	234.16	452.887	385.092	263.666	191.108	349.214	409.711	325.028	357.627	398.02	349.586	382.246	370.184
CASP4	169.73	108.175	207.553	166.828	219.729	132.787	168.279	89.4707	137.243	192.631	174.237	151.854	101.906	84.9629	101.958	97.9681	156.621	113.149	91.1287	109.108	118.02	131.543	85.222	172.838	185.584	138.227	139.626	186.88	232.061	131.18	200.299	156.657	126.749	170.066	203.004	89.7228	140.788	106.678	112.511	131.267	211.096	148.222	127.693	100.759	137.729	169.037	178.387	104.905	106.907
CASP5	77.4987	94.1543	96.0805	84.2969	149.786	67.0748	147.633	54.045	54.3849	184.117	68.5478	175.846	71.3804	92.2282	60.3899	57.1042	118.515	49.6261	60.05	91.0951	94.041	103.672	53.5917	51.3257	66.6216	124.52	114.209	124.973	137.21	64.8088	75.2327	136.041	74.9283	140.25	56.5999	80.8956	51.1653	72.4774	78.871	47.3291	61.6615	75.9406	155.168	96.9863	113.823	139.557	77.9119	92.937	42.5872
CASP6	174.691	144.517	176.689	115.603	389.542	93.209	314.315	121.386	268.159	284.193	161.496	184.732	98.3608	140.732	145.147	120.072	142.204	113.711	63.2971	105.72	170.486	193.827	157.028	204.761	140.626	240.561	137.63	206.391	130.323	202.606	179.16	207.215	153.714	146.754	164.83	233.735	127.625	213.609	142.976	165.235	258.044	149.317	152.284	130.215	117.562	198.743	142.734	189.435	201.738
CASP8	220.052	217.408	234.424	127.992	149.346	152.464	165.141	174.293	130.093	143.855	189.885	135.923	76.945	108.468	113.417	173.683	211.714	122.501	141.008	294.216	137.821	171.039	102.977	222.018	54.6417	148.465	126.229	264.794	63.3867	157.481	161.481	270.746	216.061	155.09	251.411	204.562	126.214	130.405	120.32	116.299	123.267	158.327	153.948	110.694	176.521	225.397	145.993	98.1901	165.925
CASP8AP2	123.247	298.289	135.434	228.811	75.3456	96.817	68.1709	188.347	209.819	60.9962	123.564	207.814	224.01	144.824	202.697	252.181	162.445	287.738	127.468	203.646	212.667	219.789	223.693	310.423	286.894	239.995	67.6434	222.005	191.987	194.783	171.729	217.16	101.91	104.57	161.204	225.399	199.325	172.259	199.69	146.759	223.887	180.03	97.947	178.413	96.5912	222.74	225.973	105.874	147.593
CASQ1	201.133	215.872	284.361	99.006	311.063	203.821	204.081	115.998	83.7476	177.119	219.6	174.084	181.02	69.8763	129.349	284.968	144.088	102.994	102.561	173.478	103.167	153.364	119.119	203.648	67.102	154.405	131.864	168.363	107.329	185.008	141.747	261.605	216.305	226.56	73.8397	277.545	235.117	76.887	82.4544	201.537	77.4145	155.885	248.42	161.452	189.816	152.368	161.1	169.188	160.163
CASQ2	122.663	190.549	194.321	484.016	137.513	214.593	139.635	111.113	125.492	256.55	149.063	99.0917	94.1416	151.892	106.635	74.5772	89.663	137.042	164.149	98.856	90.3702	261.736	146.235	137.278	80.4701	103.57	128.792	144.585	88.013	163.206	187.957	62.8277	50.6129	57.801	116.613	164.316	147.024	162.607	220.011	103.041	61.2191	63.5817	83.1856	365.633	265.754	157.731	125.108	71.6243	56.7957
CASR	72.6186	71.282	174.143	92.4935	181.233	159.615	208.895	95.4573	54.6033	147.702	139.275	166.53	116.088	86.4497	126.664	97.6656	147.992	111.729	120.679	141.774	139.972	78.6624	151.305	154.327	40.133	120.388	164.264	140.379	80.6964	28.4522	173.446	204.184	126.878	140.353	249.699	63.0056	77.0094	84.5467	83.5454	119.799	84.2129	127.239	90.1231	66.0789	90.735	135.959	105.935	135.569	102.973
CASS4	85.0942	79.9437	89.5089	63.0206	115.997	113.79	68.1711	64.4922	64.9827	83.1321	115.752	60.568	67.9259	66.9448	64.9827	74.0574	71.6048	64.0017	77.9816	64.4922	68.9069	106.677	86.0752	102.017	88.5278	84.6037	64.2469	99.3194	104.96	102.998	83.3773	112.465	71.2931	70.841	102.542	187.347	87.0433	76.1413	59.8635	60.3408	91.1881	40.9733	91.6654	88.3747	73.6544	44.892	75.9906	86.2897	49.489
CASZ1	247.296	220.022	344.518	121.872	400.612	137.704	98.3701	152.795	42.6467	217.919	238.39	208.889	154.836	92.804	108.018	118.47	168.194	127.747	132.014	198.066	202.519	233.69	192.376	131.087	253.851	203.014	176.853	343.528	283.476	251.192	225.835	208.909	137.561	187.839	173.265	299.166	128.832	126.183	113.621	214.605	181.773	130.074	239.626	149.236	90.5094	146.661	111.86	144.619	146.232
CAT	411.402	400.961	358.26	1053.27	343.99	320.463	254.814	351.759	407.849	410.879	375.644	360.299	279.911	373.826	202.967	393.027	369.142	708.683	431.651	1049.27	468.814	778.189	707.526	585.953	470.715	638.351	383.688	591.022	589.451	532.287	432.505	436.669	417.224	354.732	553.552	763.32	335.244	436.844	683.092	482.476	384.555	431.194	401.152	556.048	651.999	541.772	551.888	381.227	315.055
CAV1	617.16	219.328	279.28	354.903	65.9702	539.601	397.16	223.025	519.001	397.776	547.7	325.235	232.005	217.391	126.715	333.334	379.993	458.08	201.545	243.274	494.263	902.571	1061.3	664.876	812.071	576.4	866.125	540.305	326.995	744.284	319.953	127.341	260.136	210.93	222.932	243.238	184.424	382.793	562.346	192.674	506.833	199.274	327.945	947.825	512.102	565.247	439.158	272.91	434.367
CAV2	243.16	193.004	366.24	141.103	206.789	251.38	267.419	146.267	357.256	238.614	334.888	160.816	270.038	323.104	415.632	180.929	265.965	233.485	237.231	300.772	274.912	425.852	356.019	334.015	376.096	356.82	259.563	376.824	210.099	194.386	305.536	237.717	202.148	214.25	282.154	254.679	333.755	242.867	225.616	230.785	179.785	259.674	340.435	265.986	282.231	482.303	239.518	222.285	196.785
CBFA2T2	287.204	276.095	515.698	294.159	356.918	253.007	236.488	294.835	261.991	295.286	324.492	203.547	231.143	300.374	310.903	285.658	324.073	232.978	251.655	278.864	209.987	207.701	216.814	389.215	330.803	277.415	200.585	290.907	279.057	375.24	267.529	225.65	179.86	464.571	269.84	288.216	255.923	280.08	341.877	384.914	357.958	252.354	211.6	372.079	315.209	337.743	306.376	282.976	247.883
CBFA2T3	408.023	781.649	807.325	465.605	425.769	872.271	219.227	346.098	548.675	268.125	546.976	582.658	582.47	405.757	641.752	485.429	489.582	146.352	187.321	214.885	298.71	84.8045	332.693	392.353	490.715	383.102	208.843	277.376	163.721	535.271	530.928	408.495	460.977	494.945	524.667	107.672	534.146	548.81	408.347	239.199	608.944	30.9978	1362.9	312.862	246.308	653.33	409.729	93.1075	319.823
CBFB	1074.4	777.241	714.937	849.466	748.684	666.504	729.297	587.098	1033.41	919.146	1059.81	598.717	472.249	528.679	418.627	466.44	807.169	935.758	426.199	523.326	632.562	639.383	790.459	958.245	1170.32	771.007	675.969	773.944	804.199	622.248	542.419	610.881	647.077	353.756	414.204	959.041	572.99	684.605	827.976	656.237	454.758	637.715	654.582	618.548	884.712	865.262	682.627	548.335	637.191
CBL	270.73	306.23	338.189	249.981	409.188	543.615	291.676	262.863	305.64	332.977	516.474	256.766	339.763	253.325	263.748	381.359	264.338	266.403	286.267	291.184	276.729	256.373	263.453	504.378	275.352	256.471	255.193	277.319	287.251	269.845	261.191	260.339	262.793	310.527	322.998	401.777	309.256	375.413	435.504	394.063	267.311	318.442	184.971	349.136	334.198	272.748	207.107	225.518	302.636
CBLC	83.3547	78.816	91.4004	78.1971	78.1971	81.9106	79.2286	85.0051	67.6758	85.2114	93.6697	71.8018	67.4695	60.0426	80.6728	68.9136	100.89	88.9248	72.4207	70.3577	83.561	86.2429	122.758	87.4807	74.8963	71.3892	71.1829	86.6555	74.69	128.328	69.1199	65.7268	104.04	102.836	78.4086	72.7098	61.2587	62.2218	60.8841	120.789	88.8966	67.4658	87.3181	61.7938	62.1416	73.5125	62.5162	94.5954	68.429
CBLL1	254.021	224.536	178.094	249.589	361.167	184.646	162.87	174.818	151.885	232.438	158.437	299.693	241.688	225.115	201.026	227.427	212.781	232.63	212.974	225.693	230.51	241.688	332.646	287.167	241.495	222.995	226.078	259.609	268.474	243.037	263.464	220.298	272.158	190.323	169.562	323.717	280.057	227.785	242.293	149.734	153.683	273.529	177.899	238.645	289.573	301.256	263.821	229.211	225.618
CBLN1	207.916	181.6	182.196	73.0595	253.299	299.575	62.2352	83.5859	139.594	174.55	196.397	155.781	139.892	85.6713	139.197	90.7359	136.317	58.8588	193.517	64.3206	149.624	46.0484	55.5817	303.051	117.25	117.648	93.5164	66.1081	245.355	145.056	87.3595	199.773	112.85	122.965	267.801	31.039	135.859	101.623	103.457	37.6527	117.963	237.955	174.986	96.0651	103.29	137.193	186.768	144.696	164.481
CBR1	1036.96	877.296	404.389	891.977	387.274	611.367	361.335	545.113	510.731	425.384	1147.49	349.849	1188.11	589.003	370.92	559.033	462.732	848.239	668.721	918.068	501.907	866.647	1141.25	833.862	717.784	828.842	950.016	662.94	929.402	498.18	405.682	801.601	272.728	570.507	1070.4	913.924	490.57	749.727	509.066	527.775	265.5	516.011	885.932	420.98	595.098	737.184	615.011	1128.22	870.625
CBR4	1117.54	1062.25	650.006	577.047	678.952	823.802	545.846	562.573	591.638	839.106	883.593	932.826	739.099	657.598	1204.38	616.314	848.241	615.839	577.521	777.773	638.854	794.5	754.639	586.656	1078.86	838.513	495.902	801.143	461.736	1042.2	790.941	800.715	517.063	665.073	959.882	711.601	948.454	770.851	625.49	769.85	948.454	691.267	1096.57	874.313	729.662	871.936	798.776	1013.42	536.167
CBX2	108.143	121.869	186.46	106.73	129.539	106.73	113.593	96.4361	109.354	100.877	122.475	104.914	99.262	113.593	99.6657	100.271	115.612	114.199	120.254	106.529	127.117	110.767	106.73	148.109	118.034	127.723	162.844	147.302	93.4084	107.336	105.519	92.2455	134.62	97.7507	136.287	109.252	100.905	103.553	73.3047	101.545	128.803	104.818	155.555	86.7998	83.1545	113.24	98.6285	119.89	120.456
CBX3	834.533	1491.15	534.616	1079.17	779.718	474.193	895.096	1038.33	727.707	1122.63	816.682	1048.47	999.726	849.534	1480.49	794.251	778.129	699.669	794.906	910.143	1007.62	779.064	924.863	553.355	628.732	1020.94	1179.45	864.441	649.153	1046.97	1018.37	760.096	1198.84	710.403	1408.4	644.127	1035.55	950.542	819.569	931.501	593.889	792.843	928.301	663.295	875.605	858.379	875.269	967.139	1004.87
CBX4	672.569	449.299	336.163	444.46	609.659	567.108	413.089	365.031	383.553	279.761	549.587	332.658	932.716	342.17	470.658	449.633	514.878	432.279	370.037	442.458	217.686	362.361	496.356	311.8	439.621	338.832	411.754	496.857	431.611	424.102	454.138	652.266	556.022	390.774	400.235	329.615	730.809	772.916	380.148	436.724	310.085	630.776	165.957	318.512	466.482	740.799	554.035	445.574	342.573
CBX5	2239.15	2363.31	1971.15	2571.96	1414.2	2094.03	1767.27	2642.72	2744.19	2440.23	1684.88	2822.28	1585.03	1718.86	1866.88	2340.39	2148.96	2303.62	2045.04	2052.14	2136.16	2983.1	2320.14	2540.89	2060.98	2109.74	1969.17	2229.95	2129.53	2671.69	2916.88	1802.27	2423.49	1834.83	1046.52	1398.56	3072.68	2713.08	3682.66	1697.1	2084.86	2719.1	2602.65	2936.07	2729.9	1881.88	1751.03	2515.46	2692.84
CBX6	3631.66	2652.02	5248.42	2470.78	4284.51	4803.65	4017.85	5952.14	4781.92	4135.07	2851.45	3010.77	3315.63	4835.32	5140.46	2511.78	3946.81	3472.97	4383.27	4395.19	3684.11	1975.96	2466.9	3798.33	2702.77	3041.69	2405.87	3493.26	4294.45	3828.1	2644.06	4317.58	4244.1	4014.42	5197.39	3999.97	2890.71	2814.08	3215.75	3659.75	4932.12	3405.39	4832.1	3008.5	2739.97	2610.54	3118.36	3514.8	3162.39
CBX7	1358.43	1912.34	1463.35	1329.21	1474.63	1350.49	1607.2	2000.2	1672.99	1274.6	1248.51	2550.67	2108.65	2282.99	2267.49	2283.48	1352.25	1534.15	2010.98	1177.82	900.322	1207.33	2147.57	1055.84	1280.58	1022.5	1455.11	1045.83	866.395	1228.61	1471.78	1887.93	1561.72	1694.29	1280.78	1302.45	1556.98	1450.73	1325.61	1638.22	2345.22	1448.71	1771.85	1598.48	1507.23	1500.83	1017.3	1322.81	1796.94
CBY1	574.843	403.422	529.164	457.425	800.919	487.323	587.004	342.324	521.78	423.04	363.535	442.151	277.245	284.846	188.349	368.023	504.913	359.843	317.277	313.585	354.63	461.19	318.58	474.365	377.506	349.563	208.546	421.302	292.736	425.863	340.225	377.372	361.753	543.207	403.858	389.602	282.19	374.367	304.902	293.266	552.292	363.745	525.212	313.882	336.769	248.611	405.221	321.709	381.845
CCDC106	1152.9	1347.52	1944.04	1173.98	1096.09	1827.09	1772.05	1569.66	1728.78	1414.1	1142.03	1324.44	1802.01	1493.1	2138.44	1195.51	1316.23	1037.5	1551.91	1508.19	1461.81	1078.33	1307.58	1173.98	1350.41	1406.77	1107.18	1184.19	1568.78	1138.03	1148.24	1167.08	1380.06	1171.23	1927.66	1208.92	919.23	1460.03	1172.29	1318.63	1842.31	1335.84	1181.03	1191.79	1124.8	1260.11	1219.77	978.721	1686.87
CCDC130	1382.84	1636.16	1783.71	1281.05	1967.23	1544.64	1687.99	1147.5	1155.67	1245.32	1744.02	1295.29	1042.9	1057.61	1401.75	1095.67	1182.05	1023.29	1170.61	1223.38	1070.45	1259.1	1233.42	1027.49	1478.56	1172.25	1416.93	1305.56	1116.68	1592.73	1097.3	1927.99	1246.68	884.24	666.675	1931.2	933.264	987.435	1133	1640.94	1643.45	1042.49	2165.96	920.27	716.39	1254.71	1246.49	1859.64	1973.32
CCDC15	130.624	107.638	150.344	85.1751	117.629	150.997	103.655	84.4568	144.402	158.637	112.405	90.9215	82.8243	139.896	83.412	115.409	97.7779	124.486	141.006	122.461	175.289	94.6436	114.756	181.362	93.86	205.392	186.847	171.567	194.226	258.611	159.16	134.654	149.438	154.493	88.6034	110.779	146.847	141.834	120.253	88.561	127.942	105.766	89.0707	109.25	122.462	161.503	182.744	113.626	91.6622
CCDC22	214.32	177.974	495.202	365.228	373.455	122.464	281.703	331.276	334.296	287.222	275.142	312.217	230.359	266.393	267.435	297.741	318.362	347.419	337.421	294.617	334.713	332.63	393.243	360.749	427.09	328.881	403.137	289.514	287.222	293.471	295.762	247.178	248.441	366.603	351.796	63.1628	269.848	249.493	251.702	277.37	424.724	343.275	399.503	278.948	226.717	388.747	333.177	229.058	305.01
CCDC28A	859.523	1119.35	797.446	2819.64	616.674	1359.94	1102.49	2087.66	1568.84	1036.73	969.316	1736.44	1714.36	2322.55	2329.67	2155.79	1432.94	1939.05	2047.42	1530.86	1740.12	2017.86	1617.63	1463.44	1349.49	1595.67	2377.86	795.903	2141.66	1160.41	928.722	1743.19	1602.34	1503.76	1727.32	2257.01	1981.91	1281.19	1525.25	1471.32	1438.46	1310.53	1300.56	1410.1	1451.66	1617.09	1518.37	1647.84	1665.25
CCDC28B	284.418	118.757	375.552	229.408	325.972	128.594	290.872	276.391	249.161	211.386	128.437	264.508	269.466	250.578	347.142	273.164	294.492	220.436	186.202	270.174	272.771	301.339	164.481	217.76	179.591	240.819	146.695	258.841	249.555	254.828	226.102	238.588	224.13	263.398	268.307	298.348	173.57	135.429	226.893	212.49	324.714	253.206	204.684	150.155	253.42	121.884	356.821	217.452	344.429
CCDC33	330.733	180.603	373.699	114.406	334.355	84.1799	229.939	141.634	229.189	185.599	380.069	179.104	92.923	163.117	118.902	127.146	159.62	100.042	164.116	212.078	166.239	113.157	174.608	201.461	116.779	269.532	191.469	297.135	130.518	186.099	64.6955	297.97	227.645	143.53	166.096	233.679	98.9841	108.622	164.529	148.035	162.139	100.904	301.3	109.445	51.6176	152.854	171.229	126.017	119.435
CCDC51	229.283	359.854	688.417	75.6323	537.946	270.626	376.754	356.764	304.881	364.124	326.598	368.577	299.884	259.54	183.578	208.475	258.359	203.75	245.911	421.55	274.896	279.803	262.357	385.386	400.015	380.389	267.991	534.494	256.996	179.762	327.506	342.622	568.786	465.659	237.27	497.81	299.462	365.11	312.873	357.028	140.058	272.641	181.461	392.223	304.264	208.985	341.626	254.194	343.325
CCDC57	210.424	103.225	118.557	78.7934	204.316	94.8732	146.728	85.6491	89.1393	94.7486	111.701	91.1337	84.0287	79.7906	110.828	183.001	111.826	85.3998	91.757	85.2752	95.2472	108.211	88.2668	124.665	83.6547	157.821	103.723	115.316	81.1617	95.8704	151.34	167.001	90.5672	111.35	212.921	174.421	101.827	89.8452	68.4762	94.7322	131.003	77.8108	88.0452	67.2519	101.335	87.5534	93.2985	124.096	99.7762
CCDC68	179.802	201.042	171.708	92.1871	363.904	190.228	160.893	136.286	127.609	180.514	185.695	117.895	112.52	105.138	139.394	216.907	81.8261	90.8272	114.981	89.7911	98.8569	150.986	79.6244	135.315	139.848	176.499	120.162	83.8335	152.281	150.727	150.921	152.033	93.2132	77.7502	200.014	113.072	199.028	228.969	98.9739	86.0881	147.106	206.457	95.7146	150.669	154.686	124.897	216.765	179.624	163.251
CCDC69	522.079	316.501	582.417	261.766	475.102	383.949	346.023	209.402	382.01	417.566	413.256	177.293	91.528	223.409	328.137	216.297	318.871	252.069	167.381	228.796	329.215	162.64	215.22	183.543	539.318	372.313	218.021	364.555	353.996	243.88	420.798	283.296	410.569	319.552	261.866	31.2938	197.3	303.728	169.816	63.5594	390.378	58.1933	765.835	289.797	195.443	341.257	429.179	234.003	197.713
CCDC7	121.998	285.064	133.334	177.417	364.582	140.135	258.53	90.51	150.547	130.983	83.9605	91.1817	197.234	132.158	162.723	156.425	87.907	163.982	198.661	316.72	132.494	147.944	127.12	283.049	153.318	220.745	190.012	144.25	239.889	184.806	131.738	228.296	167.792	149.352	104.109	177.716	223.672	194.923	271.459	175.037	188.371	166.116	71.7951	199.856	198.372	92.6054	168.158	228.162	110.256
CCDC70	128.575	136.44	226.655	124.564	117.328	102.62	166.486	100.732	87.7543	243.723	128.182	137.541	81.5407	96.7993	97.5072	114.103	105.608	98.0578	188.273	118.35	154.059	98.6084	131.878	132.272	91.4509	106.395	103.485	220.441	105.608	118.35	126.451	126.226	194.237	150.461	90.4515	187.62	165.617	91.7593	95.2984	131.689	102.53	159.308	213.547	78.9112	155.077	120.148	137.766	81.8348	114.532
CCDC71	267.299	228.41	482.44	159.163	327.764	206.896	353.857	249.36	240.453	484.761	97.7573	269.808	138.841	165.059	174.97	202.004	319.861	216.43	124.415	238.32	217.747	110.051	149.253	126.798	306.563	196.108	138.904	269.306	148.563	204.952	229.79	244.501	135.406	318.19	168.102	122.755	194.8	234.232	202.687	246.637	129.984	267.832	126.534	330.676	230.618	191.925	174.92	241.872	356.225
CCDC81	43.129	232.864	27.4808	198.267	236.532	159.391	138.119	163.303	169.66	323.575	371.376	187.142	50.0974	121.126	115.258	62.6893	104.866	163.058	96.3086	164.77	44.3516	116.236	77.6041	225.284	246.19	123.571	103.032	151.933	156.212	174.917	248.023	105.407	94.8755	94.13	91.9864	228.613	223.3	90.5885	309.973	385.742	146.786	164.493	95.5279	221.623	161.138	171.669	112.49	117.522	101.586
CCDC82	266.26	236.31	442.239	180.994	237.026	148.75	132.7	232.727	249.78	201.343	219.113	207.362	225.992	189.019	224.702	199.623	221.979	123.958	195.038	153.479	105.328	155.199	114.787	214.527	207.792	177.698	225.848	129.834	239.749	277.868	228.571	248.678	215.436	189.771	332.792	121.038	238.788	203.017	276.809	136.788	165.529	286.521	210.809	265.127	330.504	109.775	185.741	182.449	171.58
CCDC85B	439.403	400.387	437.461	157.727	231.45	962.598	208.561	409.839	304.679	171.385	394.052	269.035	995.875	431.143	1500.75	233.306	434.6	279.661	447.816	252.345	255.564	139.113	280.82	182.012	278.163	262.921	233.766	284.566	278.606	240.748	285.997	226.544	269.112	167.461	801.311	395.963	379.494	441.052	452.077	320.771	319.646	235.498	295.392	367.614	355.195	532.849	225.914	369.099	308.306
CCDC86	806.284	659.989	1002.55	524.104	901.622	576.485	662.29	570.568	519.94	721.137	715.11	627.333	386.138	560.815	364.769	317.976	825.79	728.369	566.075	383.836	549.309	387.891	503.941	673.687	599.279	614.84	524.104	669.303	666.125	789.846	677.413	452.995	684.389	571.066	990.235	622.157	460.719	600.378	415.643	513.138	606.583	981.689	658.243	466.606	712.499	820.44	634.628	482.054	665.65
CCDC88A	496.597	444.226	696.122	652.48	795.331	335.92	631.827	578.841	614.861	572.694	709.645	590.028	472.01	568.515	507.17	554.992	629.491	693.786	589.045	618.918	642.522	802.83	740.871	648.3	726.364	795.208	663.052	633.302	673.133	621.623	528.437	909.586	608.938	528.851	392.662	406.444	840.946	608.108	810.95	510.62	482.322	809.579	627.082	814.038	736.625	555.267	551.233	773.86	427.976
CCDC9	491.042	276.515	600.927	132.115	552.509	303.102	276.637	221.999	280.296	339.812	578.121	141.384	231.634	221.633	170.166	96.7468	151.751	172.606	146.262	75.5258	285.296	183.46	166.02	226.634	84.063	221.145	123.09	281.881	270.051	418.842	203.827	302.529	255.487	257.564	76.4051	71.2648	69.4475	225.787	238.301	287.368	117.424	169.607	174.539	285.135	217.116	297.493	223.139	140.218	233.628
CCDC90B	1310.51	815.313	561.136	996.279	487.583	810.508	877.885	800.556	487.011	852.719	929.589	809.822	1138.47	754.571	739.472	689.826	772.874	803.187	727.689	924.556	841.623	923.298	1117.3	1094.08	837.162	1096.71	669.007	887.265	999.94	616.616	706.756	932.906	846.03	718.419	692.834	844.089	1359.58	936.433	813.246	692.125	781.609	782.569	739.788	1079.55	938.519	650.701	922.597	827.916	670.943
CCHCR1	202.323	173.102	197.387	154.245	318.604	191.278	225.19	150.727	163.04	227.176	172.213	203.496	88.331	127.236	175.75	159.635	164.496	119.595	116.588	83.7917	149.611	134.934	143.464	212.688	149.914	93.4566	123.34	120.862	93.5134	169.546	172.516	215.093	108.99	130.5	230.118	174.428	123.108	111.628	84.3369	165.385	210.44	134.629	191.608	116.824	170.722	140.772	99.8052	102.363	135.656
CCIN	104.047	73.6632	87.3074	76.9883	138.673	90.6324	74.1219	65.2933	95.104	99.3463	73.3193	64.3761	69.7649	82.7211	71.2555	84.5556	66.8985	64.1468	65.8666	77.4469	73.4339	70.1089	72.2874	70.2236	80.5426	72.746	87.078	102.901	85.1289	121.016	85.8168	79.1442	87.5645	97.1708	78.5513	75.9422	91.834	69.2415	64.8535	79.6779	80.9232	64.0826	94.8581	62.2444	67.2254	90.1736	62.6002	84.7775	72.325
CCK	1074.71	3836.63	-140.906	809.748	48.5002	2475.59	108.789	1280.16	220.958	-69.4906	1189.85	1563.23	4031.08	3682.54	2657.75	4031.98	1865.2	1325.44	2241.94	996.696	821.909	639.619	772.617	1121.16	193.531	459.398	1404.23	371.034	1760.27	771.194	1301.12	1575.07	1922.73	1538.55	2186.02	2310.65	1532.1	1204.35	761.576	1924.45	1420.94	1472.51	1082.16	999.223	872.02	1272.68	1229.13	571.345	1524.8
CCKAR	102.445	87.2203	219.647	58.2508	85.4681	107.779	64.0135	94.8131	96.5653	106.066	73.1249	57.472	73.3975	62.495	70.0488	61.1711	68.102	85.546	70.7108	66.5445	152.791	58.2508	92.0875	72.1904	98.2786	87.415	62.8065	94.4627	78.1479	68.0241	64.0914	63.3564	82.8069	86.1869	70.5466	80.0107	68.0577	117.713	72.2059	64.9235	82.223	64.3397	78.7509	90.9189	64.1246	63.7559	68.8566	73.435	94.6062
CCKBR	238.517	426.536	423.803	137.088	461.095	242.031	216.747	285.961	188.047	261.751	406.231	472.126	499.558	208.059	282.447	501.022	190.389	137.869	254.722	161.396	212.647	231.098	212.647	267.511	228.267	119.907	217.235	154.66	193.318	259.506	343.265	388.669	276.133	169.2	312.088	68.9288	347.079	257.299	203.381	440.19	234.511	353.803	532.522	272.833	311.279	157.868	453.669	332.105	270.311
CCL1	102.608	101.544	124.143	89.3139	133.449	96.4925	95.429	119.624	87.1869	122.016	127.6	81.0718	85.8575	110.584	94.3655	80.8059	94.0996	88.5163	89.5798	85.3258	83.4647	81.3377	90.3774	98.6195	90.6433	116.433	86.921	204.437	91.7068	158.973	112.179	151.705	72.104	103.689	99.0149	253.937	48.0466	52.9171	35.6489	33.0414	165.972	78.2045	205.724	83.8621	90.9465	27.679	122.63	20.2502	28.1217
CCL11	136.088	170.993	78.1362	50.6677	58.5063	154.244	241.473	44.705	58.8413	173.874	220.771	62.3921	113.309	108.888	140.845	87.1807	76.6623	53.3476	52.8786	155.517	64.9379	58.8413	47.0499	165.298	67.8858	145.133	129.388	134.413	182.516	265.793	204.558	109.069	56.6433	52.0577	171.693	263.336	133.708	94.6966	151.913	48.2934	64.7878	138.567	227.199	123.784	53.3581	169.845	105.442	50.0729	97.9133
CCL16	73.2346	166.419	346.682	160.175	125.934	111.73	84.0078	64.1082	65.8923	53.6095	141.785	61.2948	64.6572	158.803	53.7467	53.4036	89.0856	128.816	138.08	151.598	130.326	61.5007	118.112	70.9015	140.55	49.2865	129.571	67.8137	166.008	185.976	168.89	198.863	58.2429	56.8441	257.815	138.178	58.2429	100.875	63.4387	164.024	124.256	67.5687	59.1089	57.9099	64.5046	177.48	61.0407	113.265	117.195
CCL17	83.5028	85.6134	326.213	79.5163	127.824	133.217	125.713	115.395	157.606	99.918	112.347	82.3303	83.5028	85.3789	68.9637	83.7373	88.1929	99.449	80.9233	125.713	103.436	204.741	94.29	101.794	110.236	96.635	219.28	113.519	94.5245	105.312	102.498	102.778	150.1	82.7705	456.684	143.528	48.8363	112.782	75.3168	158.681	63.3025	51.9747	103.808	57.2708	4.21181	32.7519	58.3496	147.451	124.109
CCL18	214.414	162.19	177.022	95.9713	174.515	83.1765	80.8265	123.023	95.5012	166.159	185.012	139.003	134.669	71.8441	108.818	137.646	136.079	78.9464	93.3601	151.015	131.326	77.902	93.569	177.91	128.454	182.923	137.332	116.808	175.142	181.67	107.93	184.864	175.323	113.177	136.561	208.035	99.206	138.862	125.529	79.4847	160.755	113.39	78.9736	101.506	124.039	153.344	96.3522	153.003	106.958
CCL2	120.613	128.424	173.212	305.258	171.137	462.322	745.696	362.128	352.243	198.596	1283.03	139.407	108.165	602.422	160.642	397.641	583.506	374.698	243.872	529.931	444.138	757.534	234.597	530.663	346.751	411.92	1307.68	408.869	2099.23	445.846	264.009	550.156	147.821	815.854	990.37	628.116	280.05	276.469	438.725	403.602	180.603	458.973	701.807	382.528	232.53	388.451	713.239	556.905	293.273
CCL20	178.945	143.001	144.09	156.889	232.861	186.57	180.034	142.456	166.964	145.179	211.622	141.095	160.428	134.287	141.639	131.564	148.719	139.189	140.006	154.982	144.907	138.1	140.006	129.658	155.799	133.47	152.532	160.156	216.523	141.912	149.536	138.954	128.385	150.705	183.176	133.67	123.171	137.633	168.714	128.316	145.49	133.67	140.553	135.13	134.087	146.186	133.948	132.766	131.723
CCL21	107.157	221.857	407.38	131.361	203.495	110.018	86.6491	144.476	156.757	92.6107	78.6607	71.6261	164.03	64.8299	60.5376	127.903	70.6722	120.749	84.503	211.484	225.791	101.434	58.153	145.191	84.6222	84.6222	70.553	90.3453	219.949	114.549	255.241	204.145	43.1624	213.525	86.8142	322.628	186.38	140.947	107.147	55.8439	191.516	49.87	98.5525	67.5298	126.903	182.66	100.282	34.2014	152.056
CCL22	89.071	83.9889	267.728	83.7934	91.0257	96.1078	251.113	90.4393	70.3062	101.19	92.003	84.5753	81.8387	80.275	70.5016	61.7056	77.343	69.3288	75.1929	134.615	90.4393	75.1929	112.332	68.3515	90.0483	79.6886	104.317	178.008	87.3118	100.017	108.031	123.813	104.019	214.407	92.0524	46.082	82.7785	72.2582	77.6929	50.9184	45.6333	63.6824	314.575	122.217	41.1958	48.226	53.5111	79.7371	95.393
CCL23	101.951	131.942	194.942	118.776	106.523	123.256	60.165	109.266	112.284	133.405	90.5218	213.412	69.6744	148.309	105.792	75.6177	95.3679	80.1895	64.8282	101.586	113.289	69.6744	111.552	89.9732	146.023	74.7948	182.872	112.649	117.13	70.5887	192.747	77.0325	133.185	104.685	206.483	183.298	85.0686	84.3698	59.2883	116.639	164.63	60.6859	152.651	63.7556	109.9	125.473	75.1358	111.024	59.8124
CCL24	198.187	115.875	591.662	119.332	144.465	116.008	117.205	102.843	107.099	103.641	117.072	120.263	118.003	170.661	104.306	123.189	128.774	110.423	110.423	115.21	146.592	112.551	103.109	110.024	110.29	117.604	107.099	131.965	129.97	143.002	105.769	208.828	61.9237	144.436	216.403	312.633	123.859	-22.482	31.3657	189.889	321.897	204.221	247.934	33.6691	98.4193	81.4256	257.096	160.662	206.166
CCL25	122.997	168.848	247.216	58.6479	78.3058	148.61	138.07	113.827	91.6921	101.864	166.582	73.9842	83.6814	63.9708	90.2164	54.8006	104.341	106.554	86.4746	103.128	109.716	78.5166	54.8533	123.577	62.9695	48.8453	95.7501	115.303	78.095	170.324	78.1477	96.4596	91.1622	82.6213	87.162	97.1083	94.838	89.7567	126.298	82.5132	87.8107	82.297	221.437	118.406	86.8377	86.4052	89.8648	83.5943	84.243
CCL5	239.999	159.309	171.934	102.614	265.954	151.31	198.987	117.983	161.347	273.325	283.598	170.679	102.222	88.5775	95.635	70.934	95.7134	89.8322	104.966	88.5775	86.2251	314.258	121.12	216.317	124.1	124.178	125.041	197.027	143.861	154.996	116.258	241.041	128.639	242.568	132.153	121.383	126.882	110.956	144.146	163.013	133.91	119.588	241.079	134.177	104.578	160.072	160.454	73.8326	199.22
CCL7	48.6913	71.4632	187.798	91.6361	50.4239	164.655	55.2506	49.8051	48.6913	119.73	98.5667	80.4977	117.75	70.5968	59.8297	49.9289	69.7305	89.9034	82.7253	83.4679	102.403	41.0181	46.4636	151.66	62.5524	90.0272	66.7603	68.6167	38.6667	61.8098	46.9586	60.6493	64.9336	96.4047	74.9303	133.429	108.253	58.7451	72.1799	54.4608	258.891	58.5336	74.5071	55.6774	66.679	63.4526	60.5964	85.7204	103.545
CCL8	511.945	93.2187	155.501	143.403	181.49	121.447	131.081	62.0775	93.4428	302.022	62.5255	410.904	157.069	204.341	133.77	72.1592	82.913	126.824	240.412	128.617	69.0226	207.478	62.0775	72.6072	193.364	207.478	252.51	90.3062	101.732	99.4918	210.39	62.6226	74.7732	211.18	77.295	97.6987	139.079	179.142	65.7749	133.405	77.9827	106.812	738.353	332.915	64.8005	128.992	99.9339	122.286	66.8065
CCNA1	109.421	172.317	205.487	112.78	160.813	281.903	192.219	129.239	164.843	383.091	135.957	201.456	397.954	306.759	362.685	188.188	162.744	140.071	262.841	183.486	77.9309	120.17	88.6795	368.563	209.769	123.948	160.309	194.654	373.938	192.387	308.018	147.635	327.252	197.873	237.261	152.558	293.608	132.135	129.764	225.408	127.485	218.935	287.59	174.714	117.182	136.785	128.123	196.779	214.194
CCNA2	402.553	275.106	339.162	347.003	131.903	202.543	180.278	190.782	319.191	237.9	235.311	128.501	102.242	29.1611	96.1025	112.228	138.486	301.882	65.9973	134.344	194.702	151.653	139.3	255.652	364.386	242.19	134.418	179.687	188.267	275.18	222.662	138.178	277.425	328.205	148.481	190.989	160.129	246.667	281.511	200.302	52.0209	91.3308	124.525	170.357	69.7852	323.511	143.304	131.174	137.797
CCNB1	113.116	111.565	203.435	119.32	181.448	180.901	122.422	93.6837	65.7668	122.878	187.652	99.2488	158.367	120.323	78.8129	104.267	102.716	153.714	147.054	101.438	97.2417	95.6908	121.053	159.37	89.1221	128.26	105.453	118.316	112.386	39.1272	166.76	84.4497	141.24	122.352	173.62	188.869	180.523	106.601	102.962	128.658	118.493	125.96	84.8262	111.966	138.636	102.679	106.884	138.573	89.1561
CCNB1IP1	609.449	594.842	444.549	420.597	508.308	499.446	634.647	323.748	447.664	592.696	502.216	488.232	328.524	241.159	302.633	611.525	528.591	381.137	424.819	384.598	451.61	360.784	461.164	507.823	797.401	395.744	408.551	340.916	297.926	471.202	386.329	689.707	516.421	394.178	302.531	549.163	487.398	400.755	482.608	387.172	271.005	516.993	535.08	404.114	339.061	398.252	630.659	315.184	501.338
CCNB2	79.3045	200.473	203.845	104.014	189.417	202.96	170.844	115.732	94.2294	153.1	172.613	133.698	119.049	83.8373	64.2691	35.5801	42.8767	77.6462	112.747	88.2042	118.496	109.044	129.552	134.084	97.4355	154.813	115.345	166.919	95.6666	92.9028	76.9829	56.859	92.6602	96.9978	84.1735	157.222	83.4506	75.8754	99.1352	251.204	147.918	147.383	105.516	117.177	142.574	120.289	119.88	122.112	110.639
CCNC	525.995	576.329	460.66	756.247	301.255	519.759	504.217	638.862	203.027	317.701	497.891	672.93	1335.22	779.652	792.845	644.013	378.246	650.971	986.048	874.536	627.385	733.385	597.384	583.377	282.368	696.425	751.367	596.571	595.396	681.243	661.544	687.285	311.547	941.87	368.603	409.184	748.734	460.158	514.595	494.431	945.024	445.063	488.573	452.075	555.402	972.031	363.618	406.875	542.673
CCND1	1322.95	1228.9	1595.75	907.478	1649.53	1135.83	1276.83	1315.14	1131.65	1304.14	1366.28	980.067	1412.25	980.764	1311.94	1043.32	1842.91	974.912	1036.63	1122.88	1211.49	1299.4	1275.3	1334.79	1261.37	1309.85	1001.52	1002.64	1166.07	1179.44	1090.27	1806.98	1138.86	1023.09	1930.46	1120.86	991.524	1155.21	1049.52	1071.3	2020.81	1127.29	1067.51	1283.55	1343.05	1085.65	1083.3	1101.29	1262.84
CCND2	1950.67	2140.13	2289.21	2484.69	1881.85	1941.95	2232.86	2868.15	1930.26	2252.31	2253.44	2738.7	2643.62	2970.91	2335.79	3083	2510.33	2667.43	3113.18	3205.12	2347.74	2638.65	2596.78	2335.44	2028.13	2828.37	2913.33	2220.38	2874.17	2500.74	3027.43	4006.42	3920.59	3131.53	2799.29	3624.95	2985.18	1633.24	1445.04	2084.71	2776.34	2671.68	3947.65	1734.85	1451.52	2905.78	2666.51	3451.35	1946.27
CCND3	3658.92	1941.02	2743.25	4106.46	3096.58	3086.29	2508.22	2205.39	3371.63	3121.25	3030.73	3525.28	1889.94	2988.19	2714.5	2749.08	2777.83	2901.17	2770.64	1967.05	2600.87	1932.67	2306.01	2529.39	2362.34	2785.4	2375.93	1921.79	1994.83	2483.16	2214.52	2666.83	2375.87	2540.47	2552.61	2903.6	2455.36	2758.89	2685.48	3009.85	2574.26	2602.48	2496.01	2429.47	2795.02	3116.68	2594.66	2720.21	2865.07
CCNE1	291.957	113.809	226.747	143.649	185.117	204.387	291.063	250.571	239.919	328.058	95.4332	199.183	163.001	82.1799	183.572	101.45	185.28	125.518	170.481	77.9518	268.865	115.435	113.728	187.8	201.054	53.9657	148.121	262.36	96.165	194.142	210.16	272.589	176.029	174.813	289.28	324.396	91.2044	194.696	160.189	91.7213	218.441	159.338	110.906	137.265	91.9341	56.7274	150.004	107.409	268.728
CCNE2	241.851	195.69	267.731	134.305	319.834	89.1753	249.659	136.122	148.988	261.445	305.986	150.413	163.77	118.738	111.225	124.042	185.917	153.015	165.734	186.408	170.203	183.855	372.919	226.873	289.093	294.445	164.212	207.132	208.703	238.659	170.596	246.868	149.542	129.835	97.4536	187.838	144.079	188.774	263.707	142.359	176.189	223.992	229.877	162.066	190.072	245.509	258.969	273.062	240.439
CCNF	181.762	265.92	234.897	188.033	444.025	433.244	262.289	216.085	212.895	280.001	179.672	232.257	128.738	330.165	301.563	194.303	202.004	253.929	213.555	166.031	212.455	267.13	181.542	195.623	290.452	179.232	170.321	170.651	145.239	259.319	184.953	171.742	402.341	266.653	209.543	479.329	143.431	292.235	228.037	176.508	129.092	175.449	110.843	223.23	150.56	144.531	176.06	270.483	443.483
CCNG2	368.832	543.816	349.242	399.954	318.635	432.533	430.775	519.253	344.355	471.842	521.139	582.268	659.3	695.694	1139.37	722.058	469.57	497.348	557.576	498.934	674.861	571.551	495.247	449.337	511.794	487.103	304.145	550.46	421.087	441.835	448.736	482.703	1017.19	652.153	454.341	268.555	732.324	510.312	409.173	567.067	467.319	418.073	728.936	420.457	507.038	662.538	797.77	294.271	392.618
CCNH	422.12	558.283	199.741	289.131	161.507	556.771	385.095	693.387	395.069	330.615	543.548	690.743	1000.62	1038.1	825.999	684.547	608.985	517.026	981.807	876.625	368.169	595.988	762.224	509.923	349.354	404.968	900.2	471.311	792.676	457.861	749.53	485.797	657.834	785.556	944.606	566.661	696.994	710.516	854.705	712.055	222.52	836.832	340.536	1002.38	531.718	427.023	288.323	845.802	480.91
CCNI	9598.11	9063.83	6042.61	11426	6946.96	9643.5	6462.69	6982.32	8421.28	7067.5	8407.95	7865.75	8698.51	6804.51	6254.33	9741.34	7628.04	8884.37	7611.34	8003.38	7407.8	8539.38	8922.11	7718.29	9091.14	7626.98	8686.11	10307.4	9619.02	7638.86	8587.54	8429.64	9348.32	8877.67	8344.85	6957.53	7604.39	8854.33	8865.68	7809.79	7312.97	8965.79	6312.75	9232.22	8233.35	8949.2	9249.99	7258.7	7672.84
CCNK	936.868	895.109	1023.77	858.147	919.939	892.852	925.017	876.487	854.196	908.088	950.411	883.258	869.715	857.582	997.813	857.582	851.657	856.736	866.893	831.06	882.13	868.304	862.943	872.537	881.001	855.889	845.732	917.681	895.391	909.781	881.001	939.884	837.205	621.435	706.326	856.468	740.485	841.37	813.922	915.184	1122.22	957.817	411.97	910.411	990.703	1022.4	742.654	1229.64	928.922
CCNL2	62.0562	86.7832	84.3958	292.785	100.767	73.3965	242.734	233.611	268.825	241.54	77.063	376.601	77.6598	83.0316	75.2724	271.98	167.018	224.573	230.968	154.314	172.39	285.026	298.327	192.939	127.796	301.823	374.981	311.203	184.242	338.146	110.913	45.54	134.692	114.58	236.21	142.418	129.822	72.8223	250.186	233.679	273.001	174.915	95.3499	379.849	184.329	160.114	122.939	386.962	458.399
CCNO	108.215	460.567	330.423	375.079	469.131	67.3825	169.081	226.583	310.542	314.824	474.331	496.659	106.992	197.068	242.335	336.846	210.22	16.4566	156.235	216.184	182.692	166.176	132.531	291.732	206.549	236.218	242.947	133.296	118.767	268.792	491.918	286.152	173.572	362.989	161.171	168.708	264.512	171.505	154.849	161.779	410.283	265.97	340.133	156.794	203.723	166.642	246.64	170.654	333.324
CCNT1	466.253	339.13	591.515	258.813	724.489	325.478	385.493	328.935	334.077	438.86	180.624	312.269	202.077	271.49	311.914	209.169	359.164	291.968	299.858	350.477	285.231	266.437	224.86	379.997	287.004	295.869	225.569	378.579	297.021	419.978	370.866	367.351	356.232	274.713	276.984	327.122	335.498	367.675	390.238	537.349	439.167	286.216	149.751	353.46	336.767	217.231	400.855	255.041	419.495
CCR1	572.075	274.717	508.23	77.444	282.973	265.956	603.21	361.189	274.969	654.766	260.095	122.319	96.9192	191.963	188.686	6.72839	921.998	120.365	148.538	367.366	381.042	212.132	283.73	412.366	347.449	465.183	222.594	268.288	496.507	465.246	216.732	330.377	383.459	257.099	531.676	272.621	116.773	297.8	285.34	388.313	179.46	312.933	1201.17	319.059	380.968	89.3359	309.351	172.815	274.724
CCR2	161.977	108.64	208.695	101.601	295.207	170.385	123.096	106.205	110.237	170.309	168.825	110.77	87.1448	63.8619	113.281	88.1719	116.705	94.3731	112.634	103.542	104.987	91.3676	73.2968	180.733	124.77	141.586	94.4111	103.428	118.227	150.336	165.477	83.0065	124.658	109.008	56.4567	163.448	63.3682	82.7934	108.491	71.1017	120.791	127.459	180.133	99.2957	148.59	148.224	101.549	176.144	159.216
CCR5	111.159	89.928	141.079	123.244	121.023	70.4607	83.5913	53.7371	215.355	115.144	245.535	100.576	62.9481	83.5913	158.455	49.8829	181.058	124.812	69.2195	64.8426	76.2747	162.832	91.4305	92.2797	72.1592	122.395	61.7069	188.506	214.701	213.134	80.6516	71.1774	205.811	72.377	80.774	242.927	92.5579	59.8874	161.145	139.482	63.4861	72.8004	80.4212	174.622	73.2238	173.352	114.291	195.65	145.127
CCR8	194.435	80.9643	158.657	82.9171	207.756	128.389	142.128	77.1982	82.0104	164.237	172.397	75.2454	119.392	72.5952	84.6606	48.813	91.7046	87.0319	90.5887	77.3377	85.2883	52.0909	71.3398	61.2271	34.167	113.743	107.048	85.8462	113.743	108.024	94.5641	161.603	74.6812	131.314	62.1779	85.4461	107.243	85.3124	141.41	104.034	208.741	91.6643	117.206	85.5798	80.3645	151.439	72.0067	69.5328	101.961
CCR9	163.347	172.194	204.405	64.2173	206.9	225.275	53.4423	99.8314	139.869	123.309	176.957	161.532	115.937	105.843	132.156	95.9751	96.2019	138.508	99.4911	92.0053	85.5404	76.1265	89.2833	117.979	105.276	88.149	114.689	191.362	147.581	145.086	155.294	101.416	185.688	195.122	148.144	201.056	147.644	143.521	90.5457	121.469	175.693	84.1737	99.1666	214.612	105.726	134.213	152.329	130.777	92.7946
CCS	390.529	303.161	512.685	307.036	394.58	137.321	434.389	416.51	442.051	415.189	188.051	378.287	223.192	262.384	194.04	270.575	351.161	316.108	393.612	260.182	282.993	379.696	439.497	311.616	371.241	323.858	302.633	223.544	313.113	284.138	252.608	388.471	260.849	330.576	471.17	462.944	266.987	217.95	206.561	245.727	321.022	442.823	299.826	350.001	293.498	218.077	417.324	214.786	252.877
CCT2	1452.56	1249.43	771.891	2137.12	842.733	1400.83	800.087	1481.46	1013.31	650.796	783.336	1044.07	1953.12	1548.14	1424.81	1650.12	1251.35	1776.65	1695.32	1411.51	1128.46	1369.31	1405.56	1406.59	1423.02	1320.72	1753.25	1143.94	1801.01	1069.64	1541.94	1780.47	1592.12	1577.59	1286.16	1224.44	1230.16	1325.38	1132.72	1939.86	1222.83	793.215	958.603	772.785	1293.73	1701.63	1342.16	1308.81	1893.87
CCT4	563.099	445.531	133.945	3009.69	65.3464	571.303	223.228	681.221	496.765	204.707	509.901	428.922	2208	860.643	355.694	993.763	443.216	1457.39	1267.6	935.13	609.603	896.528	934.073	718.766	1108.31	584.891	1303.24	709.757	1338.77	488.512	671.709	664.676	627.944	742.856	787.691	1026.22	469.325	959.263	772.613	1032.2	481.281	623.693	638.04	539.401	726.848	725.918	586.495	577.993	686.927
CCT5	836.143	926.035	123.181	761.117	-46.9418	814.945	300.174	462.301	508.186	163.163	788.702	390.441	840.061	546.236	740.992	539.527	501.209	1004.5	571.244	442.82	419.314	443.088	613.695	702.674	715.822	393.339	604.249	429.994	888.468	492.193	669.776	257.871	638.888	993.577	561.516	514.981	497.335	761.292	718.153	686.035	569.253	599.534	453.918	447.795	517.374	423.136	523.386	483.197	582.501
CCT6A	706.547	718.55	227.039	1316.42	336.797	575.984	522.906	738.487	591.254	466.226	311.458	685.876	1104.64	1131.51	903.058	1004.81	612.259	910.993	971.74	921.462	936.065	793.3	825.507	662.737	905.325	936.799	1342.42	1037.69	742.222	677.807	656.336	684.645	1242.76	1080.11	968.918	784.514	1534.55	1143.41	1179.03	620.286	695.281	1041.52	520.331	782.929	576.966	873.2	849.191	738.37	541.976
CCT7	912.973	820.53	523.443	1219.84	511.951	858.636	548.948	953.196	962.672	704.397	334.727	832.627	1006.22	1222.16	856.821	1053.4	948.962	1102.9	1192.72	969.527	860.753	791.295	1288.39	1016.71	847.749	880.209	1135.56	939.889	1119.23	641.693	790.287	875.447	710.571	769.356	1074.76	988.147	760.834	891.882	934.84	808.314	897.013	777.617	827.184	924.318	968.407	842.315	919.796	1236.68	542.913
CCT8	1225.78	1203.4	908.741	2391.02	639.401	1207.81	1211.78	1544.89	1039.74	960.068	836.502	2043.22	1799.37	1922.85	1351.51	1995.86	1747	1864.26	1921.38	1377	1202.97	1195.36	1070.93	1605.9	1201.41	1012.09	1805.07	873.14	2234.01	1078.1	1520.87	1232.58	1527.39	1177.37	1502.77	1078.59	1324.36	1699.38	1746.97	1524.24	914.786	1908.01	1416.78	1369.12	1569.19	1679.61	1499.37	1174.22	1440.7
CD14	1518.12	1272.95	1385.11	822.817	996.982	1667.07	1374.07	1264.23	1268.32	1044.41	1711.23	810.96	1091.15	1933.23	1173.19	906.084	3694.37	1002.02	1088.83	1698.01	1654.81	988.533	1372.71	1814.66	994.12	1296.53	1167.06	1148.66	4703.25	1606.84	1085.29	1415.73	1243.95	1504.79	1455.76	2139.01	1346.9	1215.74	1407.75	1536.55	1563.58	1647.91	1464.77	1227.56	1329.32	1408.2	1217.81	1303.33	1412.33
CD160	330.296	291.014	350.971	204.816	503.328	494.581	294.036	215.312	98.8974	152.334	243.939	110.507	145.336	94.9215	122.594	195.115	260.638	40.2128	132.931	94.2853	185.732	158.536	23.3549	196.546	139.611	179.847	134.522	159.809	293.081	203.067	151.857	335.136	233.491	132.298	143.967	305.563	116.154	122.39	92.4148	231.932	299.628	163.984	420.989	71.7941	221.219	497.085	393.327	188.276	385.179
CD177	206.564	57.7772	194.243	233.26	115.089	134.504	166.801	110.982	90.4468	241.101	165.68	169.227	123.863	62.6309	72.5252	58.5239	225.793	86.5265	194.243	202.83	180.242	270.97	64.1244	216.832	174.455	176.695	298.599	99.221	122.183	116.583	159.893	193.421	108.335	284.085	199.1	293.82	79.3313	91.5009	124.511	112.544	309.083	99.1576	306.294	90.4868	148.14	148.85	61.2797	49.9722	141.751
CD180	192.228	134.863	198.651	102.521	237.866	70.6266	120.074	89.6734	118.132	146.739	93.7816	71.5229	56.5095	96.5452	75.8551	30.6655	186.626	156.524	24.5406	111.185	133.145	151.296	86.2375	115.592	130.531	193.647	107.824	121.493	160.558	168.699	77.1249	106.573	141.693	120.558	88.8883	242.786	96.2884	169.035	170.415	91.8985	87.6967	122.44	114.35	82.2407	250.374	93.2782	103.689	103.438	104.378
CD19	127.827	53.4816	92.1239	101.316	198.859	58.6714	126.514	113.821	122.763	113.071	127.515	88.4973	24.4685	69.8639	65.1743	56.1703	92.1239	124.826	87.3718	156.903	76.9296	56.9206	109.006	103.129	98.5643	153.276	82.7447	102.128	197.796	151.275	131.579	109.083	103.506	93.6914	91.3864	242.994	87.8918	91.2377	183.66	100.086	115.923	95.1784	95.6246	95.922	76.4413	142.319	77.3335	88.1148	80.0846
CD1A	153.006	236.783	542.001	106.673	424.392	289.449	236.783	174.728	151.451	212.616	263.116	158.95	114.284	95.0624	134.284	90.3402	233.672	140.951	82.3403	196.839	130.673	62.8405	97.6734	305.115	96.1735	157.117	116.507	218.394	140.617	146.339	250.005	103.399	167.458	217.332	197.168	331.354	135.428	116.603	114.64	95.9042	190.745	131.057	304.589	94.5659	164.96	97.5994	94.6552	190.031	109.198
CD1B	68.0418	77.2693	89.7811	74.2977	82.7432	86.4968	83.5252	61.0039	65.0702	73.0465	110.269	73.3593	64.4446	65.8522	65.6958	61.9423	59.7527	64.9138	79.3025	74.4541	57.5631	55.0608	59.9091	69.9186	78.5205	57.7195	211.303	67.1034	52.5584	59.5963	63.9754	72.8007	70.8607	62.7237	72.8546	241.954	64.5559	66.4958	62.1848	63.8015	63.4781	63.7476	65.8492	92.4697	65.2025	64.502	96.4035	66.2264	64.2865
CD1C	78.4796	99.0131	129.024	78.0847	278.878	88.9438	97.631	83.8104	80.2565	87.9566	100.79	99.2105	82.6258	135.342	127.839	83.2181	103.554	94.2746	95.6566	96.249	69.2	106.516	81.4412	160.416	85.7848	76.1103	85.3899	101.777	87.9566	100.79	123.1	151.995	44.9325	101.779	102.944	50.7538	46.9573	68.3192	172.699	143.339	59.4606	88.1624	64.6239	140.301	80.6199	48.2734	52.8293	91.9589	112.511
CD1D	144.291	118.794	228.985	64.5391	134.211	120.375	108.813	80.5488	50.7035	238.769	147.256	76.1016	100.808	80.5488	59.3013	49.5176	95.3726	85.0948	46.2563	130.851	102.29	78.4735	87.0713	143.698	53.5694	105.255	84.0077	107.923	96.3609	155.953	89.5419	98.7587	83.1908	82.9088	87.7597	311.689	88.2673	81.0474	85.165	89.4518	84.8266	137.509	106.994	81.8371	84.601	84.883	179.475	84.3189	86.0675
CD1E	149.079	126.876	161.251	125.917	93.2379	201.306	84.7547	76.7879	103.934	157.858	196.807	61.5919	61.8132	92.574	119.056	67.9359	64.9114	97.4426	88.8119	60.3379	68.9686	121.933	106.368	221.887	118.835	97.1476	98.4016	200.126	107.327	85.8612	82.9105	104.305	111.611	103.362	94.8773	296.098	97.8365	87.5711	71.4923	105.745	171.553	85.8428	111.637	75.368	88.5401	95.0083	94.2488	73.6396	88.1211
CD2	243.177	137.728	164.735	59.7065	185.561	171.697	61.9271	80.2921	69.7292	256.44	196.244	116.962	102.198	51.1241	53.7048	89.5946	178.239	52.1444	105.139	161.314	87.134	106.579	131.486	84.1932	45.4826	55.6254	113.241	81.1323	74.0504	205.726	129.566	259.447	165.022	134.736	124.364	65.3689	59.7266	63.5434	134.819	149.422	181.534	131.998	131.915	60.0585	58.8139	135.815	85.6148	142.536	111.005
CD200	348.29	464.534	181.696	360.162	161.002	362.165	288.976	513.215	279.249	100.449	239.484	619.923	884.786	663.98	642.047	1007.37	363.69	625.359	1016.14	614.917	266.661	408.176	470.303	410.035	563.661	305.902	463.628	182.268	408.748	298.178	678.331	519.428	867.34	784.182	820.02	476.522	1066.92	385.878	592.306	385.403	231.098	669.459	414.537	427.135	350.374	200.092	437.471	499.763	255.931
CD207	242.928	139.936	177.98	76.4439	199.829	210.625	212.596	100.778	77.0437	201.8	112.089	119.457	104.72	73.2736	86.1262	52.0239	118.429	32.6593	62.3917	130.939	59.9069	123.913	79.6999	114.659	21.0919	117.744	111.06	108.49	106.176	78.2433	81.4993	84.8197	85.5155	88.8788	94.2135	74.2661	66.6698	94.3875	70.323	125.874	161.304	124.135	318.274	107.087	75.3678	177.424	129.353	69.3372	162.29
CD22	312.38	311.752	350.692	224.272	806.224	167.574	360.472	235.129	325.542	371.818	330.712	249.576	145.232	177.186	137.939	193.268	304.584	264.875	146.769	203.608	186.925	177.019	347.283	298.506	399.441	245.063	226.326	265.672	200.338	324.005	219.284	329.614	203.648	190.076	271.748	253.793	145.332	210.636	374.88	283.923	282.43	169.469	530.194	296.571	122.261	356.333	127.543	446.793	171.079
CD244	90.5511	161.888	146.392	69.5939	104.409	72.1197	189.125	97.7872	83.5199	91.7116	81.6085	108.3	74.3724	73.2119	74.2359	126.117	77.4443	116.492	91.302	120.929	104.545	71.3005	87.2062	143.798	87.8205	113.147	83.9295	119.495	75.1916	158.406	81.8815	84.0892	84.0892	74.8426	92.3044	107.003	88.1784	84.1261	79.558	75.653	196.522	76.3898	84.0155	109.14	73.0375	106.819	143.216	104.277	125.128
CD247	100.141	211.305	96.2896	120.098	370.173	127.976	168.852	116.159	106.268	95.0642	205.002	211.305	143.644	62.853	159.837	156.773	133.578	179.969	104.167	139.355	146.357	150.909	145.919	192.223	117.297	103.642	49.8109	183.382	122.111	220.67	85.6109	195.683	112.687	112.687	181.745	416.163	116.534	158.095	120.066	157.401	127.066	120.949	114.39	114.327	201.863	121.39	116.156	112.372	122.652
CD28	97.326	72.2918	158.318	55.8733	130.456	95.7329	138.616	62.0831	62.8633	80.0947	133.219	85.7843	76.2258	65.7569	69.2032	83.8986	73.6248	100.317	81.1025	73.9824	69.1381	63.1559	63.7412	175.062	76.2908	100.74	99.3092	130.423	109.908	98.789	97.6836	111.577	93.3266	111.292	96.3938	75.514	78.6574	76.7142	58.1396	89.726	122.57	64.3312	167.263	68.9415	66.3125	87.2875	110.815	96.5843	88.6591
CD2AP	68.6277	154.712	107.616	201.55	70.6865	249.288	86.2563	160.759	292.394	279.398	211.586	172.469	108.131	171.311	142.359	222.652	194.987	138.37	182.763	226.641	202.836	302.303	170.153	251.476	213.13	234.233	133.352	248.387	212.873	316.843	268.718	248.072	138.681	228.5	52.8195	103.912	115.179	274.824	111.091	91.8596	150.394	195.25	205.05	217.259	146.673	211.836	190.22	244.797	258.422
CD2BP2	938.501	675.729	1028.21	1044.19	1110.43	877.979	854.252	736.125	844.609	906.527	682.961	913.886	604.294	950.682	728.385	765.054	725.467	643.501	847.019	777.108	615.333	854.886	916.17	816.441	872.015	895.361	1132.25	760.105	634.365	721.279	826.845	801.775	555.13	815.003	819.341	1007.42	717.349	839.629	755.373	1005.12	1175.42	874.463	490.609	852.644	724.877	699.57	548.41	1331.64	605.489
CD300A	256.437	271.738	241.418	94.8225	110.172	180.825	152.393	189.609	289.543	224.558	286.568	93.9252	165.664	178.841	146.679	81.2209	260.923	204.769	129.016	285.812	222.999	135.155	158.439	186.397	226.73	178.841	182.43	167.223	197.402	119.806	136.241	120.123	191.913	138.707	321.355	124.853	102.474	160.697	135.016	213.513	283.432	250.344	122.696	167.169	295.414	135.822	281.015	223.598	170.054
CD33	168.981	163.443	175.384	102.697	162.577	140.598	132.118	122.945	108.408	107.889	154.27	100.447	87.9862	81.2367	100.62	92.1398	119.311	104.427	84.3518	110.312	105.12	94.3896	103.043	153.578	90.7553	120.869	93.0051	106.504	101.312	107.889	122.599	137.323	90.3468	178.482	113.791	102.509	82.2383	90.3468	121.459	102.333	98.4553	102.598	105.154	98.4553	89.2892	103.391	107.004	86.0282	121.106
CD34	313.866	213.527	607.703	299.892	215.079	587.712	319.882	239.922	423.133	407.412	389.945	479.998	242.445	342.396	225.56	545.597	640.308	290.188	304.938	306.685	261.464	306.685	246.908	748.604	313.478	420.804	140.165	798.095	393.05	356.952	1016.24	290.116	437.965	530.217	308.103	360.02	578.591	428.426	335.901	428.017	311.373	490.563	430.334	362.473	281.395	467.943	315.461	284.801	284.801
CD36	139.339	72.0404	133.442	109.125	246.883	88.5763	143.959	101.465	75.5056	211.805	131.861	137.272	76.5999	153.504	68.8791	69.7302	105.416	107.058	146.999	217.702	128.396	115.082	81.6458	89.9745	109.489	182.746	123.897	170.709	170.101	118.852	125.053	192.986	131.995	146.716	285.596	207.875	67.1826	85.935	66.115	62.6735	182.942	68.1377	202.678	112.203	124.002	157.504	57.5324	112.919	106.401
CD37	202.569	74.905	241.071	320.912	323.04	138.433	147.451	161.028	95.6757	220.503	248.873	140.054	98.8167	141.777	46.2312	126.477	225.265	101.654	182.71	200.137	246.137	264.78	339.454	216.957	162.649	270.15	301.965	354.652	199.327	215.437	145.222	129.294	158.913	216.246	268.526	294.748	160.404	169.518	153.155	204.067	301.293	137.993	194.456	120.884	138.034	116.079	152.036	120.47	191.557
CD38	189.03	136.314	108.882	112.006	272.693	82.8167	151.153	175.656	141.781	162.672	137.973	212.85	117.082	83.8905	75.7878	54.8966	76.4712	63.585	109.565	73.2497	69.9305	149.786	56.7514	96.8743	65.3422	70.5162	69.4424	128.602	57.63	58.7039	70.4186	64.1107	134.413	150.705	86.0129	70.9141	50.5635	112.033	175.83	66.9753	87.5049	144.319	240.283	95.1438	53.4878	122.238	130.056	136.979	60.53
CD3D	262.185	130.898	69.8481	98.7769	262.641	216.251	135.72	50.3017	56.3611	89.5901	178.722	158.459	108.29	89.5249	152.986	34.4039	56.3611	110.049	58.6415	112.785	166.212	193.512	61.2477	57.599	233.778	193.447	104.511	151.487	100.992	53.5594	174.682	242.572	101.919	83.0629	204.86	97.5892	88.7198	83.2725	73.8444	110.369	199.273	87.0437	321.419	78.9425	209.12	157.44	83.0629	97.5892	110.719
CD3E	240.124	105.708	234.435	150.888	298.733	119.732	174.702	101.673	110.603	200.236	186.278	98.0348	48.2904	62.9756	102.202	109.479	172.585	117.02	151.021	127.868	165.375	155.916	125.884	152.277	116.557	157.768	72.2365	76.1394	133.954	144.538	217.832	104.611	100.854	120.347	225.823	122.403	106.667	112.975	145.157	102.555	101.988	113.897	105.958	100.783	152.174	191.586	102.768	146.291	163.941
CD3EAP	162.229	487.74	536.25	157.021	339.009	203.671	327.551	180.755	99.0616	464.005	421.447	184.773	316.391	81.1306	257.092	162.899	305.454	188.419	203.746	292.21	278.743	233.879	230.084	303.891	266.913	436.923	195.338	296.154	219.445	306.421	226.959	168.811	142.833	270.376	268.335	371.818	209.635	355.921	256.397	375.715	289.922	244.15	202.708	198.625	330.252	199.058	435.899	182.729	174.935
CD3G	109.188	116.234	185.156	55.2394	113.812	135.391	115.573	85.1862	103.683	109.188	180.532	83.4247	77.4793	65.3685	50.6153	64.0473	87.3882	76.3783	77.0389	89.37	56.5606	88.0488	88.9296	91.3518	64.7079	59.8636	82.1035	70.433	86.7276	87.3882	116.895	145.328	109.424	88.4223	57.5194	63.32	54.6692	59.8696	104.224	80.4716	77.3713	80.8716	70.7207	56.0193	60.1197	146.828	115.425	93.0228	69.2205
CD4	137.025	143.918	298.474	194.228	89.0874	112.049	288.493	294.088	241.271	166.88	171.356	210.79	85.5962	279.765	151.841	165.582	341.354	138.816	193.557	200.047	217.504	209.939	259.13	268.037	222.561	259.533	191.946	256.4	241.092	149.11	239.481	241.536	176.074	269.055	291.056	190.249	183.757	124.823	192.485	356.121	218.778	158.366	182.53	204.82	228.047	189.852	159.087	152.126	130.017
CD40	188.842	195.316	292.894	192.524	190.29	227.877	195.399	112.55	100.345	199.847	214.534	126.513	106.882	191.862	99.6004	121.714	156.426	118.839	107.42	176.637	158.701	142.98	117.453	270.801	140.849	151.937	162.88	126.203	193.186	157.874	198.999	186.351	136.103	210.014	146.502	189.421	97.7082	141.024	112.47	126.996	97.3263	163.1	168.182	159.237	138.541	137.337	155.345	141.038	177.01
CD44	1205.01	757.119	502.042	3326.45	612.043	983.707	1551.94	956.391	922.133	1764	1840.25	423.594	290.107	970.228	356.327	463.545	1198.91	927.315	487.874	1635.67	1840.97	2319.39	761.663	1153.85	866.66	1155.87	2074.65	1516.2	2292.97	1344.67	688.295	885.998	808.805	1065.26	1117.6	1108.98	669.624	937.21	1421.61	1462.42	1092.24	1225.32	902.067	985.607	1111.01	1306.68	1356.6	1197.11	1235.77
CD47	1680.61	1591.43	1648.43	1793.67	1173.2	1253.25	1505.37	1381.22	1572.74	1272.88	1911.1	1294.75	1859.64	1254.49	1225.9	1576.57	1731.07	1772.04	1221.06	1536.96	1519.34	1392.72	1913.57	1823.56	1460.68	1525.53	1223.83	1351.93	1860.23	1423.13	1373.74	1970.65	1605.98	1888.83	1355.63	1354.49	2279.26	1656.36	1332.27	1355.63	663.502	1495.44	636.264	1939.53	1343.1	1878.96	1804.28	1926.33	1704.08
CD5	313.963	67.2048	327.575	100.276	84.9633	304.605	125	96.0757	71.4051	73.9573	106.975	127.605	58.1128	167.376	87.4091	106.444	79.6464	221.555	72.6812	69.3847	74.7548	62.9512	107.613	235.166	71.7773	87.5686	110.963	74.808	235.911	273.289	193.482	104.507	135.701	88.6459	110.164	140.037	89.8619	131.419	96.1536	162.243	111.962	87.6413	137.763	93.1399	120.844	102.392	92.4526	153.413	134.009
CD52	165.619	147.754	187.005	113.72	144.103	133.54	123.63	146.32	148.536	127.151	143.581	133.149	136.54	109.156	119.979	199.784	115.676	133.149	121.674	116.98	120.5	207.999	134.192	148.276	140.712	121.544	120.5	138.887	115.415	146.58	243.859	105.819	222.811	145.01	364.657	119.676	112.38	99.5866	118.106	168.292	107.339	111.747	171.966	138.905	159.73	242.141	217.288	67.0324	174.069
CD53	931.413	638.044	354.634	524.922	297.578	689.378	448.169	387.646	174.112	554.523	485.252	160.412	452.02	264.125	106.327	269.297	765.801	476.559	387.096	541.758	471.057	405.198	535.156	937.96	431.717	705.114	499.007	557.494	891.633	436.174	675.458	361.885	283.967	466.142	772.118	302.184	468.18	485.33	328.103	637.897	437.214	466.724	451.71	461.838	544.351	292.898	408.383	533.058	519.468
CD55	722.286	688.196	450.297	449.648	281.633	392.912	523.347	339.748	554.758	473.511	429.762	513.607	522.535	440.151	337.232	496.562	606.38	569.044	496.237	552.973	511.497	619.204	813.436	720.419	901.745	561.82	780.563	650.859	605.569	388.692	510.279	372.991	406.614	397.146	592.232	533.446	446.528	550.425	534.35	480.34	482.128	741.072	953.812	830.957	549.205	731.078	700.296	760.451	571.718
CD58	204.522	169.114	129.49	182.983	75.5137	214.555	92.1509	135.662	152.121	218.213	308.232	144.171	138.227	108.102	104.877	120.091	178.589	143.612	116.967	205.64	143.688	230.456	163.958	226.163	181.764	204.37	193.981	276.786	222.48	163.755	194.54	107.808	143.553	138.792	265.949	249.189	98.0132	222.36	143.436	149.563	167.357	138.109	145.68	149.836	218.126	150.577	217.931	142.909	265.247
CD59	917.643	738.95	901.257	1877.8	501.15	1122.16	841.137	986.919	1087.56	1003.82	978.657	1014.13	950.891	1224	769.596	1307.66	1056.18	1805.92	1300.99	1424.88	1461.03	1787.51	1062.89	1398.13	1200.73	1352.53	996.155	1374.93	2090.87	1108.67	1070.04	673.059	780.429	1211.73	846.113	683.459	1326.11	1081.62	1578.17	1025.06	654.007	1168.83	1272.55	957.301	1099.26	1336.1	1105.5	1240.14	1870.21
CD5L	226.391	159.148	137.677	78.3869	108.429	69.9926	84.0419	140.593	169.045	164.273	74.499	73.527	68.2254	101.802	69.6392	65.0444	157.205	144.392	89.697	146.513	124.688	75.0292	81.9213	195.818	67.9603	79.5356	99.4167	96.1474	92.1711	86.8695	144.569	165.741	150.415	86.2074	132.881	84.1891	73.593	135.845	111.499	86.5858	265.268	80.0894	91.8839	73.6561	81.1616	91.0639	94.7852	85.892	143.477
CD6	86.3705	115.636	235.059	138.734	149.083	93.2213	152.332	99.0579	77.7191	145.627	173.858	89.0818	96.2845	94.2768	109.572	73.4554	134.285	107.109	127.91	152.167	123.315	78.9816	85.2942	165.351	83.1417	94.815	100.879	136.561	111.704	158.148	146.951	156.139	101.624	139.049	167.799	118.786	79.9837	62.6001	87.1558	107.606	135.903	103.295	148.55	90.4974	85.3339	71.9051	108.148	95.2699	135.983
CD63	1787.73	1869.99	1015.74	2805.92	661.816	1465.84	2333.04	2296.92	2734.19	2049.5	1861.88	1792.01	1066.92	1640.19	1031.25	1879.88	2935.98	2328.89	1719.13	2479.18	2167.82	3554.04	2518.68	2364.12	1902.73	2218.3	2961.06	2763.35	3232.85	2211.85	2095.07	1407.28	2227.43	1887.57	2704.11	2244.28	1914.05	3006.57	2450.44	2010.99	2667.59	2149.58	763.437	2358.31	2506.61	2252.3	1719.37	2008.83	1724.98
CD69	122.176	116.006	143.771	83.1385	196.81	102.242	133.448	134.516	94.4107	182.571	67.1201	22.3873	90.4951	50.7457	118.498	171.299	127.753	94.1734	69.7305	268.833	141.991	144.839	131.431	103.784	57.865	107.344	166.671	213.065	133.448	189.691	146.737	74.3685	72.5496	297.48	73.0953	87.161	130.51	189.016	116.626	77.0361	191.32	143.788	116.141	156.823	154.216	70.7308	82.9777	85.0996	91.1018
CD7	112.972	154.64	190.063	119.324	158.731	273.615	114.156	130.522	110.28	116.848	124.385	115.34	85.9465	109.634	107.911	103.712	113.725	110.172	86.1618	113.833	223.333	167.883	83.6854	100.159	173.375	123.523	143.442	117.386	119.97	212.782	150.656	104.569	163.518	40.1773	201.004	225.126	99.2787	74.7523	72.4996	97.8613	162.683	107.201	48.0997	100.367	141.903	127.906	117.579	34.0773	97.9626
CD72	104.219	178.609	137.931	127.204	257.596	114.388	142.528	96.2783	224.998	101.433	100.736	195.186	129.294	155.623	80.676	93.3529	88.3378	74.2678	86.1089	109.652	88.6165	183.345	109.373	78.447	93.0743	115.085	136.12	122.886	99.0645	205.495	79.2829	81.6584	140.22	173.766	100.97	156.234	50.9906	105.575	57.009	148.908	144.145	168.219	262.577	100.813	68.3655	126.352	133.312	50.8336	186.379
CD74	2642.19	2056.7	1976.11	3576.62	816.376	1728.05	4117.79	4313.61	1610.62	3330.33	2310	471.177	1488.53	2449.62	985.405	1694.32	5490.81	2466.52	2742.65	4002.34	2879.72	4953.25	4919.88	2486.17	2920.8	4051.12	3252.42	4685.04	3055.96	1948.4	4091.63	2566.83	1839.49	2525.64	3780.97	2013.01	1923.73	2329.79	2171.18	3338.07	3565.53	2546.37	3929.68	2908.06	3209.61	2391.92	2432.93	2843.6	1911.08
CD79A	116.852	180.653	289.236	134.322	473.232	127.798	160.86	128.02	140.846	324.067	142.836	141.952	209.623	143.389	122.491	103.804	235.166	216.368	193.922	168.821	135.76	176.451	136.865	161.081	144.053	143.832	130.563	150.577	130.342	316.438	173.797	185.264	302.332	177.95	147.454	160.999	117.268	95.9833	116.572	246.875	260.807	93.3517	268.199	53.3745	186.89	199.429	107.903	136.734	136.077
CD82	197.642	312.833	322.786	128.703	234.453	233.282	208.766	259.702	299.148	188.713	364.794	235.112	238.552	323.445	332.666	149.121	298.709	150.804	296.367	395.97	327.177	348.327	616.253	355.572	456.566	480.351	477.423	305.368	276.754	299.294	216.889	249.736	319.035	244.203	269.288	345.701	243.36	250.474	190.714	315.347	199.462	271.606	349.074	269.551	354.607	193.876	234.085	386.543	318.561
CD83	654.738	751.338	810.287	419.416	272.927	462.48	647.09	644.149	289.4	457.656	603.32	490.013	558.256	480.247	511.309	781.46	369.41	453.891	566.963	485.306	185.27	539.783	449.772	877.824	256.572	563.551	636.148	132.087	355.996	720.864	998.898	795.641	575.245	717.24	536.901	362.174	633.149	489.128	424.521	362.174	377.137	299.749	793.926	491.232	314.245	369.266	609.847	588.649	577.661
CD84	294.251	182.121	240.481	126.663	284.038	250.12	157.63	159.843	158.728	167.761	287.907	180.843	154.728	129.893	124.516	121.762	136.516	144.843	158.548	188.679	163.679	154.925	179.826	243.678	170.466	191.088	165.269	204.301	189.449	218.318	219.514	206.581	165.856	183.734	176.21	256.879	123.949	133.045	129.283	244.952	235.605	123.458	187.684	159.503	252.866	190.817	182.023	209.046	150.331
CD86	209.551	212.009	270.268	216.926	201.685	82.4219	215.82	165.345	158.503	230.2	297.35	138.428	123.023	190.172	162.928	114.46	258.346	182.429	182.88	215.492	266.54	223.768	244.212	198.039	206.478	292.802	228.971	237.534	165.427	149.571	323.488	177.535	190.973	108.729	216.435	322.221	172.913	140.884	192.186	158.818	188.523	200.825	177.611	155.484	221.941	267.535	226.362	321.489	167.432
CD9	571.866	424.269	177.683	1039.07	85.0616	340.173	387.619	996.055	621.692	587.146	483.285	314.208	480.683	803.835	264.547	598.052	847.129	954.367	932.775	1012.77	832.624	1745.72	1954.44	666.757	1120.62	1317.6	1749.21	1384.04	1043.78	659.117	328.824	1130.74	532.866	791.361	309.037	526.78	552.801	689.48	768.559	556.109	855.312	1064.41	1070.01	941.536	615.782	762.164	810.767	945.682	769.133
CD93	229.794	360.869	492.149	137.331	445.403	463.422	253.476	252.137	270.774	414.925	756.872	133.213	214.761	340.276	217.747	307.944	584.921	252.034	268.715	427.796	381.77	224.337	253.785	483.912	394.95	191.8	368.385	273.657	835.126	678.31	656.996	329.462	357.435	240.602	340.24	224.562	187.927	497.109	573.073	170.989	632.741	469.841	400.935	413.959	454.636	435.131	320.8	244.644	532.332
CD96	149.293	116.025	152.806	74.3398	124.839	51.0121	106.946	49.0902	91.5043	109.464	77.7197	117.748	85.2747	55.4523	106.813	74.7375	120.863	69.2369	83.0877	68.9055	87.6605	94.6191	63.405	111.916	146.245	119.604	97.0711	114.302	92.6309	62.4109	117.549	144.643	88.7809	66.9188	117.706	151.315	119.054	70.8227	97.9019	74.7267	160.791	68.4449	70.0065	106.562	82.4281	96.8017	99.9959	65.7121	93.998
CD99	1165.44	775.16	911.725	1848.38	902.656	1060.37	1957.43	998.127	1083.85	1840.32	1716.85	618.688	831.607	1029.06	931.181	516.555	1937.56	991.805	1048.14	3050.22	1599.07	3541.31	744.49	1986.79	885.383	2655.76	1659.88	1793.62	2164.6	1819.89	716.379	936.598	921.286	767.111	1645.33	837.704	749.898	2018.99	1509.05	1282.38	2131.93	902.278	1613.07	698.313	2196.98	980.052	1199.7	992.513	1415.44
CDA	193.099	221.102	228.994	215.501	441.306	236.631	247.832	208.628	222.629	204.555	224.411	189.535	172.734	192.335	269.725	168.151	217.538	163.569	175.025	166.115	200.482	158.478	178.08	214.483	266.161	187.753	190.299	187.753	162.805	179.098	370.535	227.968	203.245	184.927	195.799	217.84	205.628	184.331	178.821	210.692	220.819	186.118	285.455	184.331	209.649	216.351	218.436	190.586	187.012
CDADC1	101.196	251.622	341.55	188.399	157.255	106.334	157.177	181.859	240.176	232.079	164.73	137.323	186.842	155.931	284.946	225.694	217.83	210.589	185.44	172.126	207.319	197.82	117.936	269.296	246.483	215.261	170.335	256.371	96.6019	125.799	250.454	223.29	165.278	259.339	158.681	266.229	193.005	144.456	147.477	243.156	157.495	165.078	201.42	103.86	188.982	177.916	145.581	147.461	239.858
CDC123	599.032	734.392	698.177	425.742	308.062	618.191	491.631	723.956	241.55	587.116	574.187	673.566	566.944	611.883	399.496	455.416	608.456	551.134	704.174	859.005	620.372	523.953	611.883	557.754	446.459	761.028	1075.44	542.255	529.405	624.655	509.155	560.218	571.271	614.31	753.224	701.644	609.956	579.644	540.457	506.043	524.213	696.285	564.74	592.874	418.374	232.569	751.382	865.929	625.447
CDC14A	161.101	84.1915	104.101	126.323	146.011	112.224	100.906	84.4944	116.933	146.948	116.685	111.535	93.8018	89.3133	73.7551	122.825	91.0481	86.2567	85.7611	113.904	154.41	101.457	99.9149	107.267	130.178	147.085	100.658	111.343	74.0305	145.185	124.312	133.781	86.1259	93.6576	137.259	166.522	94.5431	131.071	91.6627	122.078	83.5121	134.549	158.894	116.104	133.568	68.6833	82.9147	87.3207	117.16
CDC14B	600.422	521.814	416.08	434.959	1029.36	497.703	550.71	522.652	614.293	599.324	615.671	495.115	350.617	432.557	510.141	371.19	574.598	467.858	403.065	453.503	548.178	436.057	494.836	580.556	580.295	541.587	489.679	546.037	483.367	602.209	473.574	827.431	602.8	527.171	775.907	353.768	676.023	629.324	462.891	534.062	363.794	511.042	337.588	456.701	510.847	437.544	549.824	575.965	553.154
CDC20	169.775	122.658	163.906	105.388	322.023	132.048	223.766	163.068	120.311	198.783	112.933	123.497	176.314	158.038	146.468	99.8547	126.18	90.6326	102.873	167.931	194.088	164.912	243.049	144.791	116.79	129.868	95.6628	136.24	106.897	121.317	270.883	69.5272	65.3983	80.2139	193.396	279.193	81.5497	202.989	142.634	81.3676	64.6696	187.324	245.493	139.598	138.626	190.967	105.959	156.114	161.457
CDC25A	242.814	109.041	126.516	77.6007	179.171	109.804	103.47	117.282	94.5418	116.367	80.3479	124.227	105.988	124.837	99.1967	75.0061	94.6181	79.6611	104.386	97.4416	81.7978	111.635	83.0188	77.677	170.166	90.4973	114.764	110.796	85.0792	190.389	70.6564	84.0315	94.565	123.49	121.069	121.427	103.888	109.087	84.1678	111.575	77.367	84.0315	96.1672	86.4859	84.4576	124.802	72.6457	103.616	88.9573
CDC25C	136.647	109.513	155.914	102.767	73.0111	125.54	75.9866	82.3207	87.3291	133.995	103.974	84.7365	103.857	63.1417	74.3368	94.6059	92.2196	86.0033	95.9905	96.9333	55.423	60.9911	98.9661	98.0528	62.4641	105.271	102.236	98.2885	75.4858	70.0355	86.7693	81.9093	88.7594	92.0882	71.538	173.481	80.8702	88.8941	88.2976	87.2777	126.973	80.4277	126.473	102.248	107.154	92.8771	79.1962	69.7485	85.1034
CDC27	419.43	473.248	464.518	278.685	356.776	469.841	377.963	324.092	261.278	316.001	328.936	484.107	475.59	501.035	628.632	509.286	368.275	431.141	489.058	626.449	557.461	349.43	433.164	405.218	513.385	482.191	484.427	469.894	341.073	505.613	551.339	608.856	642.193	489.332	242.471	277.083	692.382	527.17	412.552	632.405	260.574	531.402	517.615	434.126	598.897	380.331	478.747	497.991	570.331
CDC34	621.153	1335.89	515.563	675.837	703.881	627.798	601.522	693.029	606.277	576.832	1154.65	663.766	1361.62	652.366	613.593	517.392	584.087	508.552	519.404	436.797	628.407	570.431	596.157	486.971	398.756	577.868	568.846	515.868	459.781	561.896	452.282	813.579	738.472	1025.46	627.449	609.278	675.832	676.641	446.084	843.835	524.468	360.338	488.17	767.153	610.938	533.532	539.234	364.763	547.234
CDC37L1	153.867	289.533	247.817	481.939	206.678	259.95	187.957	308.369	213.149	193.735	273.586	395.039	379.9	549.656	215.922	433.404	257.87	350.317	589.062	521.691	240.421	275.782	395.501	357.251	259.835	300.511	552.43	337.028	280.173	142.311	411.679	383.279	336.765	431.052	194.442	312.109	277.643	415.14	354.986	330.435	201.035	317.023	136.282	393.386	391.673	328.774	377.351	299.501	392.53
CDC42	1455.18	1366.16	1097.56	1498.03	1070.62	1195.1	1464.44	1321.7	1177.95	1050.44	1101.82	1405.61	1756.41	1889.03	1967.19	1953.51	1633.96	1368.29	1830.15	1755.45	1226.77	1437.87	1472.75	1268.94	1292.58	1440.8	2258.47	1076.79	1376.01	1536.74	1855.76	2272.83	2515.08	1633.43	2097.63	1252.29	1827.14	1478.18	1507.83	964.847	1365.38	1597.82	1819.68	1976.69	1402.9	1108.05	1329.52	1680.47	1131.99
CDC42EP2	271.787	193.765	160.327	186.638	404.895	131.284	316.103	160.488	373.761	252.496	162.364	152.825	152.933	139.59	157.541	143.555	257.801	140.715	133.159	260.159	146.77	204.911	259.837	183.852	385.604	285.826	228.114	255.497	172.92	235.723	152.825	266.271	152.897	170.905	224.99	142.585	223.287	174.468	183.772	213.258	151.068	154.537	154.38	188.628	158.511	263.622	218.966	225.463	210.483
CDC42EP3	197.435	206.194	97.9501	247.544	149.625	228.264	197.973	187.207	173.016	275.046	265.65	215.981	255.618	203.356	223.566	206.879	258.457	229.487	146.738	243.336	297.702	136.511	108.667	237.464	289.971	192.443	197.875	111.114	369.245	310.572	180.308	395.204	223.259	214.003	250.136	169.122	243.077	238.151	142.244	141.012	222.979	221.164	185.716	176.359	227.055	273.269	346.349	211.654	171.255
CDC5L	1114.63	1232.67	1946.33	1318.68	1503.87	1232.13	1055.43	1178.71	1242.58	1213.53	1526.13	1353.64	1255.35	1162.01	1457.23	1318.41	1234.98	1281.55	1406.86	1482.62	1250.19	1359.75	1245.3	1260.23	1261.46	1370	1339.18	1388.13	1427.63	1390.91	1433.68	1099.73	1044.13	1305.13	1400.71	1280.71	1047.2	1056.72	874.353	1058.91	1604.83	605.482	1260.11	749.293	2007.25	1279.02	862.04	1141.38	1397.41
CDC6	139.644	125.313	45.6954	92.033	157.001	72.1285	141.821	69.1031	129.666	126.64	111.141	141.927	101.534	52.0649	115.175	82.5319	95.43	76.481	88.9014	75.844	70.9608	103.816	105.303	130.462	134.814	74.6232	89.4322	154.613	103.498	102.914	102.012	78.9138	95.028	138.395	101.8	174.245	86.1831	93.8118	82.507	133.282	85.1328	76.2603	99.4504	62.6337	147.379	103.873	95.4979	91.6559	109.705
CDC7	393.832	611.959	-45.4896	77.1267	544.322	327.985	205.88	292.568	359.438	374.014	393.321	529.234	357.009	383.476	416.719	520.54	287.326	158.828	290.778	222.757	370.562	211.506	97.3283	470.164	265.079	196.547	155.376	211.378	518.75	255.745	336.807	981.36	218.675	415.958	136.403	146.854	521.371	244.909	257.812	257.332	217.822	504.575	230.299	278.34	229.446	350.695	400.975	236.857	328.141
CDC73	392.099	340.544	93.2701	345.617	200.863	280.024	232.598	174.201	347.033	207.705	276.248	191.071	187.178	203.34	242.272	389.976	433.744	329.219	218.795	437.165	376.645	367.089	378.414	242.862	345.263	406.728	205.11	242.39	350.926	492.849	274.833	374.804	283.519	197.41	376.57	157.521	194.087	227.314	257.532	275.667	144.108	288.853	356.687	299.817	277.101	215.44	339.112	225.11	353.994
CDCA3	67.9468	111.548	114.901	80.8328	114.901	99.8971	210.223	93.5424	61.4155	92.4832	113.489	57.3555	99.1911	78.185	118.255	76.5963	80.1267	72.3598	83.1276	118.255	112.077	72.8894	144.381	137.849	81.5389	81.8919	131.318	68.8294	83.3041	116.49	57.885	70.9129	65.4569	111.002	74.2904	64.6775	100.557	66.7819	88.8138	79.5126	202.429	80.318	137.502	77.59	54.1292	106.637	116.665	80.6298	79.3308
CDCA8	147.284	74.8174	86.7422	142.33	173.885	93.7136	76.1016	73.3497	67.2955	92.9798	90.0444	92.9798	87.1091	77.5692	102.336	88.3933	132.057	106.005	90.2279	83.2565	74.6339	72.4324	75.3677	95.1813	85.6414	90.9617	87.1091	146.55	89.4941	101.235	88.3933	81.0436	83.8586	77.8116	171.75	234.931	103.251	77.186	80.8351	105.284	89.0195	76.4562	85.7874	79.2712	121.236	81.4085	82.1384	105.962	87.9769
CDH11	572.933	490.259	580.709	604.086	360.529	688.064	378.439	614.22	535.86	533.552	519.305	622.698	943.41	794.918	793.865	654.955	625.256	708.081	820.804	752.377	665.891	788.848	611.36	632.48	597.715	896.003	717.261	554.371	749.969	647.129	680.79	616.656	648.188	664.109	514.577	666.349	630.718	835.258	619.254	642.206	532.071	617.824	736.563	632.982	652.002	601.355	625.999	942.271	782.157
CDH16	84.4274	76.5307	90.1981	61.851	88.3758	69.9502	67.2167	72.1774	65.5969	109.839	83.3138	68.4316	70.9626	64.382	70.1526	82.2002	61.446	71.8737	60.0287	72.6836	65.5969	84.4274	63.977	61.7498	64.1795	63.6733	74.101	66.913	67.1155	104.473	72.3799	70.3955	74.3507	80.7229	76.3282	76.9874	71.8237	66.1107	62.595	68.7475	74.7901	63.6937	76.7677	65.4515	78.965	81.0525	83.5794	85.6669	66.9896
CDH17	54.6762	60.4751	127.757	123.371	67.0918	157.347	124.858	138.463	75.1211	136.084	68.5787	109.245	76.0132	67.9096	93.7817	51.0333	59.2113	119.208	69.8426	73.2625	56.6835	55.494	135.935	58.6909	59.6573	153.852	66.274	175.784	164.409	65.9767	202.771	64.3277	106.284	72.6668	67.7155	143.028	111.3	63.9368	118.337	102.701	58.1385	166.091	67.9761	64.5232	67.1943	71.6896	151.823	67.3246	62.9596
CDH18	205.33	647.422	821.478	233.653	283.346	467.616	505.208	545.46	656.949	138.3	420.669	823.624	620.644	516.537	841.133	583.224	295.276	466.5	468.217	266.782	280.514	242.579	200.266	362.908	282.059	238.373	152.118	141.475	277.51	580.049	730.502	427.354	766.991	593.718	93.845	99.7121	546.26	538.698	255.254	440.979	769.664	527.159	51.4067	387.654	469.923	275.202	511.318	330.092	190.847
CDH19	491.245	363.756	105.322	259.165	136.524	320.434	242.765	135.235	503.571	309.191	353.08	179.536	182.734	114.966	82.9395	143.332	540.239	389.8	72.2122	228.324	194.905	275.359	369.171	401.507	482.477	306.097	348.696	631.215	370.873	355.091	222.6	288.174	150.249	344.066	199.042	446.501	224.021	285.459	168.944	379.012	132.368	349.612	486.141	306.481	113.246	356.245	271.767	242.057	206.257
CDH2	3277.69	3366.41	3110.89	4102.53	3548.97	3519.27	3188.41	3217.73	3659.51	3979.18	3200.08	3559.98	2654.4	3652.11	4148.93	4036.3	3370.59	2979	3027.86	3193.34	5127.09	4214.4	2830.41	3069.99	3362.9	3944.35	3611.12	3348.86	3150.64	3818.92	3173.7	3645.35	3608.16	3060.87	4470.52	4147.89	3566.18	3628	3774.25	3522.43	3210.18	3444.12	2471.17	2955.59	3466.69	3446.99	3765.74	3214.01	3097.01
CDH20	373.616	341.545	321.008	312.849	348.015	330.292	284.997	309.754	300.189	297.095	315.944	315.944	285.56	301.033	289.499	315.662	313.693	319.601	299.908	276.558	306.66	283.028	317.632	358.706	297.939	315.944	300.471	345.765	297.095	301.596	312.568	377.997	187.199	259.467	130.485	682.768	253.622	325.889	407.716	337.678	305.977	234.948	253.622	331.883	342.928	257.931	138.707	340.303	411.778
CDH22	322.969	393.653	238.025	175.505	312.635	415.457	230.481	253.009	297.651	47.7786	277.397	384.972	332.786	246.292	522.413	212.81	183.462	204.44	215.394	99.4478	199.686	181.912	155.044	171.578	143.057	127.659	188.422	95.831	56.149	120.322	327.516	179.675	466.582	233.325	405.561	156.184	232.92	280.414	151.54	128.455	129.886	229.842	51.3686	337.52	312.571	149.11	266.751	186.614	254.574
CDH4	373.407	326.627	876.158	442.206	643.172	577.979	623.941	571.584	564.95	594.998	581.488	451.63	275.376	423.793	420.187	348.647	536.872	315.184	434.466	374.465	467.544	455.861	361.435	450.091	482.977	364.512	408.696	584.902	409.561	513.843	342.685	440.178	383.113	391.035	695.592	676.852	326.54	381.174	463.562	323.863	626.207	434.551	557.122	358.337	399.285	399.476	376.065	411.031	437.173
CDH5	162.297	297.292	700.112	222.937	531.428	583.405	392.824	475.361	350.472	433.009	1005.72	729.95	310.768	299.217	335.794	558.62	407.984	656.317	356.969	468.382	760.03	435.175	401.727	337.719	562.951	668.108	421.218	615.169	621.906	537.203	719.844	206.892	300.589	456.508	375.191	-38.8401	278.905	334.896	376.485	446.556	578.929	407.07	1515.66	195.726	484.99	502.305	495.265	818.917	676.996
CDH6	162.333	176.388	259.2	137.146	201.559	79.34	203.706	145.322	178.156	161.359	174.836	173.036	129.252	91.5123	140.499	151.928	158.881	156.371	163.622	115.295	131.267	120.432	129.681	206.712	147.353	174.489	129.466	136.519	172.672	201.658	232.659	177.485	152.558	186.751	185.662	121.754	152.932	129.579	126.74	146.681	183.758	144.04	167.151	136.435	185.387	181.315	121.468	142.29	137.679
CDH8	342.969	120.745	181.044	230.615	247.404	515.722	160.779	209.456	91.8365	304.723	380.818	228.926	319.724	323.499	323.697	301.544	171.408	235.185	388.567	319.624	204.091	200.018	237.768	171.011	257.338	262.702	368.301	185.912	377.838	317.041	402.971	366.013	308.944	271.88	456.39	388.031	470.149	285.12	257.934	187.583	142.82	414.262	178.784	161.435	327.268	269.804	209.103	360.97	274.743
CDIPT	3514.19	2612.11	2684.7	1556.14	3262.16	1905.89	3449.07	2031.24	1956.99	1741.55	1868.97	1392.13	2244.69	1364.26	4067.68	1280.8	1369.98	1321.53	1111.24	954.53	1391.47	1192.29	1028.53	1116.38	1561.86	1149.48	1563.11	1480.65	818.977	1562.44	924.665	1981.06	2207.78	1269.03	1291.19	1668.74	2922.24	2086.79	1421.67	1248.73	2547.63	1794.54	2803.03	1275.97	2013.68	1940.92	2740.63	1449.89	649.315
CDK2AP2	336.382	508.402	441.749	800.699	193.554	240.286	470.941	368.957	760.106	464.551	354.674	244.546	304.684	241.289	269.478	269.604	466.807	697.963	199.693	146.821	353.421	374.219	513.664	778.022	951.921	299.046	277.747	526.945	634.818	359.686	295.037	384.535	334.167	326.305	353.755	763.63	341.096	329.237	552.297	496.732	356.02	367.213	377.207	471.547	528.045	362.949	336.299	346.026	366.547
CDK5R1	1696.11	2038.93	1281.56	1753.09	948.041	2633.08	1990.59	1816.26	1995.37	898.713	919.136	2432.64	2427.37	2434.54	3090.46	2780.16	1797.97	2219.03	2342.55	2379.2	2791.85	1412.41	1321	1215.18	1985.4	1823.01	1547.47	1132.34	1644.72	2158.01	2943.95	1341.89	3288.84	2235.02	2513.63	2343.93	3357.4	3260.76	2416.54	1837.76	2144.38	2173.7	1150.14	2001.16	2252.77	1996.03	1887.05	1553.74	614.546
CDK5R2	943.817	753.032	815.589	540.676	1340.25	886.294	1347.68	1790.61	672.5	621.928	332.395	982.166	921.767	967.785	1163.6	1097.45	665.31	503.766	1117.11	588.133	566.562	642.061	410.051	814.87	664.351	639.424	845.788	421.076	514.072	998.464	1495.8	1559.02	1079.72	790.704	1156.74	715.974	1872.48	1487.82	1545.77	1109.19	1192.58	1809.79	-82.8585	398.631	1074.99	459.222	680.177	611.321	600.418
CDK5RAP1	421.166	419.61	589.429	298.855	435.239	232.918	342.865	343.099	263.399	381.432	433.14	324.204	266.353	319.383	455.845	273.274	343.487	237.273	277.55	316.895	263.399	203.682	254.846	340.844	258.733	260.522	366.581	312.074	241.705	332.679	221.099	271.161	225.739	223.277	255.157	231.506	270.448	379.693	349.434	386.886	330.449	245.243	270.124	296.885	303.688	462.502	366.799	461.854	465.677
CDK5RAP2	498.481	141.741	633.151	406.257	1049.89	245.444	563.983	311.139	466.26	584.048	298.695	487.966	168.077	303.325	65.9167	311.718	451.501	307.377	416.579	364.679	432.496	449.861	520.861	502.147	501.857	564.562	317.796	561.282	385.709	458.736	482.178	181.034	375.805	515.727	458.051	471.239	243.792	322.761	339.657	403.652	479.186	435.11	658.729	354.12	430.243	376.826	439.898	326.097	244.734
CDK6	459.412	487.548	319.043	239.582	506.253	455.702	440.088	259.216	257.051	283.177	644.613	316.878	272.047	297.709	365.42	287.97	314.25	235.563	240.974	345.169	264.781	298.636	283.486	369.44	427.102	364.493	238.655	440.861	258.906	401.749	263.544	324.604	285.712	247.379	217.927	394.404	351.483	419.841	383.848	246.34	400.977	233.971	341.655	576.741	353.746	299.555	271.359	355.823	304.019
CDK7	396.655	432.094	182.003	423.595	212.256	203.036	294.515	409.188	359.199	277.948	311.514	661.729	492.456	503.549	379.8	553.394	295.38	473.152	488.855	408.324	376.918	440.594	407.604	443.619	490.583	420.425	399.104	241.356	519.252	497.498	433.391	573.107	380.269	277.308	618.403	549.909	381.423	363.778	411.382	361.964	358.006	378.07	340.36	524.458	300.396	368.945	465.199	739.779	232.232
CDK8	151.756	248.245	129.235	312.607	159.441	207.686	193.49	231.701	198.079	154.531	93.1584	287.204	303.427	164.671	273.648	344.094	212.595	215.584	197.226	142.79	347.616	218.359	215.264	155.919	337.69	204.377	159.228	118.668	141.937	213.663	226.151	229.594	371.982	223.694	319.198	185.33	234.042	179.017	229.738	102.38	215.157	228.321	125.122	191.195	155.755	361.364	120.871	185.259	179.735
CDK9	408.099	556.643	587.797	627.679	682.913	546.258	737.093	817.611	534.068	851.474	691.341	929.282	683.063	654.468	452.045	737.244	899.634	541.442	697.963	772.16	739.802	775.32	743.414	491.476	650.856	602.245	440.155	604.201	747.779	731.224	718.582	460.65	633.692	702.256	804.437	619.015	576.667	760.073	635.428	794.15	943.198	626.647	665.217	913.256	638.236	680.559	476.323	550.4	601.172
CDKAL1	203.205	74.6191	97.4464	114.893	114.97	139.95	84.2266	80.0762	148.635	92.2968	85.7638	73.3125	80.2299	103.672	84.9952	73.3894	163.853	145.253	88.377	91.8356	76.6943	82.6894	85.3795	97.1389	104.21	118.045	127.96	93.2191	94.6794	182.376	84.7646	84.9507	106.267	103.667	51.0125	55.9692	81.6192	76.2563	68.7536	77.2855	115.097	59.409	58.0277	94.3765	57.0526	182.296	126.906	98.033	105.373
CDKL1	226.131	189.602	266.007	186.256	241.747	182.352	218.045	185.698	197.41	193.506	200.198	199.362	188.208	176.496	192.112	221.112	197.689	205.218	194.343	184.304	219.997	187.092	177.89	236.17	214.977	187.371	217.208	198.525	225.574	211.074	196.016	140.001	273.403	94.5168	193.014	101.111	246.437	214.78	239.023	202.971	334.437	164.572	142.626	200.051	216.142	150.696	249.587	237.875	114.184
CDKL2	247.299	237.795	286.674	236.98	309.484	276.083	297.808	236.165	260.877	274.454	339.627	265.221	247.027	224.76	282.329	239.152	258.433	256.803	255.446	260.877	267.665	243.497	255.717	248.928	321.161	244.855	252.73	287.489	255.989	282.872	288.575	267.275	158	208.713	402.731	390.629	332.497	415.162	267.802	283.201	215.836	294.28	208.713	209.505	290.488	241.192	345.521	160.11	322.769
CDKL3	409.757	327.781	162.094	236.059	350.745	133.389	382.855	145.138	160.625	293.402	213.496	272.842	250.612	281.52	164.297	268.369	286.259	258.089	311.36	266.767	383.389	280.318	259.157	403.883	270.171	257.955	329.183	211.76	308.756	139.264	363.095	299.147	325.334	306.7	236.511	273.799	304.449	168.897	287.15	151.426	256.442	234.756	412.327	278.987	315.95	220.337	301.398	144.598	337.179
CDKL5	133.179	89.1762	126.298	60.5217	246.511	82.3717	53.755	98.022	117.377	112.614	146.863	90.7261	75.983	79.045	94.3551	84.602	94.8088	94.0149	92.8808	97.4928	79.4608	79.9523	90.0834	95.8672	105.394	118.814	98.4756	112.047	82.0314	104.713	97.6062	85.3097	74.6559	88.3491	183.543	134.097	93.5506	90.4485	85.1843	114.607	73.8726	82.6776	82.6776	73.8413	77.1627	73.5279	94.616	160.199	85.2157
CDKN1A	237.87	771.041	835.818	1062.53	667.892	503.664	1226.76	661.908	1049.33	577.769	1176.77	762.416	48.4701	941.079	398.05	1089.64	741.294	1013.95	-27.7476	442.936	1449.26	282.052	190.696	684.791	786.531	647.474	1169.38	869.086	2198.05	845.851	726.684	614.491	633.311	931.417	898.859	869.598	624.519	984.856	736.893	606.935	774.259	858.47	520.801	662.435	752.141	660.787	701.999	722.056	536.736
CDKN1B	2250.63	2170.52	503.46	2421.22	692.831	1288.3	930.356	1436.57	1737.44	1346.74	1949.48	1493.36	1674.02	1289.02	1161.62	2117.11	1436.07	2617.79	1416.35	1921.26	1815.31	2149.07	2541.64	2177.65	2753.03	1830.65	2325.85	3512.68	1361.71	1687.63	2014.98	657.897	1995.31	2040.91	1577.68	1389.61	1156.48	1203.56	810.689	1774.79	1951.53	1074.45	2301.03	1570.46	1653.84	1419.43	2084.96	1634.75	1747.61
CDKN1C	1868.85	870.733	480.177	403.373	685.003	875.959	850.839	539.677	810.916	846.366	1152.05	366.446	1061.54	578.817	1050.47	366.989	884.196	787.287	708.059	607.852	474.996	487.541	1296.51	721.055	960.368	566.574	1016.01	1037.16	551.68	516.305	510.13	1094.55	1003.09	607.33	737.712	717.009	572.889	602.945	492.266	973.355	665.926	728.264	1137.86	761.899	601.3	919.08	749.612	661.895	459.631
CDKN2A	140.991	238.58	234.693	105.636	190.487	173.086	120.279	94.6786	130.66	165.363	176.947	110.776	125.37	111.98	91.8452	109.247	115.565	86.6297	86.6047	119.602	137.806	99.543	142.094	128.529	107.843	140.865	113.735	134.396	138.458	162.429	148.312	150.314	95.6079	126.451	104.722	141.221	141.801	95.7529	138.631	103.086	183.395	105.737	84.1529	152.116	79.2229	124.856	97.7414	96.5814	108.865
CDKN2AIP	408.747	321.235	418.419	477.144	164.174	290.145	460.218	212.306	284.503	266.425	400.571	178.452	225.778	196.185	270.455	291.066	257.904	399.65	182.943	280.933	371.094	422.449	286.46	213.572	300.508	323.423	366.718	412.432	351.403	265.619	352.21	267.685	239.56	362.377	170.626	393.772	252.185	296.375	338.591	250.382	398.112	244.914	346.313	234.092	341.184	339.944	304.66	276.704	301.335
CDKN2B	106.848	107.889	177.079	101.126	120.374	112.831	104.247	119.854	128.698	129.218	134.16	106.068	114.652	122.715	107.629	113.872	125.056	120.114	109.97	127.658	115.432	101.646	108.669	114.912	105.288	114.392	108.669	106.328	121.155	131.299	120.895	86.0225	130.883	149.208	116.234	130.99	99.6524	93.2667	88.7056	109.741	195.33	101.504	91.2008	115.402	147.062	78.6978	110.224	111.726	105.099
CDKN2C	264.665	267.015	270.088	364.529	245.285	158.039	252.661	122.859	289.504	321.828	290.625	184.108	110.312	98.3084	149	99.3569	264.267	170.115	99.7547	154.423	339.364	131.175	198.064	211.695	231.799	198.245	94.7289	267.521	144.517	235.342	218.276	257.543	203.747	154.333	281.883	358.771	132.264	168.757	166.55	174.77	316.841	152.158	157.307	135.59	248.14	277.245	155.164	131.432	164.855
CDKN3	45.8163	192.938	352.923	131.517	122.764	223.306	114.696	126.57	161.809	147.424	172.008	142.401	147.957	157.623	150.392	152.219	192.786	94.5271	183.424	217.293	102.899	111.956	122.384	172.769	189.209	127.407	126.646	123.982	180.837	175.661	186.316	191.927	160.355	190.041	215.59	240.543	172.236	143.543	112.897	121.336	220.786	145.032	110.415	84.3033	90.856	263.213	178.292	105.451	251.233
CDO1	610.212	866.586	278.527	1153.06	352.26	1506.39	664.891	891.84	639.863	605.139	750.575	888.457	1694.9	1394.44	1127.81	1507.07	1000.3	1817.78	2077.54	1384.18	1128.48	1727.82	1264.56	914.726	775.603	992.179	1058.25	359.25	1098.27	806.269	1569.53	1552.04	1393.99	865.887	588.829	849.908	1592.07	1491.49	790.224	882.517	645.259	1683.09	2761.91	897.519	900.271	777.559	1129.87	1467.7	1099.68
CDON	112.088	97.856	99.5597	88.7357	129.827	104.07	113.691	89.5375	90.6399	113.791	209.704	91.7424	97.9562	94.5486	98.3571	97.7557	100.662	95.4506	102.166	164.103	90.2391	95.15	94.9495	107.778	98.5575	92.4439	99.9606	101.264	101.765	100.963	89.9384	107.323	99.7388	138.955	98.074	115.98	91.322	74.9509	95.4102	150.739	61.3176	93.7638	111.004	122.658	104.437	124.101	101.015	77.9107	76.0978
CDR1	14564.4	14736.4	14392.4	14344.3	14684.5	14834.4	14350.6	14450.6	14406.5	14402.4	14367.8	14434	14470.7	14601.1	14483.8	14642.3	14525.1	14423.9	14568.4	14881.1	14474.1	14376.4	14670.2	14531.7	14522.5	14362.3	14454.9	14513.1	14606.8	14357.7	14709.1	13040.3	13731.4	24929.5	17575.1	26348.5	4673.9	16401	8637.04	13215.2	21084.7	6944.66	8823.39	14577.2	6661.76	11580.8	13826.3	10394.1	14445.4
CDR2L	1847.57	854.437	1120.06	969.738	2046.91	451.48	1127.4	906.194	1121.94	1201.71	1121.94	956.585	711.121	675.933	589.841	767.662	1126.72	868.614	685.499	839.234	791.747	933.866	1382.6	1089.82	1238.09	789.526	983.916	1104.68	860.928	915.931	681.57	997.615	952.403	698.503	935.508	1454.37	734.316	709.925	803.799	929.321	1001.54	666.498	1193.1	855.079	1050.92	1005.35	709.449	872.688	632.47
CDRT1	68.5895	96.4743	167.961	73.0173	168.502	121.148	128.01	88.5652	71.4963	139.907	144.436	86.0302	95.7983	61.7619	86.0978	51.2502	93.0605	91.6748	100.192	88.3962	106.378	53.0416	71.2597	113.239	82.6502	108.338	99.4149	156.537	105.803	80.0476	126.894	97.3092	96.8164	100.869	77.7964	206.756	113.975	67.8301	70.5133	88.8397	96.5426	95.5204	74.164	92.8919	99.3171	107.659	81.4836	87.2881	67.9213
CDS1	1128.16	1087.05	770.025	878.466	773.807	1178.9	1156.83	1014.72	1185.37	891.03	782.467	1257.7	958.851	880.052	1208.42	1030.21	1010.33	905.424	978.002	1065.58	1290.88	947.263	673.661	856.631	788.444	885.663	900.422	870.537	834.797	883.467	1458.85	928.338	763.035	1355.73	960.504	1032.42	1174.12	1336.09	962.439	955.555	778.991	937.759	1315.06	918.06	795.391	1221.32	1084.57	1147.66	980.806
CDSN	144.453	94.7664	148.921	75.0833	148.07	127.323	99.4478	88.1699	105.087	106.151	96.5751	72.2107	79.1264	83.7013	88.3827	77.6368	91.4682	79.9775	80.4031	96.4687	98.8094	84.3397	79.9775	122.429	81.0415	94.3408	83.063	99.235	81.2542	105.938	99.767	114	129.437	118.982	83.9702	83.8068	71.4737	85.5765	56.7446	55.9006	92.8729	67.2265	101.34	86.965	86.4749	55.1383	112.693	98.3725	99.6249
CDV3	1056.87	1474.86	876.415	1167.45	835.361	896.309	834.306	801.196	543.693	798.665	891.951	620.037	841.898	719.157	848.014	941.511	841.547	811.459	805.132	805.343	783.902	665.028	956.414	767.101	869.174	834.587	1091.11	1389.24	991.915	660.95	620.951	1092.58	835.302	934.901	1422.21	1062.1	499.926	704.015	720.432	974.622	1538.54	999.605	840.225	651.754	672.13	594.303	578.667	653.6	914.808
[truncated: 5,546 more rows]
[truncated: 92 more columns]
