# Supplementary material for: Differential expression of pyroptosis-related genes in the hippocampus of patients with Alzheimer’s disease
Source: BMC Med Genomics. 2023 Mar 14;16:56. doi: 10.1186/s12920-023-01479-x (PMC10012531; doi:10.1186/s12920-023-01479-x)
Supplement: Supplementary file 3 — Supplementary Material 3 [file 12920_2023_1479_MOESM3_ESM.xlsx]

## Sheet: GENES
Tag	logFC	AveExpr	t	P.Value	adj.P.Val	B
CD44	0.862141	9.98611	5.76859	4.77178e-08	7.81617e-05	8.1327
EMP1	0.764295	9.51143	5.66648	7.62142e-08	9.73134e-05	7.70705
NUPR1	0.659283	9.9476	5.35184	3.33681e-07	0.000241284	6.34957
RASL12	0.713706	9.93014	5.17845	7.36516e-07	0.000371204	5.62301
SLC14A1	0.670371	9.48969	5.13223	9.07073e-07	0.00042451	5.43204
GAD1	-0.867323	9.1578	-4.38257	2.2594e-05	0.00331357	2.49788
FOS	1.07454	9.49905	4.37576	2.35254e-05	0.00335083	2.46306
MCTP1	-0.732824	8.9166	-4.29743	3.19366e-05	0.00418497	2.18456
SERPINA3	0.681263	12.6542	4.17738	5.2077e-05	0.00514757	1.74647
RGS4	-0.734964	9.32112	-4.08067	7.44183e-05	0.00625114	1.41859
ANXA1	0.640417	10.3215	3.94005	0.000127809	0.00881481	0.934951
RAB13	0.586501	10.6293	3.93341	0.00012989	0.00886501	0.916059
DUSP1	0.599762	10.8565	3.92052	0.000135943	0.00900363	0.873575
AEBP1	0.607293	10.7007	3.87739	0.000159702	0.00974044	0.728638
DDX3Y	-0.731481	7.07609	-3.81618	0.000200788	0.010963	0.52394
NEFM	-0.681767	10.7895	-3.68712	0.000320094	0.0145466	0.104785
ABCA1	0.58941	10.353	3.62934	0.000393391	0.0159105	-0.0796086
CCL2	0.624973	8.51133	3.50419	0.000609891	0.0212002	-0.470692
HLA-DQA1	1.03647	7.73337	3.29488	0.00129014	0.0300819	-1.09287
CACNA2D3	-0.628878	8.65662	-2.93644	0.00386777	0.0523324	-2.0966

## Sheet: KEGG
ID	Description	GeneRatio	BgRatio	pvalue	p.adjust	qvalue	geneID	Count	one_type	two_type
hsa05323	Rheumatoid arthritis	44631	93/7914	0.000242131	0.0210654	0.0168217	FOS/CCL2/HLA-DQA1	3	Human Diseases	Immune disease
hsa05418	Fluid shear stress and atherosclerosis	44631	139/7914	0.000789061	0.0343241	0.0274095	FOS/DUSP1/CCL2	3	Human Diseases	Cardiovascular disease
hsa04940	Type I diabetes mellitus	44603	43/7914	0.00153757	0.0445896	0.0356069	GAD1/HLA-DQA1	2	Human Diseases	Endocrine and metabolic disease
hsa05140	Leishmaniasis	44603	76/7914	0.00473283	0.0794428	0.0634389	FOS/HLA-DQA1	2	Human Diseases	Infectious disease: parasitic
hsa04010	MAPK signaling pathway	44631	295/7914	0.00677005	0.0794428	0.0634389	FOS/DUSP1/CACNA2D3	3	Environmental Information Processing	Signal transduction
hsa04658	Th1 and Th2 cell differentiation	44603	92/7914	0.00686759	0.0794428	0.0634389	FOS/HLA-DQA1	2	Organismal Systems	Immune system
hsa04657	IL-17 signaling pathway	44603	93/7914	0.0070132	0.0794428	0.0634389	FOS/CCL2	2	Organismal Systems	Immune system
hsa04640	Hematopoietic cell lineage	44603	98/7914	0.0077624	0.0794428	0.0634389	CD44/HLA-DQA1	2	Organismal Systems	Immune system
hsa05142	Chagas disease (American trypanosomiasis)	44603	102/7914	0.00838692	0.0794428	0.0634389	FOS/CCL2	2	Human Diseases	Infectious disease: parasitic
hsa04659	Th17 cell differentiation	44603	107/7914	0.00919864	0.0794428	0.0634389	FOS/HLA-DQA1	2	Organismal Systems	Immune system
hsa04668	TNF signaling pathway	44603	112/7914	0.0100445	0.0794428	0.0634389	FOS/CCL2	2	Environmental Information Processing	Signal transduction
hsa05135	Yersinia infection	44603	120/7914	0.0114678	0.0831415	0.0663925	FOS/CCL2	2	Human Diseases	Infectious disease: bacterial

## Sheet: GO
ID	Description	GeneRatio	BgRatio	pvalue	p.adjust	qvalue	geneID	Count	ONT
GO:0030659	cytoplasmic vesicle membrane	44732	735/18675	8.78963e-05	0.0094134	0.00665917	CD44/GAD1/MCTP1/ANXA1/RAB13/HLA-DQA1	6	CC
GO:0012506	vesicle membrane	44732	754/18675	0.000101219	0.0094134	0.00665917	CD44/GAD1/MCTP1/ANXA1/RAB13/HLA-DQA1	6	CC
GO:0002548	monocyte chemotaxis	44639	44/17910	1.3042e-05	0.0197717	0.0130969	ANXA1/DUSP1/CCL2	3	BP
GO:0044433	cytoplasmic vesicle part	44762	1450/18675	0.000527005	0.0326743	0.0231142	CD44/GAD1/MCTP1/SERPINA3/ANXA1/RAB13/HLA-DQA1	7	CC
GO:0098805	whole membrane	44762	1586/18675	0.00090533	0.036547	0.0258538	CD44/GAD1/MCTP1/ANXA1/RAB13/ABCA1/HLA-DQA1	7	CC
GO:0031410	cytoplasmic vesicle	44793	2179/18675	0.0011682	0.036547	0.0258538	CD44/GAD1/MCTP1/SERPINA3/ANXA1/RAB13/ABCA1/HLA-DQA1	8	CC
GO:0097708	intracellular vesicle	44793	2182/18675	0.00117894	0.036547	0.0258538	CD44/GAD1/MCTP1/SERPINA3/ANXA1/RAB13/ABCA1/HLA-DQA1	8	CC
GO:0071674	mononuclear cell migration	44639	68/17910	4.8564e-05	0.0368115	0.0243842	ANXA1/DUSP1/CCL2	3	BP
GO:0016328	lateral plasma membrane	44612	58/18675	0.00173757	0.0461696	0.032661	ANXA1/RAB13	2	CC
GO:0060326	cell chemotaxis	44670	253/17910	0.000127533	0.0634778	0.0420482	ANXA1/RAB13/DUSP1/CCL2	4	BP
GO:0002689	negative regulation of leukocyte chemotaxis	44611	19/17910	0.000180378	0.0634778	0.0420482	DUSP1/CCL2	2	BP
GO:0014070	response to organic cyclic compound	44731	878/17910	0.000213481	0.0634778	0.0420482	FOS/RGS4/ANXA1/DUSP1/ABCA1/CCL2	6	BP
GO:0000188	inactivation of MAPK activity	44611	24/17910	0.000290216	0.0634778	0.0420482	RGS4/DUSP1	2	BP
GO:0051128	regulation of cellular component organization	44823	2340/17910	0.000293103	0.0634778	0.0420482	CD44/NUPR1/MCTP1/RGS4/ANXA1/DUSP1/AEBP1/ABCA1/CCL2	9	BP
GO:0051384	response to glucocorticoid	44639	139/17910	0.000404699	0.0707877	0.0468904	FOS/ANXA1/DUSP1	3	BP
GO:0071346	cellular response to interferon-gamma	44639	153/17910	0.00053574	0.0707877	0.0468904	CD44/CCL2/HLA-DQA1	3	BP
GO:0031960	response to corticosteroid	44639	155/17910	0.000556422	0.0707877	0.0468904	FOS/ANXA1/DUSP1	3	BP
GO:0071345	cellular response to cytokine stimulus	44731	1084/17910	0.000664274	0.0707877	0.0468904	CD44/FOS/ANXA1/DUSP1/CCL2/HLA-DQA1	6	BP
GO:0097529	myeloid leukocyte migration	44639	170/17910	0.000728012	0.0707877	0.0468904	ANXA1/DUSP1/CCL2	3	BP
GO:0009719	response to endogenous stimulus	44761	1560/17910	0.00073944	0.0707877	0.0468904	CD44/FOS/ANXA1/RAB13/DUSP1/ABCA1/CCL2	7	BP
GO:0034341	response to interferon-gamma	44639	173/17910	0.000765934	0.0707877	0.0468904	CD44/CCL2/HLA-DQA1	3	BP
GO:0007187	G protein-coupled receptor signaling pathway, coupled to cyclic nucleotide second messenger	44639	178/17910	0.0008319	0.0707877	0.0468904	ANXA1/ABCA1/CCL2	3	BP
GO:0098657	import into cell	44700	751/17910	0.00091045	0.0707877	0.0468904	MCTP1/RGS4/ANXA1/ABCA1/CCL2	5	BP
GO:0042771	intrinsic apoptotic signaling pathway in response to DNA damage by p53 class mediator	44611	43/17910	0.000938173	0.0707877	0.0468904	CD44/NUPR1	2	BP
GO:0002685	regulation of leukocyte migration	44639	186/17910	0.000944799	0.0707877	0.0468904	ANXA1/DUSP1/CCL2	3	BP
GO:0030595	leukocyte chemotaxis	44639	188/17910	0.000974467	0.0707877	0.0468904	ANXA1/DUSP1/CCL2	3	BP
GO:0034097	response to cytokine	44731	1167/17910	0.000981046	0.0707877	0.0468904	CD44/FOS/ANXA1/DUSP1/CCL2/HLA-DQA1	6	BP
GO:0019221	cytokine-mediated signaling pathway	44700	764/17910	0.000983704	0.0707877	0.0468904	CD44/FOS/ANXA1/CCL2/HLA-DQA1	5	BP
GO:0050922	negative regulation of chemotaxis	44611	45/17910	0.00102726	0.0707877	0.0468904	DUSP1/CCL2	2	BP
GO:0006954	inflammatory response	44700	784/17910	0.00110494	0.070842	0.0469263	NUPR1/FOS/SERPINA3/ANXA1/CCL2	5	BP
GO:0006952	defense response	44761	1681/17910	0.00115756	0.070842	0.0469263	CD44/NUPR1/FOS/SERPINA3/ANXA1/CCL2/HLA-DQA1	7	BP
GO:0002686	negative regulation of leukocyte migration	44611	48/17910	0.00116824	0.070842	0.0469263	DUSP1/CCL2	2	BP
GO:0050900	leukocyte migration	44670	467/17910	0.0012956	0.0755436	0.0500407	CD44/ANXA1/DUSP1/CCL2	4	BP
GO:1903039	positive regulation of leukocyte cell-cell adhesion	44639	214/17910	0.0014152	0.0794606	0.0526353	CD44/ANXA1/CCL2	3	BP
GO:0009636	response to toxic substance	44670	499/17910	0.00165415	0.0799711	0.0529735	NUPR1/FOS/RGS4/DUSP1	4	BP
GO:0071495	cellular response to endogenous stimulus	44731	1305/17910	0.0017562	0.0799711	0.0529735	CD44/FOS/ANXA1/RAB13/DUSP1/CCL2	6	BP
GO:0097305	response to alcohol	44639	232/17910	0.00178351	0.0799711	0.0529735	FOS/RGS4/ABCA1	3	BP
GO:0033993	response to lipid	44700	883/17910	0.00187721	0.0799711	0.0529735	FOS/ANXA1/DUSP1/ABCA1/CCL2	5	BP
GO:0043066	negative regulation of apoptotic process	44700	894/17910	0.00198274	0.0799711	0.0529735	CD44/NUPR1/ANXA1/DUSP1/CCL2	5	BP
GO:0006836	neurotransmitter transport	44639	241/17910	0.00198818	0.0799711	0.0529735	GAD1/MCTP1/RGS4	3	BP
GO:0035914	skeletal muscle cell differentiation	44611	63/17910	0.00200359	0.0799711	0.0529735	NUPR1/FOS	2	BP
GO:0043069	negative regulation of programmed cell death	44700	916/17910	0.00220693	0.0799711	0.0529735	CD44/NUPR1/ANXA1/DUSP1/CCL2	5	BP
GO:0022409	positive regulation of cell-cell adhesion	44639	251/17910	0.00223219	0.0799711	0.0529735	CD44/ANXA1/CCL2	3	BP
GO:0016192	vesicle-mediated transport	44761	1899/17910	0.00237261	0.0799711	0.0529735	CD44/MCTP1/SERPINA3/ANXA1/RAB13/ABCA1/CCL2	7	BP
GO:0006935	chemotaxis	44670	551/17910	0.00237684	0.0799711	0.0529735	ANXA1/RAB13/DUSP1/CCL2	4	BP
GO:0010243	response to organonitrogen compound	44700	932/17910	0.00238138	0.0799711	0.0529735	FOS/RGS4/RAB13/DUSP1/ABCA1	5	BP
GO:0042330	taxis	44670	553/17910	0.00240838	0.0799711	0.0529735	ANXA1/RAB13/DUSP1/CCL2	4	BP
GO:0042221	response to chemical	44884	4520/17910	0.00247053	0.0799711	0.0529735	CD44/NUPR1/GAD1/FOS/RGS4/ANXA1/RAB13/DUSP1/ABCA1/CCL2/HLA-DQA1	11	BP
GO:0043407	negative regulation of MAP kinase activity	44611	71/17910	0.00253653	0.0799711	0.0529735	RGS4/DUSP1	2	BP
GO:0010033	response to organic substance	44823	3138/17910	0.0026142	0.0799711	0.0529735	CD44/FOS/RGS4/ANXA1/RAB13/DUSP1/ABCA1/CCL2/HLA-DQA1	9	BP
GO:0006950	response to stress	44853	3822/17910	0.00263244	0.0799711	0.0529735	CD44/NUPR1/FOS/MCTP1/SERPINA3/ANXA1/DUSP1/ABCA1/CCL2/HLA-DQA1	10	BP
GO:0042493	response to drug	44700	958/17910	0.00268628	0.0799711	0.0529735	GAD1/FOS/RGS4/DUSP1/ABCA1	5	BP
GO:0072332	intrinsic apoptotic signaling pathway by p53 class mediator	44611	75/17910	0.00282539	0.0799711	0.0529735	CD44/NUPR1	2	BP
GO:0009888	tissue development	44761	1964/17910	0.00288283	0.0799711	0.0529735	CD44/EMP1/NUPR1/FOS/RGS4/ANXA1/RAB13	7	BP
GO:0032940	secretion by cell	44731	1449/17910	0.0029991	0.0799711	0.0529735	CD44/GAD1/MCTP1/SERPINA3/ANXA1/ABCA1	6	BP
GO:0071310	cellular response to organic substance	44792	2564/17910	0.00301403	0.0799711	0.0529735	CD44/FOS/ANXA1/RAB13/DUSP1/ABCA1/CCL2/HLA-DQA1	8	BP
GO:0007268	chemical synaptic transmission	44670	591/17910	0.00306415	0.0799711	0.0529735	GAD1/MCTP1/RGS4/CCL2	4	BP
GO:0098916	anterograde trans-synaptic signaling	44670	591/17910	0.00306415	0.0799711	0.0529735	GAD1/MCTP1/RGS4/CCL2	4	BP
GO:0099537	trans-synaptic signaling	44670	596/17910	0.00315873	0.0799711	0.0529735	GAD1/MCTP1/RGS4/CCL2	4	BP
GO:0009449	gamma-aminobutyric acid biosynthetic process	44580	3/17910	0.00317938	0.0799711	0.0529735	GAD1	1	BP
GO:0033693	neurofilament bundle assembly	44580	3/17910	0.00317938	0.0799711	0.0529735	NEFM	1	BP
GO:0035684	helper T cell extravasation	44580	3/17910	0.00317938	0.0799711	0.0529735	CCL2	1	BP
GO:1900623	regulation of monocyte aggregation	44580	3/17910	0.00317938	0.0799711	0.0529735	CD44	1	BP
GO:1900625	positive regulation of monocyte aggregation	44580	3/17910	0.00317938	0.0799711	0.0529735	CD44	1	BP
GO:1903804	glycine import across plasma membrane	44580	3/17910	0.00317938	0.0799711	0.0529735	RGS4	1	BP
GO:2000502	negative regulation of natural killer cell chemotaxis	44580	3/17910	0.00317938	0.0799711	0.0529735	CCL2	1	BP
GO:0099536	synaptic signaling	44670	601/17910	0.0032553	0.0799711	0.0529735	GAD1/MCTP1/RGS4/CCL2	4	BP
GO:0016477	cell migration	44731	1474/17910	0.0032699	0.0799711	0.0529735	CD44/MCTP1/ANXA1/RAB13/DUSP1/CCL2	6	BP
GO:0060548	negative regulation of cell death	44700	1003/17910	0.00328057	0.0799711	0.0529735	CD44/NUPR1/ANXA1/DUSP1/CCL2	5	BP
GO:1901698	response to nitrogen compound	44700	1006/17910	0.00332334	0.0799711	0.0529735	FOS/RGS4/RAB13/DUSP1/ABCA1	5	BP
GO:0030139	endocytic vesicle	44640	289/18675	0.00344009	0.079982	0.0565804	RAB13/ABCA1/HLA-DQA1	3	CC
GO:0035556	intracellular signal transduction	44792	2624/17910	0.0034968	0.0806005	0.0533904	CD44/NUPR1/MCTP1/RGS4/RAB13/DUSP1/ABCA1/CCL2	8	BP
GO:0032496	response to lipopolysaccharide	44639	295/17910	0.00352494	0.0806005	0.0533904	FOS/ABCA1/CCL2	3	BP
GO:1903037	regulation of leukocyte cell-cell adhesion	44639	295/17910	0.00352494	0.0806005	0.0533904	CD44/ANXA1/CCL2	3	BP
GO:1904035	regulation of epithelial cell apoptotic process	44611	88/17910	0.00386567	0.0806005	0.0533904	NUPR1/CCL2	2	BP
GO:0043412	macromolecule modification	44853	4027/17910	0.00396187	0.0806005	0.0533904	CD44/NUPR1/GAD1/FOS/RGS4/ANXA1/RAB13/DUSP1/ABCA1/CCL2	10	BP
GO:0006909	phagocytosis	44639	308/17910	0.00397872	0.0806005	0.0533904	ANXA1/ABCA1/CCL2	3	BP
GO:0002237	response to molecule of bacterial origin	44639	309/17910	0.00401504	0.0806005	0.0533904	FOS/ABCA1/CCL2	3	BP
GO:0006810	transport	44884	4785/17910	0.00402513	0.0806005	0.0533904	CD44/SLC14A1/GAD1/MCTP1/SERPINA3/RGS4/ANXA1/RAB13/ABCA1/CCL2/CACNA2D3	11	BP
GO:0060333	interferon-gamma-mediated signaling pathway	44611	91/17910	0.00412748	0.0806005	0.0533904	CD44/HLA-DQA1	2	BP
GO:1901214	regulation of neuron death	44639	313/17910	0.00416234	0.0806005	0.0533904	NUPR1/FOS/CCL2	3	BP
GO:0008630	intrinsic apoptotic signaling pathway in response to DNA damage	44611	92/17910	0.00421654	0.0806005	0.0533904	CD44/NUPR1	2	BP
GO:0032870	cellular response to hormone stimulus	44670	646/17910	0.00421785	0.0806005	0.0533904	FOS/ANXA1/RAB13/DUSP1	4	BP
GO:1901700	response to oxygen-containing compound	44731	1551/17910	0.00422192	0.0806005	0.0533904	FOS/RGS4/RAB13/DUSP1/ABCA1/CCL2	6	BP
GO:0045629	negative regulation of T-helper 2 cell differentiation	44580	4/17910	0.00423705	0.0806005	0.0533904	ANXA1	1	BP
GO:0060160	negative regulation of dopamine receptor signaling pathway	44580	4/17910	0.00423705	0.0806005	0.0533904	RGS4	1	BP
GO:1901624	negative regulation of lymphocyte chemotaxis	44580	4/17910	0.00423705	0.0806005	0.0533904	CCL2	1	BP
GO:0051591	response to cAMP	44611	93/17910	0.00430649	0.0806005	0.0533904	FOS/DUSP1	2	BP
GO:1901216	positive regulation of neuron death	44611	93/17910	0.00430649	0.0806005	0.0533904	NUPR1/FOS	2	BP
GO:0001505	regulation of neurotransmitter levels	44639	321/17910	0.0044668	0.0810623	0.0536963	GAD1/MCTP1/RGS4	3	BP
GO:0030155	regulation of cell adhesion	44670	659/17910	0.00452854	0.0810623	0.0536963	CD44/ANXA1/DUSP1/CCL2	4	BP
GO:0046903	secretion	44731	1584/17910	0.0046886	0.0810623	0.0536963	CD44/GAD1/MCTP1/SERPINA3/ANXA1/ABCA1	6	BP
GO:0007159	leukocyte cell-cell adhesion	44639	328/17910	0.00474409	0.0810623	0.0536963	CD44/ANXA1/CCL2	3	BP
GO:0071363	cellular response to growth factor stimulus	44670	674/17910	0.00490603	0.0810623	0.0536963	CD44/FOS/ANXA1/CCL2	4	BP
GO:0030336	negative regulation of cell migration	44639	332/17910	0.00490716	0.0810623	0.0536963	MCTP1/DUSP1/CCL2	3	BP
GO:0006897	endocytosis	44670	675/17910	0.00493193	0.0810623	0.0536963	MCTP1/ANXA1/ABCA1/CCL2	4	BP
GO:0051234	establishment of localization	44884	4908/17910	0.00498609	0.0810623	0.0536963	CD44/SLC14A1/GAD1/MCTP1/SERPINA3/RGS4/ANXA1/RAB13/ABCA1/CCL2/CACNA2D3	11	BP
GO:0048870	cell motility	44731	1611/17910	0.00509851	0.0810623	0.0536963	CD44/MCTP1/ANXA1/RAB13/DUSP1/CCL2	6	BP
GO:0051674	localization of cell	44731	1611/17910	0.00509851	0.0810623	0.0536963	CD44/MCTP1/ANXA1/RAB13/DUSP1/CCL2	6	BP
GO:0008219	cell death	44761	2178/17910	0.00519397	0.0810623	0.0536963	CD44/EMP1/NUPR1/FOS/ANXA1/DUSP1/CCL2	7	BP
GO:0048585	negative regulation of response to stimulus	44731	1620/17910	0.00524096	0.0810623	0.0536963	CD44/MCTP1/RGS4/ANXA1/DUSP1/CCL2	6	BP
GO:0032526	response to retinoic acid	44611	103/17910	0.00525473	0.0810623	0.0536963	DUSP1/ABCA1	2	BP
GO:0001661	conditioned taste aversion	44580	5/17910	0.00529365	0.0810623	0.0536963	FOS	1	BP
GO:0009448	gamma-aminobutyric acid metabolic process	44580	5/17910	0.00529365	0.0810623	0.0536963	GAD1	1	BP
GO:0070487	monocyte aggregation	44580	5/17910	0.00529365	0.0810623	0.0536963	CD44	1	BP
GO:0097350	neutrophil clearance	44580	5/17910	0.00529365	0.0810623	0.0536963	ANXA1	1	BP
GO:0097368	establishment of Sertoli cell barrier	44580	5/17910	0.00529365	0.0810623	0.0536963	RAB13	1	BP
GO:0007010	cytoskeleton organization	44700	1124/17910	0.0053517	0.0811318	0.0537424	RGS4/ANXA1/RAB13/NEFM/CCL2	5	BP
GO:0002688	regulation of leukocyte chemotaxis	44611	105/17910	0.00545492	0.081672	0.0541002	DUSP1/CCL2	2	BP
GO:0070997	neuron death	44639	347/17910	0.00554896	0.081672	0.0541002	NUPR1/FOS/CCL2	3	BP
GO:2000146	negative regulation of cell motility	44639	347/17910	0.00554896	0.081672	0.0541002	MCTP1/DUSP1/CCL2	3	BP
GO:0070848	response to growth factor	44670	704/17910	0.0057242	0.0827113	0.0547886	CD44/FOS/ANXA1/CCL2	4	BP
GO:0032612	interleukin-1 production	44611	108/17910	0.00576171	0.0827113	0.0547886	ANXA1/ABCA1	2	BP
GO:0010941	regulation of cell death	44731	1659/17910	0.00589307	0.0827113	0.0547886	CD44/NUPR1/FOS/ANXA1/DUSP1/CCL2	6	BP
GO:0010942	positive regulation of cell death	44670	710/17910	0.00589824	0.0827113	0.0547886	NUPR1/FOS/DUSP1/CCL2	4	BP
GO:1904019	epithelial cell apoptotic process	44611	111/17910	0.00607629	0.0827113	0.0547886	NUPR1/CCL2	2	BP
GO:0048583	regulation of response to stimulus	44853	4275/17910	0.00626547	0.0827113	0.0547886	CD44/NUPR1/FOS/MCTP1/RGS4/ANXA1/DUSP1/ABCA1/CCL2/HLA-DQA1	10	BP
GO:0015816	glycine transport	44580	6/17910	0.00634919	0.0827113	0.0547886	RGS4	1	BP
GO:0045110	intermediate filament bundle assembly	44580	6/17910	0.00634919	0.0827113	0.0547886	NEFM	1	BP
GO:0045627	positive regulation of T-helper 1 cell differentiation	44580	6/17910	0.00634919	0.0827113	0.0547886	ANXA1	1	BP
GO:0051581	negative regulation of neurotransmitter uptake	44580	6/17910	0.00634919	0.0827113	0.0547886	RGS4	1	BP
GO:0071918	urea transmembrane transport	44580	6/17910	0.00634919	0.0827113	0.0547886	SLC14A1	1	BP
GO:0090027	negative regulation of monocyte chemotaxis	44580	6/17910	0.00634919	0.0827113	0.0547886	DUSP1	1	BP
GO:1904783	positive regulation of NMDA glutamate receptor activity	44580	6/17910	0.00634919	0.0827113	0.0547886	CCL2	1	BP
GO:0051271	negative regulation of cellular component movement	44639	365/17910	0.00638339	0.0827113	0.0547886	MCTP1/DUSP1/CCL2	3	BP
GO:0035976	transcription factor AP-1 complex	44581	5/18675	0.00534387	0.0835742	0.0591216	FOS	1	CC
GO:0097418	neurofibrillary tangle	44581	5/18675	0.00534387	0.0835742	0.0591216	NEFM	1	CC
GO:0030665	clathrin-coated vesicle membrane	44612	110/18675	0.00609522	0.0835742	0.0591216	GAD1/HLA-DQA1	2	CC
GO:0098552	side of membrane	44640	359/18675	0.00629955	0.0835742	0.0591216	ANXA1/ABCA1/HLA-DQA1	3	CC
GO:0062023	collagen-containing extracellular matrix	44640	399/18675	0.00842301	0.0835742	0.0591216	SERPINA3/ANXA1/AEBP1	3	CC
GO:0005883	neurofilament	44581	8/18675	0.00853715	0.0835742	0.0591216	NEFM	1	CC
GO:0031232	extrinsic component of external side of plasma membrane	44581	8/18675	0.00853715	0.0835742	0.0591216	ANXA1	1	CC
GO:0031313	extrinsic component of endosome membrane	44581	8/18675	0.00853715	0.0835742	0.0591216	ANXA1	1	CC
GO:0032593	insulin-responsive compartment	44581	8/18675	0.00853715	0.0835742	0.0591216	RAB13	1	CC
GO:0061200	clathrin-sculpted gamma-aminobutyric acid transport vesicle	44581	8/18675	0.00853715	0.0835742	0.0591216	GAD1	1	CC
GO:0061202	clathrin-sculpted gamma-aminobutyric acid transport vesicle membrane	44581	8/18675	0.00853715	0.0835742	0.0591216	GAD1	1	CC
GO:0048545	response to steroid hormone	44639	374/17910	0.00682741	0.0854729	0.0566179	FOS/ANXA1/DUSP1	3	BP
GO:0014706	striated muscle tissue development	44639	376/17910	0.00692854	0.0854729	0.0566179	NUPR1/FOS/RGS4	3	BP
GO:0040013	negative regulation of locomotion	44639	377/17910	0.00697944	0.0854729	0.0566179	MCTP1/DUSP1/CCL2	3	BP
GO:0006105	succinate metabolic process	44580	7/17910	0.00740366	0.0854729	0.0566179	GAD1	1	BP
GO:0010887	negative regulation of cholesterol storage	44580	7/17910	0.00740366	0.0854729	0.0566179	ABCA1	1	BP
GO:0015840	urea transport	44580	7/17910	0.00740366	0.0854729	0.0566179	SLC14A1	1	BP
GO:0032489	regulation of Cdc42 protein signal transduction	44580	7/17910	0.00740366	0.0854729	0.0566179	ABCA1	1	BP
GO:0043615	astrocyte cell migration	44580	7/17910	0.00740366	0.0854729	0.0566179	CCL2	1	BP
GO:1904026	regulation of collagen fibril organization	44580	7/17910	0.00740366	0.0854729	0.0566179	AEBP1	1	BP
GO:1990791	dorsal root ganglion development	44580	7/17910	0.00740366	0.0854729	0.0566179	RGS4	1	BP
GO:2000427	positive regulation of apoptotic cell clearance	44580	7/17910	0.00740366	0.0854729	0.0566179	CCL2	1	BP
GO:0008360	regulation of cell shape	44611	123/17910	0.00741145	0.0854729	0.0566179	ANXA1/CCL2	2	BP
GO:0043062	extracellular structure organization	44639	387/17910	0.00750085	0.0854729	0.0566179	CD44/AEBP1/ABCA1	3	BP
GO:0045785	positive regulation of cell adhesion	44639	388/17910	0.00755424	0.0854729	0.0566179	CD44/ANXA1/CCL2	3	BP
GO:0009605	response to external stimulus	44761	2331/17910	0.00757787	0.0854729	0.0566179	NUPR1/FOS/ANXA1/RAB13/DUSP1/ABCA1/CCL2	7	BP
GO:0022407	regulation of cell-cell adhesion	44639	389/17910	0.00760785	0.0854729	0.0566179	CD44/ANXA1/CCL2	3	BP
GO:0051592	response to calcium ion	44611	126/17910	0.00776422	0.0854729	0.0566179	FOS/DUSP1	2	BP
GO:0060537	muscle tissue development	44639	392/17910	0.00777007	0.0854729	0.0566179	NUPR1/FOS/RGS4	3	BP
GO:0050804	modulation of chemical synaptic transmission	44639	393/17910	0.00782459	0.0854729	0.0566179	MCTP1/RGS4/CCL2	3	BP
GO:0099177	regulation of trans-synaptic signaling	44639	394/17910	0.00787935	0.0854729	0.0566179	MCTP1/RGS4/CCL2	3	BP
GO:0051588	regulation of neurotransmitter transport	44611	129/17910	0.00812449	0.0854729	0.0566179	MCTP1/RGS4	2	BP
GO:0051049	regulation of transport	44731	1773/17910	0.00814868	0.0854729	0.0566179	MCTP1/RGS4/ANXA1/ABCA1/CCL2/CACNA2D3	6	BP
GO:0046683	response to organophosphorus	44611	130/17910	0.00824624	0.0854729	0.0566179	FOS/DUSP1	2	BP
GO:0007033	vacuole organization	44611	131/17910	0.00836881	0.0854729	0.0566179	NUPR1/ABCA1	2	BP
GO:0007517	muscle organ development	44639	403/17910	0.0083825	0.0854729	0.0566179	NUPR1/FOS/RGS4	3	BP
GO:0006538	glutamate catabolic process	44580	8/17910	0.00845708	0.0854729	0.0566179	GAD1	1	BP
GO:0010958	regulation of amino acid import across plasma membrane	44580	8/17910	0.00845708	0.0854729	0.0566179	RGS4	1	BP
GO:0034351	negative regulation of glial cell apoptotic process	44580	8/17910	0.00845708	0.0854729	0.0566179	CCL2	1	BP
GO:0038027	apolipoprotein A-I-mediated signaling pathway	44580	8/17910	0.00845708	0.0854729	0.0566179	ABCA1	1	BP
GO:0060155	platelet dense granule organization	44580	8/17910	0.00845708	0.0854729	0.0566179	ABCA1	1	BP
GO:0071676	negative regulation of mononuclear cell migration	44580	8/17910	0.00845708	0.0854729	0.0566179	DUSP1	1	BP
GO:1903862	positive regulation of oxidative phosphorylation	44580	8/17910	0.00845708	0.0854729	0.0566179	NUPR1	1	BP
GO:2000483	negative regulation of interleukin-8 secretion	44580	8/17910	0.00845708	0.0854729	0.0566179	ANXA1	1	BP
GO:0031982	vesicle	44824	3756/18675	0.0103229	0.0874747	0.0618808	CD44/GAD1/MCTP1/SERPINA3/ANXA1/RAB13/AEBP1/ABCA1/HLA-DQA1	9	CC
GO:0120025	plasma membrane bounded cell projection	44732	1854/18675	0.0108301	0.0874747	0.0618808	CD44/GAD1/FOS/ANXA1/RAB13/NEFM	6	CC
GO:0005768	endosome	44671	852/18675	0.0116152	0.0874747	0.0618808	MCTP1/ANXA1/RAB13/HLA-DQA1	4	CC
GO:0042995	cell projection	44732	1917/18675	0.0126813	0.0874747	0.0618808	CD44/GAD1/FOS/ANXA1/RAB13/NEFM	6	CC
GO:0010008	endosome membrane	44640	464/18675	0.012686	0.0874747	0.0618808	ANXA1/RAB13/HLA-DQA1	3	CC
GO:0060198	clathrin-sculpted vesicle	44581	12/18675	0.0127797	0.0874747	0.0618808	GAD1	1	CC
GO:0031012	extracellular matrix	44640	468/18675	0.0129822	0.0874747	0.0618808	SERPINA3/ANXA1/AEBP1	3	CC
GO:0055037	recycling endosome	44612	164/18675	0.0131283	0.0874747	0.0618808	MCTP1/RAB13	2	CC
GO:0030662	coated vesicle membrane	44612	169/18675	0.0138992	0.0874747	0.0618808	GAD1/HLA-DQA1	2	CC
GO:0098588	bounding membrane of organelle	44732	1955/18675	0.013903	0.0874747	0.0618808	CD44/GAD1/MCTP1/ANXA1/RAB13/HLA-DQA1	6	CC
GO:0099503	secretory vesicle	44671	923/18675	0.015238	0.0874747	0.0618808	CD44/MCTP1/SERPINA3/RAB13	4	CC
GO:0044440	endosomal part	44640	504/18675	0.015829	0.0874747	0.0618808	ANXA1/RAB13/HLA-DQA1	3	CC
GO:0030136	clathrin-coated vesicle	44612	182/18675	0.0159933	0.0874747	0.0618808	GAD1/HLA-DQA1	2	CC
GO:0032993	protein-DNA complex	44612	187/18675	0.0168329	0.0874747	0.0618808	NUPR1/FOS	2	CC
GO:0030658	transport vesicle membrane	44612	188/18675	0.017003	0.0874747	0.0618808	MCTP1/HLA-DQA1	2	CC
GO:0042613	MHC class II protein complex	44581	16/18675	0.017005	0.0874747	0.0618808	HLA-DQA1	1	CC
GO:0030027	lamellipodium	44612	191/18675	0.017518	0.0874747	0.0618808	CD44/RAB13	2	CC
GO:0060077	inhibitory synapse	44581	17/18675	0.0180587	0.0874747	0.0618808	GAD1	1	CC
GO:0005802	trans-Golgi network	44612	196/18675	0.0183909	0.0874747	0.0618808	RAB13/HLA-DQA1	2	CC
GO:0097458	neuron part	44701	1500/18675	0.0185772	0.0874747	0.0618808	GAD1/FOS/MCTP1/RAB13/NEFM	5	CC
GO:0009897	external side of plasma membrane	44612	199/18675	0.0189234	0.0874747	0.0618808	ANXA1/ABCA1	2	CC
GO:0016323	basolateral plasma membrane	44612	201/18675	0.0192821	0.0874747	0.0618808	SLC14A1/ANXA1	2	CC
GO:2000241	regulation of reproductive process	44611	135/17910	0.00886734	0.0890258	0.0589714	NUPR1/DUSP1	2	BP
GO:0071901	negative regulation of protein serine/threonine kinase activity	44611	136/17910	0.00899403	0.0897036	0.0594204	RGS4/DUSP1	2	BP
GO:0006816	calcium ion transport	44639	415/17910	0.00908253	0.0897937	0.0594801	RGS4/CCL2/CACNA2D3	3	BP
GO:0008584	male gonad development	44611	137/17910	0.00912153	0.0897937	0.0594801	NUPR1/RAB13	2	BP
GO:0044344	cellular response to fibroblast growth factor stimulus	44611	138/17910	0.00924984	0.0898895	0.0595435	CD44/CCL2	2	BP
GO:0046546	development of primary male sexual characteristics	44611	138/17910	0.00924984	0.0898895	0.0595435	NUPR1/RAB13	2	BP
GO:0031340	positive regulation of vesicle fusion	44580	9/17910	0.00950944	0.0901019	0.0596842	ANXA1	1	BP
GO:0072683	T cell extravasation	44580	9/17910	0.00950944	0.0901019	0.0596842	CCL2	1	BP
GO:1903753	negative regulation of p38MAPK cascade	44580	9/17910	0.00950944	0.0901019	0.0596842	DUSP1	1	BP
GO:2000501	regulation of natural killer cell chemotaxis	44580	9/17910	0.00950944	0.0901019	0.0596842	CCL2	1	BP
GO:0040011	locomotion	44731	1835/17910	0.00961507	0.0905369	0.0599724	CD44/MCTP1/ANXA1/RAB13/DUSP1/CCL2	6	BP
GO:0070887	cellular response to chemical stimulus	44792	3100/17910	0.00989741	0.0907332	0.0601024	CD44/FOS/ANXA1/RAB13/DUSP1/ABCA1/CCL2/HLA-DQA1	8	BP
GO:1902107	positive regulation of leukocyte differentiation	44611	143/17910	0.00990356	0.0907332	0.0601024	FOS/ANXA1	2	BP
GO:0022604	regulation of cell morphogenesis	44639	429/17910	0.00994183	0.0907332	0.0601024	CD44/ANXA1/CCL2	3	BP
GO:0014074	response to purine-containing compound	44611	145/17910	0.0101707	0.0907332	0.0601024	FOS/DUSP1	2	BP
GO:0050806	positive regulation of synaptic transmission	44611	145/17910	0.0101707	0.0907332	0.0601024	RGS4/CCL2	2	BP
GO:0071774	response to fibroblast growth factor	44611	145/17910	0.0101707	0.0907332	0.0601024	CD44/CCL2	2	BP
GO:0023061	signal release	44639	433/17910	0.0101958	0.0907332	0.0601024	GAD1/MCTP1/ANXA1	3	BP
GO:0018065	protein-cofactor linkage	44580	10/17910	0.0105607	0.0907332	0.0601024	GAD1	1	BP
GO:0032488	Cdc42 protein signal transduction	44580	10/17910	0.0105607	0.0907332	0.0601024	ABCA1	1	BP
GO:0034350	regulation of glial cell apoptotic process	44580	10/17910	0.0105607	0.0907332	0.0601024	CCL2	1	BP
GO:0045625	regulation of T-helper 1 cell differentiation	44580	10/17910	0.0105607	0.0907332	0.0601024	ANXA1	1	BP
GO:0051956	negative regulation of amino acid transport	44580	10/17910	0.0105607	0.0907332	0.0601024	RGS4	1	BP
GO:1903789	regulation of amino acid transmembrane transport	44580	10/17910	0.0105607	0.0907332	0.0601024	RGS4	1	BP
GO:2000425	regulation of apoptotic cell clearance	44580	10/17910	0.0105607	0.0907332	0.0601024	CCL2	1	BP
GO:0007269	neurotransmitter secretion	44611	149/17910	0.0107146	0.0907332	0.0601024	GAD1/MCTP1	2	BP
GO:0006979	response to oxidative stress	44639	442/17910	0.0107813	0.0907332	0.0601024	FOS/MCTP1/DUSP1	3	BP
GO:0006464	cellular protein modification process	44823	3851/17910	0.0108322	0.0907332	0.0601024	CD44/NUPR1/GAD1/RGS4/ANXA1/RAB13/DUSP1/ABCA1/CCL2	9	BP
GO:0036211	protein modification process	44823	3851/17910	0.0108322	0.0907332	0.0601024	CD44/NUPR1/GAD1/RGS4/ANXA1/RAB13/DUSP1/ABCA1/CCL2	9	BP
GO:0042110	T cell activation	44639	443/17910	0.0108475	0.0907332	0.0601024	CD44/ANXA1/CCL2	3	BP
GO:0099643	signal release from synapse	44611	150/17910	0.0108525	0.0907332	0.0601024	GAD1/MCTP1	2	BP
GO:0002683	negative regulation of immune system process	44639	451/17910	0.0113861	0.0907332	0.0601024	ANXA1/DUSP1/CCL2	3	BP
GO:0034765	regulation of ion transmembrane transport	44639	453/17910	0.0115232	0.0907332	0.0601024	RGS4/CCL2/CACNA2D3	3	BP
GO:0042326	negative regulation of phosphorylation	44639	454/17910	0.0115921	0.0907332	0.0601024	NUPR1/RGS4/DUSP1	3	BP
GO:0070838	divalent metal ion transport	44639	454/17910	0.0115921	0.0907332	0.0601024	RGS4/CCL2/CACNA2D3	3	BP
GO:0009629	response to gravity	44580	11/17910	0.011611	0.0907332	0.0601024	FOS	1	BP
GO:0019755	one-carbon compound transport	44580	11/17910	0.011611	0.0907332	0.0601024	SLC14A1	1	BP
GO:0032060	bleb assembly	44580	11/17910	0.011611	0.0907332	0.0601024	EMP1	1	BP
GO:0033700	phospholipid efflux	44580	11/17910	0.011611	0.0907332	0.0601024	ABCA1	1	BP
GO:0035747	natural killer cell chemotaxis	44580	11/17910	0.011611	0.0907332	0.0601024	CCL2	1	BP
GO:0045628	regulation of T-helper 2 cell differentiation	44580	11/17910	0.011611	0.0907332	0.0601024	ANXA1	1	BP
GO:0055091	phospholipid homeostasis	44580	11/17910	0.011611	0.0907332	0.0601024	ABCA1	1	BP
GO:0060159	regulation of dopamine receptor signaling pathway	44580	11/17910	0.011611	0.0907332	0.0601024	RGS4	1	BP
GO:2000392	regulation of lamellipodium morphogenesis	44580	11/17910	0.011611	0.0907332	0.0601024	CD44	1	BP
GO:0007519	skeletal muscle tissue development	44611	156/17910	0.0116969	0.0909357	0.0602365	NUPR1/FOS	2	BP
GO:0072511	divalent inorganic cation transport	44639	458/17910	0.01187	0.091811	0.0608164	RGS4/CCL2/CACNA2D3	3	BP
GO:0032101	regulation of response to external stimulus	44670	873/17910	0.0120889	0.0930291	0.0616232	NUPR1/ANXA1/DUSP1/CCL2	4	BP
GO:0046661	male sex differentiation	44611	160/17910	0.0122755	0.0939878	0.0622583	NUPR1/RAB13	2	BP
GO:0000165	MAPK cascade	44670	882/17910	0.0125192	0.0940478	0.062298	CD44/RGS4/DUSP1/CCL2	4	BP
GO:0034380	high-density lipoprotein particle assembly	44580	12/17910	0.0126602	0.0940478	0.062298	ABCA1	1	BP
GO:0035641	locomotory exploration behavior	44580	12/17910	0.0126602	0.0940478	0.062298	GAD1	1	BP
GO:0070486	leukocyte aggregation	44580	12/17910	0.0126602	0.0940478	0.062298	CD44	1	BP
GO:0023014	signal transduction by protein phosphorylation	44670	886/17910	0.0127137	0.0940478	0.062298	CD44/RGS4/DUSP1/CCL2	4	BP
GO:0050680	negative regulation of epithelial cell proliferation	44611	163/17910	0.0127175	0.0940478	0.062298	NUPR1/CCL2	2	BP
GO:2001242	regulation of intrinsic apoptotic signaling pathway	44611	163/17910	0.0127175	0.0940478	0.062298	CD44/NUPR1	2	BP
GO:0060538	skeletal muscle organ development	44611	165/17910	0.0130161	0.0945123	0.0626057	NUPR1/FOS	2	BP
GO:0045087	innate immune response	44670	893/17910	0.0130587	0.0945123	0.0626057	CD44/ANXA1/CCL2/HLA-DQA1	4	BP
GO:0060627	regulation of vesicle-mediated transport	44639	480/17910	0.0134683	0.0945123	0.0626057	MCTP1/ANXA1/CCL2	3	BP
GO:0050793	regulation of developmental process	44761	2598/17910	0.0136351	0.0945123	0.0626057	CD44/NUPR1/FOS/RGS4/ANXA1/ABCA1/CCL2	7	BP
GO:0002829	negative regulation of type 2 immune response	44580	13/17910	0.0137083	0.0945123	0.0626057	ANXA1	1	BP
GO:0010745	negative regulation of macrophage derived foam cell differentiation	44580	13/17910	0.0137083	0.0945123	0.0626057	ABCA1	1	BP
GO:0045820	negative regulation of glycolytic process	44580	13/17910	0.0137083	0.0945123	0.0626057	NUPR1	1	BP
GO:0051447	negative regulation of meiotic cell cycle	44580	13/17910	0.0137083	0.0945123	0.0626057	DUSP1	1	BP
GO:0061052	negative regulation of cell growth involved in cardiac muscle cell development	44580	13/17910	0.0137083	0.0945123	0.0626057	RGS4	1	BP
GO:0061469	regulation of type B pancreatic cell proliferation	44580	13/17910	0.0137083	0.0945123	0.0626057	NUPR1	1	BP
GO:0071850	mitotic cell cycle arrest	44580	13/17910	0.0137083	0.0945123	0.0626057	DUSP1	1	BP
GO:1902902	negative regulation of autophagosome assembly	44580	13/17910	0.0137083	0.0945123	0.0626057	NUPR1	1	BP
GO:1903960	negative regulation of anion transmembrane transport	44580	13/17910	0.0137083	0.0945123	0.0626057	RGS4	1	BP
GO:2000194	regulation of female gonad development	44580	13/17910	0.0137083	0.0945123	0.0626057	NUPR1	1	BP
GO:0030334	regulation of cell migration	44670	906/17910	0.0137155	0.0945123	0.0626057	MCTP1/ANXA1/DUSP1/CCL2	4	BP
GO:0009725	response to hormone	44670	919/17910	0.0143934	0.0981103	0.0649891	FOS/ANXA1/RAB13/DUSP1	4	BP
GO:0071222	cellular response to lipopolysaccharide	44611	176/17910	0.014713	0.0981103	0.0649891	ABCA1/CCL2	2	BP
GO:0010885	regulation of cholesterol storage	44580	14/17910	0.0147554	0.0981103	0.0649891	ABCA1	1	BP
GO:0045064	T-helper 2 cell differentiation	44580	14/17910	0.0147554	0.0981103	0.0649891	ANXA1	1	BP
GO:0051770	positive regulation of nitric-oxide synthase biosynthetic process	44580	14/17910	0.0147554	0.0981103	0.0649891	CCL2	1	BP
GO:0090231	regulation of spindle checkpoint	44580	14/17910	0.0147554	0.0981103	0.0649891	DUSP1	1	BP
GO:0090266	regulation of mitotic cell cycle spindle assembly checkpoint	44580	14/17910	0.0147554	0.0981103	0.0649891	DUSP1	1	BP
GO:1903504	regulation of mitotic spindle checkpoint	44580	14/17910	0.0147554	0.0981103	0.0649891	DUSP1	1	BP
GO:0006928	movement of cell or subcellular component	44731	2012/17910	0.0148642	0.0984024	0.0651825	CD44/MCTP1/ANXA1/RAB13/DUSP1/CCL2	6	BP
GO:0051051	negative regulation of transport	44639	502/17910	0.0151854	0.0986066	0.0653178	MCTP1/RGS4/ANXA1	3	BP
GO:0043409	negative regulation of MAPK cascade	44611	179/17910	0.0151916	0.0986066	0.0653178	RGS4/DUSP1	2	BP
GO:1903708	positive regulation of hemopoiesis	44611	182/17910	0.015677	0.0986066	0.0653178	FOS/ANXA1	2	BP
GO:0030812	negative regulation of nucleotide catabolic process	44580	15/17910	0.0158014	0.0986066	0.0653178	NUPR1	1	BP
GO:0034349	glial cell apoptotic process	44580	15/17910	0.0158014	0.0986066	0.0653178	CCL2	1	BP
GO:0034616	response to laminar fluid shear stress	44580	15/17910	0.0158014	0.0986066	0.0653178	ABCA1	1	BP
GO:0043518	negative regulation of DNA damage response, signal transduction by p53 class mediator	44580	15/17910	0.0158014	0.0986066	0.0653178	CD44	1	BP
GO:0051198	negative regulation of coenzyme metabolic process	44580	15/17910	0.0158014	0.0986066	0.0653178	NUPR1	1	BP
GO:0060009	Sertoli cell development	44580	15/17910	0.0158014	0.0986066	0.0653178	RAB13	1	BP
GO:0070262	peptidyl-serine dephosphorylation	44580	15/17910	0.0158014	0.0986066	0.0653178	DUSP1	1	BP
GO:1900451	positive regulation of glutamate receptor signaling pathway	44580	15/17910	0.0158014	0.0986066	0.0653178	CCL2	1	BP
GO:2000402	negative regulation of lymphocyte migration	44580	15/17910	0.0158014	0.0986066	0.0653178	CCL2	1	BP
GO:0071219	cellular response to molecule of bacterial origin	44611	183/17910	0.0158402	0.0986066	0.0653178	ABCA1/CCL2	2	BP
GO:0055085	transmembrane transport	44700	1462/17910	0.0158956	0.0986066	0.0653178	SLC14A1/RGS4/ABCA1/CCL2/CACNA2D3	5	BP
GO:0048869	cellular developmental process	44823	4088/17910	0.0160639	0.0986066	0.0653178	CD44/NUPR1/FOS/RGS4/ANXA1/RAB13/NEFM/ABCA1/CCL2	9	BP
GO:0032879	regulation of localization	44761	2688/17910	0.0163254	0.0986066	0.0653178	MCTP1/RGS4/ANXA1/DUSP1/ABCA1/CCL2/CACNA2D3	7	BP
GO:0050920	regulation of chemotaxis	44611	186/17910	0.0163344	0.0986066	0.0653178	DUSP1/CCL2	2	BP
GO:0006996	organelle organization	44792	3372/17910	0.0163559	0.0986066	0.0653178	NUPR1/RGS4/ANXA1/RAB13/DUSP1/NEFM/ABCA1/CCL2	8	BP
GO:0016197	endosomal transport	44611	188/17910	0.0166676	0.0986066	0.0653178	RAB13/ABCA1	2	BP
GO:0001780	neutrophil homeostasis	44580	16/17910	0.0168464	0.0986066	0.0653178	ANXA1	1	BP
GO:0010875	positive regulation of cholesterol efflux	44580	16/17910	0.0168464	0.0986066	0.0653178	ABCA1	1	BP
GO:0010878	cholesterol storage	44580	16/17910	0.0168464	0.0986066	0.0653178	ABCA1	1	BP
GO:0030214	hyaluronan catabolic process	44580	16/17910	0.0168464	0.0986066	0.0653178	CD44	1	BP
GO:0034116	positive regulation of heterotypic cell-cell adhesion	44580	16/17910	0.0168464	0.0986066	0.0653178	CD44	1	BP
GO:0035970	peptidyl-threonine dephosphorylation	44580	16/17910	0.0168464	0.0986066	0.0653178	DUSP1	1	BP
GO:0043649	dicarboxylic acid catabolic process	44580	16/17910	0.0168464	0.0986066	0.0653178	GAD1	1	BP
GO:0045623	negative regulation of T-helper cell differentiation	44580	16/17910	0.0168464	0.0986066	0.0653178	ANXA1	1	BP
GO:0061548	ganglion development	44580	16/17910	0.0168464	0.0986066	0.0653178	RGS4	1	BP
GO:1902166	negative regulation of intrinsic apoptotic signaling pathway in response to DNA damage by p53 class mediator	44580	16/17910	0.0168464	0.0986066	0.0653178	CD44	1	BP
GO:2001170	negative regulation of ATP biosynthetic process	44580	16/17910	0.0168464	0.0986066	0.0653178	NUPR1	1	BP
GO:2000145	regulation of cell motility	44670	966/17910	0.0170243	0.0992649	0.0657539	MCTP1/ANXA1/DUSP1/CCL2	4	BP
GO:1901654	response to ketone	44611	191/17910	0.0171728	0.0997472	0.0660734	FOS/DUSP1	2	BP
