# Supplementary material for: Differential expression of pyroptosis-related genes in the hippocampus of patients with Alzheimer’s disease
Source: BMC Med Genomics. 2023 Mar 14;16:56. doi: 10.1186/s12920-023-01479-x (PMC10012531; doi:10.1186/s12920-023-01479-x)
Supplement: Supplementary file 4 — Supplementary Material 4 [file 12920_2023_1479_MOESM4_ESM.xlsx]

## Sheet: Sheet1
NAME	PROBE	DESCRIPTION<br>(from dataset)	GENE SYMBOL	GENE_TITLE	RANK IN GENE LIST	RANK METRIC SCORE	RUNNING ES	CORE ENRICHMENT
row_0	CAPN1	na	null	null	241	0.27024	-0.0124331	No
row_1	CAPN2	na	null	null	540	0.208353	-0.0393483	No
row_2	TNF	na	null	null	796	0.173808	-0.0627909	No
row_3	ATF6	na	null	null	853	0.166829	-0.0561354	No
row_4	CACNA1S	na	null	null	867	0.165834	-0.0429293	No
row_5	RYR3	na	null	null	1032	0.150617	-0.0544433	No
row_6	ADAM10	na	null	null	1153	0.140133	-0.0601227	No
row_7	BACE2	na	null	null	1155	0.140034	-0.0474299	No
row_8	NOS1	na	null	null	1256	0.132021	-0.0507642	No
row_9	EIF2AK3	na	null	null	1328	0.126397	-0.0501351	No
row_10	PPP3CC	na	null	null	1502	0.114239	-0.0663766	No
row_11	CACNA1D	na	null	null	1529	0.112047	-0.0601131	No
row_12	APBB1	na	null	null	1805	0.0951272	-0.0938634	No
row_13	HSD17B10	na	null	null	1893	0.0903153	-0.099016	No
row_14	ATP2A1	na	null	null	2174	0.074448	-0.135436	No
row_15	FADD	na	null	null	2178	0.0743065	-0.129082	No
row_16	PSENEN	na	null	null	2218	0.0723112	-0.128472	No
row_17	PLCB3	na	null	null	2275	0.0690531	-0.130787	No
row_18	APH1A	na	null	null	2520	0.0562651	-0.163314	No
row_19	MAPK3	na	null	null	2584	0.0533998	-0.168146	No
row_20	SDHC	na	null	null	2605	0.0522935	-0.166438	No
row_21	ITPR3	na	null	null	2660	0.0494971	-0.170238	No
row_22	NDUFS6	na	null	null	2797	0.0416794	-0.187421	No
row_23	LPL	na	null	null	2895	0.0368965	-0.199019	No
row_24	GRIN2D	na	null	null	2903	0.0364666	-0.196755	No
row_25	NCSTN	na	null	null	3408	0.00963132	-0.273721	No
row_26	CALML3	na	null	null	3471	0.00685474	-0.282669	No
row_27	CASP8	na	null	null	3493	0.0057682	-0.285384	No
row_28	CACNA1F	na	null	null	3526	0.0037481	-0.289983	No
row_29	APP	na	null	null	3580	0.000903985	-0.298086	No
row_30	GAPDH	na	null	null	3653	-0.00308476	-0.308925	No
row_31	IL1B	na	null	null	3656	-0.00325509	-0.308935	No
row_32	MME	na	null	null	4194	-0.0343669	-0.388729	No
row_33	BACE1	na	null	null	4303	-0.0397625	-0.401763	No
row_34	PLCB4	na	null	null	4478	-0.0502195	-0.424033	No
row_35	CHP2	na	null	null	4747	-0.0667712	-0.459303	No
row_36	COX6A2	na	null	null	4822	-0.0724867	-0.464083	No
row_37	GNAQ	na	null	null	4853	-0.0745589	-0.461877	No
row_38	COX5A	na	null	null	5120	-0.0928911	-0.494442	No
row_39	SDHD	na	null	null	5220	-0.100917	-0.500476	No
row_40	SDHA	na	null	null	5248	-0.103575	-0.495144	No
row_41	SDHB	na	null	null	5399	-0.116871	-0.507591	Yes
row_42	NDUFB5	na	null	null	5421	-0.119609	-0.499862	Yes
row_43	NDUFB4	na	null	null	5547	-0.131776	-0.50708	Yes
row_44	NDUFS7	na	null	null	5562	-0.1334	-0.497004	Yes
row_45	CASP3	na	null	null	5611	-0.137385	-0.491814	Yes
row_46	NDUFA8	na	null	null	5645	-0.140527	-0.484019	Yes
row_47	MAPT	na	null	null	5670	-0.143117	-0.474596	Yes
row_48	SNCA	na	null	null	5685	-0.144652	-0.463488	Yes
row_49	COX8A	na	null	null	5713	-0.147525	-0.454124	Yes
row_50	COX5B	na	null	null	5748	-0.152681	-0.445368	Yes
row_51	NDUFA5	na	null	null	5761	-0.154269	-0.433068	Yes
row_52	NDUFC1	na	null	null	5765	-0.154811	-0.419329	Yes
row_53	NDUFB2	na	null	null	5788	-0.157261	-0.408299	Yes
row_54	NDUFA3	na	null	null	5819	-0.161366	-0.398129	Yes
row_55	COX6B1	na	null	null	5831	-0.162877	-0.384885	Yes
row_56	NDUFB3	na	null	null	5835	-0.163356	-0.370362	Yes
row_57	CACNA1C	na	null	null	5848	-0.164322	-0.35714	Yes
row_58	UQCRC1	na	null	null	5919	-0.171785	-0.352192	Yes
row_59	NAE1	na	null	null	5926	-0.172191	-0.337322	Yes
row_60	COX6C	na	null	null	6117	-0.19825	-0.348482	Yes
row_61	NDUFS4	na	null	null	6153	-0.203751	-0.335195	Yes
row_62	NDUFS3	na	null	null	6186	-0.210142	-0.320859	Yes
row_63	NDUFB6	na	null	null	6191	-0.210969	-0.302122	Yes
row_64	NDUFV2	na	null	null	6195	-0.211964	-0.283139	Yes
row_65	NDUFA9	na	null	null	6205	-0.213667	-0.264926	Yes
row_66	PPP3R1	na	null	null	6223	-0.216698	-0.247671	Yes
row_67	COX7A2	na	null	null	6314	-0.234449	-0.240064	Yes
row_68	GRIN2B	na	null	null	6327	-0.237108	-0.220165	Yes
row_69	CYCS	na	null	null	6364	-0.245872	-0.203168	Yes
row_70	GRIN1	na	null	null	6405	-0.254645	-0.185985	Yes
row_71	UQCRC2	na	null	null	6445	-0.269444	-0.167289	Yes
row_72	PPP3CA	na	null	null	6493	-0.291205	-0.147833	Yes
row_73	CDK5R1	na	null	null	6496	-0.292655	-0.121292	Yes
row_74	NDUFA4	na	null	null	6498	-0.293991	-0.094475	Yes
row_75	ATP2A2	na	null	null	6512	-0.302134	-0.0687642	Yes
row_76	COX6A1	na	null	null	6546	-0.384099	-0.0386229	Yes
row_77	PLCB1	na	null	null	6551	-0.427723	-1.39044e-08	Yes
