# Supplementary material for: Differential expression of pyroptosis-related genes in the hippocampus of patients with Alzheimer’s disease
Source: BMC Med Genomics. 2023 Mar 14;16:56. doi: 10.1186/s12920-023-01479-x (PMC10012531; doi:10.1186/s12920-023-01479-x)
Supplement: Supplementary file 5 — Supplementary Material 5 [file 12920_2023_1479_MOESM5_ESM.xlsx]

## Sheet: Sheet1
NAME	PROBE	DESCRIPTION<br>(from dataset)	GENE SYMBOL	GENE_TITLE	RANK IN GENE LIST	RANK METRIC SCORE	RUNNING ES	CORE ENRICHMENT
row_0	CASP5	na	null	null	673	0.188253	0.0259014	Yes
row_1	BAX	na	null	null	769	0.176688	0.132307	Yes
row_2	CASP4	na	null	null	861	0.166185	0.232135	Yes
row_3	CHMP7	na	null	null	1366	0.123689	0.239697	Yes
row_4	IRF2	na	null	null	2082	0.0792595	0.18457	Yes
row_5	CHMP6	na	null	null	2089	0.0788886	0.237649	Yes
row_6	IRF1	na	null	null	2199	0.0730701	0.270989	Yes
row_7	HMGB1	na	null	null	2814	0.0406136	0.204861	No
row_8	IL18	na	null	null	3076	0.0272327	0.183575	No
row_9	IL1A	na	null	null	3335	0.0134785	0.153333	No
row_10	IL1B	na	null	null	3656	-0.00325509	0.106609	No
row_11	CASP1	na	null	null	4441	-0.047558	0.019228	No
row_12	CHMP2A	na	null	null	4621	-0.0595539	0.0326083	No
row_13	CASP3	na	null	null	5611	-0.137385	-0.0246484	No
row_14	CYCS	na	null	null	6364	-0.245872	0.0286064	No
