# Supplementary material for: Differential expression of pyroptosis-related genes in the hippocampus of patients with Alzheimer’s disease
Source: BMC Med Genomics. 2023 Mar 14;16:56. doi: 10.1186/s12920-023-01479-x (PMC10012531; doi:10.1186/s12920-023-01479-x)
Supplement: Supplementary file 6 — Supplementary Material 6 [file 12920_2023_1479_MOESM6_ESM.xlsx]

## Sheet: Sheet1
#node1	node2	node1_string_id	node2_string_id	neighborhood_on_chromosome	gene_fusion	phylogenetic_cooccurrence	homology	coexpression	experimentally_determined_interaction	database_annotated	automated_textmining	combined_score
BAX	IL1B	9606.ENSP00000293288	9606.ENSP00000263341	0	0	0	0	0.049	0	0	0.465	0.469
BAX	CASP1	9606.ENSP00000293288	9606.ENSP00000433138	0	0	0	0	0	0.178	0	0.318	0.416
BAX	CASP3	9606.ENSP00000293288	9606.ENSP00000311032	0	0	0	0	0	0.374	0	0.845	0.899
BAX	CYCS	9606.ENSP00000293288	9606.ENSP00000307786	0	0	0	0	0.042	0.281	0.9	0.767	0.981
CASP1	IRF1	9606.ENSP00000433138	9606.ENSP00000245414	0	0	0	0	0.179	0	0	0.525	0.593
CASP1	IL1A	9606.ENSP00000433138	9606.ENSP00000263339	0	0	0	0	0.085	0.27	0.9	0.756	0.981
CASP1	IL1B	9606.ENSP00000433138	9606.ENSP00000263341	0	0	0	0	0.287	0.773	0.9	0.948	0.999
CASP1	IL18	9606.ENSP00000433138	9606.ENSP00000280357	0	0	0	0	0.098	0.463	0.9	0.948	0.997
CASP1	CYCS	9606.ENSP00000433138	9606.ENSP00000307786	0	0	0	0	0.063	0	0	0.657	0.665
CASP1	CASP3	9606.ENSP00000433138	9606.ENSP00000311032	0	0	0	0.658	0	0	0.9	0.841	0.928
CASP1	HMGB1	9606.ENSP00000433138	9606.ENSP00000345347	0	0	0	0	0	0	0	0.697	0.697
CASP1	CASP5	9606.ENSP00000433138	9606.ENSP00000376849	0	0	0	0.917	0.348	0	0.9	0.992	0.937
CASP1	CASP4	9606.ENSP00000433138	9606.ENSP00000388566	0	0	0	0.937	0.645	0	0.9	0.946	0.965
CASP3	IL1A	9606.ENSP00000311032	9606.ENSP00000263339	0	0	0	0	0	0	0	0.528	0.528
CASP3	IL1B	9606.ENSP00000311032	9606.ENSP00000263341	0	0	0	0	0	0.056	0	0.825	0.827
CASP3	IL18	9606.ENSP00000311032	9606.ENSP00000280357	0	0	0	0	0.062	0.213	0	0.617	0.693
CASP3	CYCS	9606.ENSP00000311032	9606.ENSP00000307786	0	0	0	0	0.063	0	0.9	0.952	0.995
CASP3	CASP4	9606.ENSP00000311032	9606.ENSP00000388566	0	0	0	0.684	0.059	0.213	0	0.723	0.401
CASP3	HMGB1	9606.ENSP00000311032	9606.ENSP00000345347	0	0	0	0	0	0.213	0	0.602	0.673
CASP4	IL1B	9606.ENSP00000388566	9606.ENSP00000263341	0	0	0	0	0.157	0.228	0.8	0.703	0.956
CASP4	IL18	9606.ENSP00000388566	9606.ENSP00000280357	0	0	0	0	0.098	0.463	0.8	0.674	0.964
CASP4	CYCS	9606.ENSP00000388566	9606.ENSP00000307786	0	0	0	0	0.063	0	0	0.579	0.589
CASP4	CASP5	9606.ENSP00000388566	9606.ENSP00000376849	0	0	0	0.974	0.322	0.273	0.8	0.752	0.894
CASP5	IL1A	9606.ENSP00000376849	9606.ENSP00000263339	0	0	0	0	0.062	0	0	0.403	0.416
CASP5	IL1B	9606.ENSP00000376849	9606.ENSP00000263341	0	0	0	0	0.23	0.06	0	0.758	0.81
CASP5	IL18	9606.ENSP00000376849	9606.ENSP00000280357	0	0	0	0	0.088	0	0	0.779	0.79
CHMP2A	CHMP6	9606.ENSP00000469240	9606.ENSP00000317468	0	0	0	0	0.088	0.73	0.9	0.993	0.999
CHMP2A	CHMP7	9606.ENSP00000469240	9606.ENSP00000380794	0	0	0	0	0.086	0.174	0.9	0.89	0.99
CHMP6	CHMP7	9606.ENSP00000317468	9606.ENSP00000380794	0	0	0	0.668	0.065	0.132	0.9	0.896	0.937
CYCS	IL1B	9606.ENSP00000307786	9606.ENSP00000263341	0	0	0	0	0	0	0	0.636	0.636
CYCS	IL18	9606.ENSP00000307786	9606.ENSP00000280357	0	0	0	0	0	0	0	0.421	0.42
CYCS	HMGB1	9606.ENSP00000307786	9606.ENSP00000345347	0	0	0	0	0.092	0	0	0.421	0.452
HMGB1	IRF1	9606.ENSP00000345347	9606.ENSP00000245414	0	0	0	0	0	0	0.9	0.234	0.92
HMGB1	IL1A	9606.ENSP00000345347	9606.ENSP00000263339	0	0	0	0	0	0	0	0.598	0.598
HMGB1	IL1B	9606.ENSP00000345347	9606.ENSP00000263341	0	0	0	0	0	0.27	0	0.956	0.967
HMGB1	IL18	9606.ENSP00000345347	9606.ENSP00000280357	0	0	0	0	0.063	0	0	0.646	0.654
HMGB1	IRF2	9606.ENSP00000345347	9606.ENSP00000377218	0	0	0	0	0	0.213	0.9	0.057	0.919
IL18	IRF1	9606.ENSP00000280357	9606.ENSP00000245414	0	0	0	0	0.063	0	0	0.557	0.567
IL18	IL1A	9606.ENSP00000280357	9606.ENSP00000263339	0	0	0	0	0.062	0	0.9	0.805	0.98
IL18	IL1B	9606.ENSP00000280357	9606.ENSP00000263341	0	0	0	0	0.096	0	0.9	0.944	0.994
IL1A	IRF1	9606.ENSP00000263339	9606.ENSP00000245414	0	0	0	0	0.107	0	0	0.458	0.495
IL1A	IL1B	9606.ENSP00000263339	9606.ENSP00000263341	0	0	0	0	0.761	0	0.8	0.916	0.995
IL1B	IRF1	9606.ENSP00000263341	9606.ENSP00000245414	0	0	0	0	0.203	0	0	0.622	0.686
IRF1	IRF2	9606.ENSP00000245414	9606.ENSP00000377218	0	0	0	0.873	0.07	0.27	0.9	0.953	0.935
