# Supplementary material for: Differential expression of pyroptosis-related genes in the hippocampus of patients with Alzheimer’s disease
Source: BMC Med Genomics. 2023 Mar 14;16:56. doi: 10.1186/s12920-023-01479-x (PMC10012531; doi:10.1186/s12920-023-01479-x)
Supplement: Supplementary file 7 — Supplementary Material 7 [file 12920_2023_1479_MOESM7_ESM.xlsx]

## Sheet: Expression
group	CASP5	BAX	CASP4	CHMP7	IRF2	CHMP6	IRF1	HMGB1	IL18	IL1A	IL1B	CASP1	CHMP2A	CASP3	CYCS
AD	0.9031	1.00229	1.48451	1.02185	1.21413	0.773349	0.815728	0.928576	1.33075	1.02933	1.18931	1.14535	0.793118	1	0.724324
AD	0.927661	1.0235	1.84515	0.844731	1.76346	0.698697	1.46775	0.954771	6.45868	0.859903	1.89005	5.2196	0.942273	1.30749	0.469755
AD	0.808349	0.802695	0.705899	0.77817	1.38958	1.1744	1.67694	1.21769	1.96958	0.815834	1.23215	1.79831	1.13499	1.71966	0.455913
AD	0.776517	1.0468	1.44459	0.775292	1.18625	0.691425	0.965589	0.991861	2.23524	1.12406	0.865085	1.27911	0.75682	1.10683	0.791544
AD	0.926608	0.925368	0.892507	0.989976	0.939099	0.94468	0.811938	0.983934	0.958032	0.974115	1.00529	0.96574	0.928651	1.1981	0.958555
AD	0.848699	0.624575	1.82543	0.571959	1.90531	0.603839	1.03916	1.34856	1.79989	0.976001	4.31054	4.53596	1.06352	1.13021	0.443101
AD	0.838715	1.44607	1.18182	0.902535	1.33522	0.506413	1.27065	1.0467	3.90997	0.920031	1.04581	1.96653	0.813355	1.15779	0.729319
AD	0.962507	1.06995	4.66631	0.935552	0.987547	1.04131	6.85175	0.864631	1.15922	1.13931	1.5985	4.48626	0.62938	1.09021	0.428274
AD	0.836814	0.907507	0.771588	0.806944	1.72552	1.04269	0.823294	1.29335	1.55053	1.12957	1.12304	1.55998	1.18142	1.64834	0.402865
AD	0.915981	0.816134	1.19435	0.922028	1.0202	0.909445	1.85901	1.23774	1.31556	2.0009	1.19109	1.93194	0.756385	0.986241	0.715489
AD	0.917021	0.969657	2.35641	0.715499	1.30329	0.193332	1.29464	1.0503	3.37566	1.16862	1.37192	5.07658	0.650681	0.969964	0.895424
AD	0.867263	0.968596	0.795723	0.951072	0.950714	0.72166	0.770704	0.967614	2.18795	0.861835	1.29922	1.35041	1.09121	0.921682	0.973301
AD	0.895949	1.03384	1.70814	0.791591	1.44972	1.36102	1.75649	1.03576	0.840488	0.981069	0.961281	1.14065	1.30786	1.01758	0.5928
AD	0.891542	0.900806	1.21365	0.72257	1.77349	0.286505	1.77501	1.2907	2.91437	0.876798	1.04597	2.5887	0.832024	1.13331	0.574833
AD	0.880484	0.990562	0.836008	0.999003	1.04598	1.00837	0.827019	0.854557	1.45866	0.948419	5.13176	1.23947	0.941738	0.790333	0.991865
AD	0.978289	0.961634	1.006	0.696278	1.08302	0.754455	1.20937	1.04361	4.39802	1.02827	1.10701	1.9482	0.758677	0.822351	0.571113
AD	0.809114	1.0594	5.02396	0.885627	1.37494	0.745802	4.07776	1.1657	3.93147	1.42513	21.2385	3.54322	0.824817	1.62481	0.755872
AD	0.820647	1.67197	1.24694	1.03394	1.11745	1.05458	0.763307	1.09751	1.53843	0.922811	0.640327	1.01546	1.00666	1.25992	0.535448
AD	0.936297	1.24059	1.20701	1.0083	1.04026	0.81744	1.94906	0.81247	3.31682	0.930284	10.1048	6.30072	0.85096	1.19969	0.870859
NC	1.00481	1.24275	6.45809	1.29045	1.89402	1.30295	4.82856	1.06827	1.19514	0.976171	55.7746	6.49997	1.36768	1.40558	0.967318
NC	0.967537	1.30552	2.06474	1.15855	2.039	0.924564	1.33208	1.00451	2.79954	0.808288	2.52758	3.08813	1.10476	1.81922	0.946885
NC	1.02166	1.75458	4.99751	1.42539	1.98553	0.885102	2.66725	1.007	2.22929	0.723321	14.9207	5.16294	1.34463	1.50574	1.23414
NC	0.907612	1.47347	3.26594	1.12852	1.70625	1.05071	16.3838	0.844632	0.915308	0.978753	24.9644	2.07879	1.58553	1.39682	1.44324
NC	1.21518	1.30458	3.23476	1.3073	1.63299	1.28357	2.3264	1.02204	7.17047	0.720317	1.65203	3.07158	1.35816	1.43106	1.16408
NC	0.86344	0.988319	0.796839	1.11431	0.558341	0.898345	0.7443	0.882539	0.64503	0.977902	0.955072	0.588071	0.82908	1.15328	1.10419
NC	0.841357	0.85815	1.07392	0.856898	1.15135	0.691998	1.2079	0.997306	1.24375	0.996633	11.3125	3.41123	0.958313	0.914284	0.751352
NC	0.874946	0.97198	0.936543	0.945981	1.04648	0.94845	0.889885	1.01208	1.02905	0.972994	0.990979	1.09881	0.952891	1.26813	0.88118
NC	0.993642	2.86174	5.05067	1.27685	2.22741	1.26102	3.65852	0.866454	2.15625	0.959966	4.12985	5.36892	1.32675	1.32873	1.01104
NC	0.792253	0.90676	1.45931	0.950645	1.45479	0.994931	5.17041	1.11085	1.64327	1.04614	1.32268	2.50012	1.02991	1.47526	0.577137
NC	0.896553	0.821611	1.66019	0.771959	1.69368	0.500232	1.89559	1.19321	1.38086	1.34181	1.22794	5.14888	1.04383	1.26358	0.391391
NC	0.832967	1.30982	1.2204	0.842756	1.43403	0.868773	1.2703	1.1012	1.96258	0.960558	1.61238	2.23899	1.04977	0.997945	0.705565
NC	0.905584	1.4445	0.963627	1.07865	0.695953	0.719352	3.56903	0.98687	2.12682	0.771018	1.53178	1.27975	0.941607	0.958003	1.39649
NC	0.934994	0.892653	0.834151	1.02496	0.791308	0.731009	0.888623	0.929977	1.36993	0.990215	1.1053	1.30243	0.872347	0.909972	0.821716
NC	0.931288	0.996828	0.973235	1.12129	0.673425	1.01278	0.594944	1.05584	0.533283	1.01088	0.978402	0.627012	0.754421	1.23804	1.17284
NC	0.81474	1.18511	0.850108	0.75307	1.59785	0.663674	1.05276	1.12264	2.10442	0.924826	1.07835	1.7025	0.994876	1.03309	0.599263
NC	0.875609	1.16195	0.994163	0.822913	0.993639	1.31527	4.11005	1.34862	1.22716	1.04936	13.2904	1.72068	1.22262	1.12549	1.04604
NC	0.816591	0.946074	0.854948	0.898893	1.30145	0.912557	1.04842	1.23911	0.64503	0.968013	0.957781	1.30859	1.33373	1.29675	0.840857
NC	0.948836	1.48931	2.65137	1.06671	2.41793	1.43885	4.77341	1.21099	2.07813	1.05693	25.2373	2.80924	1.49079	1.85377	1.63991
NC	0.835017	0.897646	1.20928	0.834194	1.20732	1.03896	1.2923	0.908137	1.62965	1.19312	1.2265	1.34956	0.986819	0.988928	0.729783
NC	1.01343	0.867774	1.00886	1.02593	1.34804	0.846394	0.89802	0.968396	2.02593	0.968099	1.08895	1.86413	0.965772	1.14092	0.59103
NC	0.88209	1.13856	0.919905	0.701515	1.28409	0.725225	1.18994	0.79917	1.29756	0.933519	2.79739	2.32205	1.17191	0.783692	1.03115
NC	0.790756	1.12244	0.876274	0.722109	1.79696	1.0546	1.31235	1.5235	1.30051	1.4669	0.991376	1.36057	1.29203	1.43075	0.503704
NC	0.991973	0.92926	2.72667	0.813731	0.846086	0.786721	1.55933	0.884291	1.00275	1.27417	0.628768	0.707048	0.710241	0.814504	0.712181
NC	0.853611	1.18352	2.30797	0.901396	0.985331	0.906783	3.2385	0.995859	0.796289	1.22221	9.87314	1.20613	0.981178	0.843812	0.975722
NC	0.868353	1.28872	0.852978	0.986915	1.20162	0.985941	0.860659	1.23572	1.24422	1.16444	4.87923	1.36069	1.00262	1.12145	0.742255
NC	0.841676	1.07107	0.80629	1.10633	1.10589	1.07616	1.0041	1.0417	1.06107	0.891224	0.991582	0.788412	0.755135	1.5157	0.814207
NC	0.820926	1.05338	0.721636	0.914496	1.28045	0.992676	1.03398	1.19831	1.79533	1.40995	0.942872	1.35119	1.07936	1.13682	1.1612
NC	0.873788	1.11207	0.889909	0.92022	0.98373	1.18087	0.914123	1.20674	1.67685	1.01311	1.63649	1.32688	1.3011	1.07738	1.17802
NC	0.824972	1.09889	0.931123	1.02728	1.13192	0.66846	1.00335	0.911773	0.922852	1.02016	1.04429	1.39408	0.878306	1.30043	0.832037
NC	0.827159	1.79302	0.754125	0.805819	1.10172	0.942906	2.09683	1.505	1.12046	1.99037	1.61978	1.56319	1.23891	1.02919	0.852595
NC	0.87445	1.36102	0.836401	1.0683	0.716383	1.09629	1.09599	1.10223	0.993488	0.906673	1.18284	1.02398	1.12862	1.02433	1.33992
NC	0.864257	1.10556	0.912164	0.992529	0.705227	1.13812	0.903152	1.05351	0.976906	0.856152	1.08966	0.81285	1.11505	1.057	1.18813
NC	0.858231	0.850983	0.932218	0.956595	1.30836	1.18154	1.45633	0.707402	0.961147	0.949337	0.965496	0.924542	0.853096	1.14849	0.937258
NC	0.84104	0.826622	0.948179	0.942232	1.40557	1.4658	1.21739	1.2644	0.815492	1.005	0.958724	0.712479	1.42204	1.57471	0.730109
NC	0.81922	1.09095	0.891936	1.02128	0.995332	0.949168	1.18016	0.912133	0.839273	0.823783	0.92534	0.942414	0.988126	1.36133	1.10825
NC	0.837073	1.30769	0.886476	0.896007	0.963478	0.845594	1.22288	0.928487	1.14922	0.945452	0.913798	0.973212	1.20221	1.28673	1.12347
NC	0.746013	1.07345	0.782335	1.04789	0.954411	0.999457	0.7794	0.972581	0.860976	0.776398	0.873346	1.09858	1.11969	1.19299	0.988979
NC	0.902507	0.606806	0.785149	0.790723	0.787575	1.03936	0.77302	1.15351	1.28681	0.974139	1.07137	0.900253	1.1808	0.828342	0.795236
NC	0.874119	0.919956	0.834558	0.840846	1.10925	0.539132	0.964436	0.984078	1.91456	1.01333	0.933616	1.53693	0.752285	1.06201	0.706202
NC	0.776676	0.707451	0.887406	0.841323	1.06929	0.769885	1.32191	1.0935	1.97374	0.806698	2.22351	2.12647	0.939295	1.13061	0.749839
NC	0.802354	0.901887	1.11332	0.838305	1.27562	0.817913	1.31613	1.02824	2.68076	0.918485	0.997793	1.67311	0.843312	1.2294	0.692349
NC	0.861809	0.839076	0.893039	0.893301	1.20755	0.798655	0.924458	0.977869	3.12451	0.829003	1.23408	1.42226	1.03891	1.60995	0.831403
							IRF1		IL18	IL1A	IL1B	CASP1	CHMP2A	CASP3	CYCS
							0.815728		1.33075	1.02933	1.18931	1.14535	0.793118	1	0.724324
							1.46775		6.45868	0.859903	1.89005	5.2196	0.942273	1.30749	0.469755
							1.67694		1.96958	0.815834	1.23215	1.79831	1.13499	1.71966	0.455913
							0.965589		2.23524	1.12406	0.865085	1.27911	0.75682	1.10683	0.791544
							0.811938		0.958032	0.974115	1.00529	0.96574	0.928651	1.1981	0.958555
							1.03916		1.79989	0.976001	4.31054	4.53596	1.06352	1.13021	0.443101
							1.27065		3.90997	0.920031	1.04581	1.96653	0.813355	1.15779	0.729319
							6.85175		1.15922	1.13931	1.5985	4.48626	0.62938	1.09021	0.428274
							0.823294		1.55053	1.12957	1.12304	1.55998	1.18142	1.64834	0.402865
							1.85901		1.31556	2.0009	1.19109	1.93194	0.756385	0.986241	0.715489
							1.29464		3.37566	1.16862	1.37192	5.07658	0.650681	0.969964	0.895424
							0.770704		2.18795	0.861835	1.29922	1.35041	1.09121	0.921682	0.973301
							1.75649		0.840488	0.981069	0.961281	1.14065	1.30786	1.01758	0.5928
							1.77501		2.91437	0.876798	1.04597	2.5887	0.832024	1.13331	0.574833
							0.827019		1.45866	0.948419	5.13176	1.23947	0.941738	0.790333	0.991865
							1.20937		4.39802	1.02827	1.10701	1.9482	0.758677	0.822351	0.571113
							4.07776		3.93147	1.42513	21.2385	3.54322	0.824817	1.62481	0.755872
							0.763307		1.53843	0.922811	0.640327	1.01546	1.00666	1.25992	0.535448
							1.94906		3.31682	0.930284	10.1048	6.30072	0.85096	1.19969	0.870859
							IRF1		IL18	IL1A	IL1B	CASP1	CHMP2A	CASP3	CYCS
							0.815728		1.33075	1.02933	1.18931	1.14535	0.793118	1	0.724324
							1.46775		6.45868	0.859903	1.89005	5.2196	0.942273	1.30749	0.469755
							1.67694		1.96958	0.815834	1.23215	1.79831	1.13499	1.71966	0.455913
							0.965589		2.23524	1.12406	0.865085	1.27911	0.75682	1.10683	0.791544
							0.811938		0.958032	0.974115	1.00529	0.96574	0.928651	1.1981	0.958555
							1.03916		1.79989	0.976001	4.31054	4.53596	1.06352	1.13021	0.443101
							1.27065		3.90997	0.920031	1.04581	1.96653	0.813355	1.15779	0.729319
							6.85175		1.15922	1.13931	1.5985	4.48626	0.62938	1.09021	0.428274
							0.823294		1.55053	1.12957	1.12304	1.55998	1.18142	1.64834	0.402865
							1.85901		1.31556	2.0009	1.19109	1.93194	0.756385	0.986241	0.715489
							1.29464		3.37566	1.16862	1.37192	5.07658	0.650681	0.969964	0.895424
							0.770704		2.18795	0.861835	1.29922	1.35041	1.09121	0.921682	0.973301
							1.75649		0.840488	0.981069	0.961281	1.14065	1.30786	1.01758	0.5928
							1.77501		2.91437	0.876798	1.04597	2.5887	0.832024	1.13331	0.574833
							0.827019		1.45866	0.948419	5.13176	1.23947	0.941738	0.790333	0.991865
							1.20937		4.39802	1.02827	1.10701	1.9482	0.758677	0.822351	0.571113
							4.07776		3.93147	1.42513	21.2385	3.54322	0.824817	1.62481	0.755872
							0.763307		1.53843	0.922811	0.640327	1.01546	1.00666	1.25992	0.535448
							1.94906		3.31682	0.930284	10.1048	6.30072	0.85096	1.19969	0.870859
							IRF1		IL18	IL1A	IL1B	CASP1	CHMP2A	CASP3	CYCS
							0.815728		1.33075	1.02933	1.18931	1.14535	0.793118	1	0.724324
							1.46775		6.45868	0.859903	1.89005	5.2196	0.942273	1.30749	0.469755
							1.67694		1.96958	0.815834	1.23215	1.79831	1.13499	1.71966	0.455913
							0.965589		2.23524	1.12406	0.865085	1.27911	0.75682	1.10683	0.791544
							0.811938		0.958032	0.974115	1.00529	0.96574	0.928651	1.1981	0.958555
							1.03916		1.79989	0.976001	4.31054	4.53596	1.06352	1.13021	0.443101
							1.27065		3.90997	0.920031	1.04581	1.96653	0.813355	1.15779	0.729319
							6.85175		1.15922	1.13931	1.5985	4.48626	0.62938	1.09021	0.428274
							0.823294		1.55053	1.12957	1.12304	1.55998	1.18142	1.64834	0.402865
							1.85901		1.31556	2.0009	1.19109	1.93194	0.756385	0.986241	0.715489
							1.29464		3.37566	1.16862	1.37192	5.07658	0.650681	0.969964	0.895424
							0.770704		2.18795	0.861835	1.29922	1.35041	1.09121	0.921682	0.973301
							1.75649		0.840488	0.981069	0.961281	1.14065	1.30786	1.01758	0.5928
							1.77501		2.91437	0.876798	1.04597	2.5887	0.832024	1.13331	0.574833
							0.827019		1.45866	0.948419	5.13176	1.23947	0.941738	0.790333	0.991865
							1.20937		4.39802	1.02827	1.10701	1.9482	0.758677	0.822351	0.571113
							4.07776		3.93147	1.42513	21.2385	3.54322	0.824817	1.62481	0.755872
							0.763307		1.53843	0.922811	0.640327	1.01546	1.00666	1.25992	0.535448
							1.94906		3.31682	0.930284	10.1048	6.30072	0.85096	1.19969	0.870859
							IRF1		IL18	IL1A	IL1B	CASP1	CHMP2A	CASP3	CYCS
							0.815728		1.33075	1.02933	1.18931	1.14535	0.793118	1	0.724324
							1.46775		6.45868	0.859903	1.89005	5.2196	0.942273	1.30749	0.469755
							1.67694		1.96958	0.815834	1.23215	1.79831	1.13499	1.71966	0.455913
							0.965589		2.23524	1.12406	0.865085	1.27911	0.75682	1.10683	0.791544
							0.811938		0.958032	0.974115	1.00529	0.96574	0.928651	1.1981	0.958555
							1.03916		1.79989	0.976001	4.31054	4.53596	1.06352	1.13021	0.443101
							1.27065		3.90997	0.920031	1.04581	1.96653	0.813355	1.15779	0.729319
							6.85175		1.15922	1.13931	1.5985	4.48626	0.62938	1.09021	0.428274
							0.823294		1.55053	1.12957	1.12304	1.55998	1.18142	1.64834	0.402865
							1.85901		1.31556	2.0009	1.19109	1.93194	0.756385	0.986241	0.715489
							1.29464		3.37566	1.16862	1.37192	5.07658	0.650681	0.969964	0.895424
							0.770704		2.18795	0.861835	1.29922	1.35041	1.09121	0.921682	0.973301
							1.75649		0.840488	0.981069	0.961281	1.14065	1.30786	1.01758	0.5928
							1.77501		2.91437	0.876798	1.04597	2.5887	0.832024	1.13331	0.574833
							0.827019		1.45866	0.948419	5.13176	1.23947	0.941738	0.790333	0.991865
							1.20937		4.39802	1.02827	1.10701	1.9482	0.758677	0.822351	0.571113
							4.07776		3.93147	1.42513	21.2385	3.54322	0.824817	1.62481	0.755872
							0.763307		1.53843	0.922811	0.640327	1.01546	1.00666	1.25992	0.535448
							1.94906		3.31682	0.930284	10.1048	6.30072	0.85096	1.19969	0.870859
							IRF1		IL18	IL1A	IL1B	CASP1	CHMP2A	CASP3	CYCS
							0.815728		1.33075	1.02933	1.18931	1.14535	0.793118	1	0.724324
							1.46775		6.45868	0.859903	1.89005	5.2196	0.942273	1.30749	0.469755
							1.67694		1.96958	0.815834	1.23215	1.79831	1.13499	1.71966	0.455913
							0.965589		2.23524	1.12406	0.865085	1.27911	0.75682	1.10683	0.791544
							0.811938		0.958032	0.974115	1.00529	0.96574	0.928651	1.1981	0.958555
							1.03916		1.79989	0.976001	4.31054	4.53596	1.06352	1.13021	0.443101
							1.27065		3.90997	0.920031	1.04581	1.96653	0.813355	1.15779	0.729319
							6.85175		1.15922	1.13931	1.5985	4.48626	0.62938	1.09021	0.428274
							0.823294		1.55053	1.12957	1.12304	1.55998	1.18142	1.64834	0.402865
							1.85901		1.31556	2.0009	1.19109	1.93194	0.756385	0.986241	0.715489
							1.29464		3.37566	1.16862	1.37192	5.07658	0.650681	0.969964	0.895424
							0.770704		2.18795	0.861835	1.29922	1.35041	1.09121	0.921682	0.973301
							1.75649		0.840488	0.981069	0.961281	1.14065	1.30786	1.01758	0.5928
							1.77501		2.91437	0.876798	1.04597	2.5887	0.832024	1.13331	0.574833
							0.827019		1.45866	0.948419	5.13176	1.23947	0.941738	0.790333	0.991865
							1.20937		4.39802	1.02827	1.10701	1.9482	0.758677	0.822351	0.571113
							4.07776		3.93147	1.42513	21.2385	3.54322	0.824817	1.62481	0.755872
							0.763307		1.53843	0.922811	0.640327	1.01546	1.00666	1.25992	0.535448
							1.94906		3.31682	0.930284	10.1048	6.30072	0.85096	1.19969	0.870859
							IRF1		IL18	IL1A	IL1B	CASP1	CHMP2A	CASP3	CYCS
							0.815728		1.33075	1.02933	1.18931	1.14535	0.793118	1	0.724324
							1.46775		6.45868	0.859903	1.89005	5.2196	0.942273	1.30749	0.469755
							1.67694		1.96958	0.815834	1.23215	1.79831	1.13499	1.71966	0.455913
							0.965589		2.23524	1.12406	0.865085	1.27911	0.75682	1.10683	0.791544
							0.811938		0.958032	0.974115	1.00529	0.96574	0.928651	1.1981	0.958555
							1.03916		1.79989	0.976001	4.31054	4.53596	1.06352	1.13021	0.443101
							1.27065		3.90997	0.920031	1.04581	1.96653	0.813355	1.15779	0.729319
							6.85175		1.15922	1.13931	1.5985	4.48626	0.62938	1.09021	0.428274
							0.823294		1.55053	1.12957	1.12304	1.55998	1.18142	1.64834	0.402865
							1.85901		1.31556	2.0009	1.19109	1.93194	0.756385	0.986241	0.715489
							1.29464		3.37566	1.16862	1.37192	5.07658	0.650681	0.969964	0.895424
							0.770704		2.18795	0.861835	1.29922	1.35041	1.09121	0.921682	0.973301
							1.75649		0.840488	0.981069	0.961281	1.14065	1.30786	1.01758	0.5928
							1.77501		2.91437	0.876798	1.04597	2.5887	0.832024	1.13331	0.574833
							0.827019		1.45866	0.948419	5.13176	1.23947	0.941738	0.790333	0.991865
							1.20937		4.39802	1.02827	1.10701	1.9482	0.758677	0.822351	0.571113
							4.07776		3.93147	1.42513	21.2385	3.54322	0.824817	1.62481	0.755872
							0.763307		1.53843	0.922811	0.640327	1.01546	1.00666	1.25992	0.535448
							1.94906		3.31682	0.930284	10.1048	6.30072	0.85096	1.19969	0.870859
							IRF1		IL18	IL1A	IL1B	CASP1	CHMP2A	CASP3	CYCS
							0.815728		1.33075	1.02933	1.18931	1.14535	0.793118	1	0.724324
							1.46775		6.45868	0.859903	1.89005	5.2196	0.942273	1.30749	0.469755
							1.67694		1.96958	0.815834	1.23215	1.79831	1.13499	1.71966	0.455913
							0.965589		2.23524	1.12406	0.865085	1.27911	0.75682	1.10683	0.791544
							0.811938		0.958032	0.974115	1.00529	0.96574	0.928651	1.1981	0.958555
							1.03916		1.79989	0.976001	4.31054	4.53596	1.06352	1.13021	0.443101
							1.27065		3.90997	0.920031	1.04581	1.96653	0.813355	1.15779	0.729319
							6.85175		1.15922	1.13931	1.5985	4.48626	0.62938	1.09021	0.428274
							0.823294		1.55053	1.12957	1.12304	1.55998	1.18142	1.64834	0.402865
							1.85901		1.31556	2.0009	1.19109	1.93194	0.756385	0.986241	0.715489
							1.29464		3.37566	1.16862	1.37192	5.07658	0.650681	0.969964	0.895424
							0.770704		2.18795	0.861835	1.29922	1.35041	1.09121	0.921682	0.973301
							1.75649		0.840488	0.981069	0.961281	1.14065	1.30786	1.01758	0.5928
							1.77501		2.91437	0.876798	1.04597	2.5887	0.832024	1.13331	0.574833
							0.827019		1.45866	0.948419	5.13176	1.23947	0.941738	0.790333	0.991865
							1.20937		4.39802	1.02827	1.10701	1.9482	0.758677	0.822351	0.571113
							4.07776		3.93147	1.42513	21.2385	3.54322	0.824817	1.62481	0.755872
							0.763307		1.53843	0.922811	0.640327	1.01546	1.00666	1.25992	0.535448
							1.94906		3.31682	0.930284	10.1048	6.30072	0.85096	1.19969	0.870859
							IRF1		IL18	IL1A	IL1B	CASP1	CHMP2A	CASP3	CYCS
							0.815728		1.33075	1.02933	1.18931	1.14535	0.793118	1	0.724324
							1.46775		6.45868	0.859903	1.89005	5.2196	0.942273	1.30749	0.469755
							1.67694		1.96958	0.815834	1.23215	1.79831	1.13499	1.71966	0.455913
							0.965589		2.23524	1.12406	0.865085	1.27911	0.75682	1.10683	0.791544
							0.811938		0.958032	0.974115	1.00529	0.96574	0.928651	1.1981	0.958555
							1.03916		1.79989	0.976001	4.31054	4.53596	1.06352	1.13021	0.443101
							1.27065		3.90997	0.920031	1.04581	1.96653	0.813355	1.15779	0.729319
							6.85175		1.15922	1.13931	1.5985	4.48626	0.62938	1.09021	0.428274
							0.823294		1.55053	1.12957	1.12304	1.55998	1.18142	1.64834	0.402865
							1.85901		1.31556	2.0009	1.19109	1.93194	0.756385	0.986241	0.715489
							1.29464		3.37566	1.16862	1.37192	5.07658	0.650681	0.969964	0.895424
							0.770704		2.18795	0.861835	1.29922	1.35041	1.09121	0.921682	0.973301
							1.75649		0.840488	0.981069	0.961281	1.14065	1.30786	1.01758	0.5928
							1.77501		2.91437	0.876798	1.04597	2.5887	0.832024	1.13331	0.574833
							0.827019		1.45866	0.948419	5.13176	1.23947	0.941738	0.790333	0.991865
							1.20937		4.39802	1.02827	1.10701	1.9482	0.758677	0.822351	0.571113
							4.07776		3.93147	1.42513	21.2385	3.54322	0.824817	1.62481	0.755872
							0.763307		1.53843	0.922811	0.640327	1.01546	1.00666	1.25992	0.535448
							1.94906		3.31682	0.930284	10.1048	6.30072	0.85096	1.19969	0.870859
							IRF1		IL18	IL1A	IL1B	CASP1	CHMP2A	CASP3	CYCS
							0.815728		1.33075	1.02933	1.18931	1.14535	0.793118	1	0.724324
							1.46775		6.45868	0.859903	1.89005	5.2196	0.942273	1.30749	0.469755
							1.67694		1.96958	0.815834	1.23215	1.79831	1.13499	1.71966	0.455913
							0.965589		2.23524	1.12406	0.865085	1.27911	0.75682	1.10683	0.791544
							0.811938		0.958032	0.974115	1.00529	0.96574	0.928651	1.1981	0.958555
							1.03916		1.79989	0.976001	4.31054	4.53596	1.06352	1.13021	0.443101
							1.27065		3.90997	0.920031	1.04581	1.96653	0.813355	1.15779	0.729319
							6.85175		1.15922	1.13931	1.5985	4.48626	0.62938	1.09021	0.428274
							0.823294		1.55053	1.12957	1.12304	1.55998	1.18142	1.64834	0.402865
							1.85901		1.31556	2.0009	1.19109	1.93194	0.756385	0.986241	0.715489
							1.29464		3.37566	1.16862	1.37192	5.07658	0.650681	0.969964	0.895424
							0.770704		2.18795	0.861835	1.29922	1.35041	1.09121	0.921682	0.973301
							1.75649		0.840488	0.981069	0.961281	1.14065	1.30786	1.01758	0.5928
							1.77501		2.91437	0.876798	1.04597	2.5887	0.832024	1.13331	0.574833
							0.827019		1.45866	0.948419	5.13176	1.23947	0.941738	0.790333	0.991865
							1.20937		4.39802	1.02827	1.10701	1.9482	0.758677	0.822351	0.571113
							4.07776		3.93147	1.42513	21.2385	3.54322	0.824817	1.62481	0.755872
							0.763307		1.53843	0.922811	0.640327	1.01546	1.00666	1.25992	0.535448
							1.94906		3.31682	0.930284	10.1048	6.30072	0.85096	1.19969	0.870859
							IRF1		IL18	IL1A	IL1B	CASP1	CHMP2A	CASP3	CYCS
							0.815728		1.33075	1.02933	1.18931	1.14535	0.793118	1	0.724324
							1.46775		6.45868	0.859903	1.89005	5.2196	0.942273	1.30749	0.469755
							1.67694		1.96958	0.815834	1.23215	1.79831	1.13499	1.71966	0.455913
							0.965589		2.23524	1.12406	0.865085	1.27911	0.75682	1.10683	0.791544
							0.811938		0.958032	0.974115	1.00529	0.96574	0.928651	1.1981	0.958555
							1.03916		1.79989	0.976001	4.31054	4.53596	1.06352	1.13021	0.443101
							1.27065		3.90997	0.920031	1.04581	1.96653	0.813355	1.15779	0.729319
							6.85175		1.15922	1.13931	1.5985	4.48626	0.62938	1.09021	0.428274
							0.823294		1.55053	1.12957	1.12304	1.55998	1.18142	1.64834	0.402865
							1.85901		1.31556	2.0009	1.19109	1.93194	0.756385	0.986241	0.715489
							1.29464		3.37566	1.16862	1.37192	5.07658	0.650681	0.969964	0.895424
							0.770704		2.18795	0.861835	1.29922	1.35041	1.09121	0.921682	0.973301
							1.75649		0.840488	0.981069	0.961281	1.14065	1.30786	1.01758	0.5928
							1.77501		2.91437	0.876798	1.04597	2.5887	0.832024	1.13331	0.574833
							0.827019		1.45866	0.948419	5.13176	1.23947	0.941738	0.790333	0.991865
							1.20937		4.39802	1.02827	1.10701	1.9482	0.758677	0.822351	0.571113
							4.07776		3.93147	1.42513	21.2385	3.54322	0.824817	1.62481	0.755872
							0.763307		1.53843	0.922811	0.640327	1.01546	1.00666	1.25992	0.535448
							1.94906		3.31682	0.930284	10.1048	6.30072	0.85096	1.19969	0.870859
							IRF1		IL18	IL1A	IL1B	CASP1	CHMP2A	CASP3	CYCS
							0.815728		1.33075	1.02933	1.18931	1.14535	0.793118	1	0.724324
							1.46775		6.45868	0.859903	1.89005	5.2196	0.942273	1.30749	0.469755
							1.67694		1.96958	0.815834	1.23215	1.79831	1.13499	1.71966	0.455913
							0.965589		2.23524	1.12406	0.865085	1.27911	0.75682	1.10683	0.791544
							0.811938		0.958032	0.974115	1.00529	0.96574	0.928651	1.1981	0.958555
							1.03916		1.79989	0.976001	4.31054	4.53596	1.06352	1.13021	0.443101
							1.27065		3.90997	0.920031	1.04581	1.96653	0.813355	1.15779	0.729319
							6.85175		1.15922	1.13931	1.5985	4.48626	0.62938	1.09021	0.428274
							0.823294		1.55053	1.12957	1.12304	1.55998	1.18142	1.64834	0.402865
							1.85901		1.31556	2.0009	1.19109	1.93194	0.756385	0.986241	0.715489
							1.29464		3.37566	1.16862	1.37192	5.07658	0.650681	0.969964	0.895424
							0.770704		2.18795	0.861835	1.29922	1.35041	1.09121	0.921682	0.973301
							1.75649		0.840488	0.981069	0.961281	1.14065	1.30786	1.01758	0.5928
							1.77501		2.91437	0.876798	1.04597	2.5887	0.832024	1.13331	0.574833
							0.827019		1.45866	0.948419	5.13176	1.23947	0.941738	0.790333	0.991865
							1.20937		4.39802	1.02827	1.10701	1.9482	0.758677	0.822351	0.571113
							4.07776		3.93147	1.42513	21.2385	3.54322	0.824817	1.62481	0.755872
							0.763307		1.53843	0.922811	0.640327	1.01546	1.00666	1.25992	0.535448
							1.94906		3.31682	0.930284	10.1048	6.30072	0.85096	1.19969	0.870859
							IRF1		IL18	IL1A	IL1B	CASP1	CHMP2A	CASP3	CYCS
							0.815728		1.33075	1.02933	1.18931	1.14535	0.793118	1	0.724324
							1.46775		6.45868	0.859903	1.89005	5.2196	0.942273	1.30749	0.469755
							1.67694		1.96958	0.815834	1.23215	1.79831	1.13499	1.71966	0.455913
							0.965589		2.23524	1.12406	0.865085	1.27911	0.75682	1.10683	0.791544
							0.811938		0.958032	0.974115	1.00529	0.96574	0.928651	1.1981	0.958555
							1.03916		1.79989	0.976001	4.31054	4.53596	1.06352	1.13021	0.443101
							1.27065		3.90997	0.920031	1.04581	1.96653	0.813355	1.15779	0.729319
							6.85175		1.15922	1.13931	1.5985	4.48626	0.62938	1.09021	0.428274
							0.823294		1.55053	1.12957	1.12304	1.55998	1.18142	1.64834	0.402865
							1.85901		1.31556	2.0009	1.19109	1.93194	0.756385	0.986241	0.715489
							1.29464		3.37566	1.16862	1.37192	5.07658	0.650681	0.969964	0.895424
							0.770704		2.18795	0.861835	1.29922	1.35041	1.09121	0.921682	0.973301
							1.75649		0.840488	0.981069	0.961281	1.14065	1.30786	1.01758	0.5928
							1.77501		2.91437	0.876798	1.04597	2.5887	0.832024	1.13331	0.574833
							0.827019		1.45866	0.948419	5.13176	1.23947	0.941738	0.790333	0.991865
							1.20937		4.39802	1.02827	1.10701	1.9482	0.758677	0.822351	0.571113
							4.07776		3.93147	1.42513	21.2385	3.54322	0.824817	1.62481	0.755872
							0.763307		1.53843	0.922811	0.640327	1.01546	1.00666	1.25992	0.535448
							1.94906		3.31682	0.930284	10.1048	6.30072	0.85096	1.19969	0.870859
							IRF1		IL18	IL1A	IL1B	CASP1	CHMP2A	CASP3	CYCS
							0.815728		1.33075	1.02933	1.18931	1.14535	0.793118	1	0.724324
							1.46775		6.45868	0.859903	1.89005	5.2196	0.942273	1.30749	0.469755
							1.67694		1.96958	0.815834	1.23215	1.79831	1.13499	1.71966	0.455913
							0.965589		2.23524	1.12406	0.865085	1.27911	0.75682	1.10683	0.791544
							0.811938		0.958032	0.974115	1.00529	0.96574	0.928651	1.1981	0.958555
							1.03916		1.79989	0.976001	4.31054	4.53596	1.06352	1.13021	0.443101
							1.27065		3.90997	0.920031	1.04581	1.96653	0.813355	1.15779	0.729319
							6.85175		1.15922	1.13931	1.5985	4.48626	0.62938	1.09021	0.428274
							0.823294		1.55053	1.12957	1.12304	1.55998	1.18142	1.64834	0.402865
							1.85901		1.31556	2.0009	1.19109	1.93194	0.756385	0.986241	0.715489
							1.29464		3.37566	1.16862	1.37192	5.07658	0.650681	0.969964	0.895424
							0.770704		2.18795	0.861835	1.29922	1.35041	1.09121	0.921682	0.973301
							1.75649		0.840488	0.981069	0.961281	1.14065	1.30786	1.01758	0.5928
							1.77501		2.91437	0.876798	1.04597	2.5887	0.832024	1.13331	0.574833
							0.827019		1.45866	0.948419	5.13176	1.23947	0.941738	0.790333	0.991865
							1.20937		4.39802	1.02827	1.10701	1.9482	0.758677	0.822351	0.571113
							4.07776		3.93147	1.42513	21.2385	3.54322	0.824817	1.62481	0.755872
							0.763307		1.53843	0.922811	0.640327	1.01546	1.00666	1.25992	0.535448
							1.94906		3.31682	0.930284	10.1048	6.30072	0.85096	1.19969	0.870859
							IRF1		IL18	IL1A	IL1B	CASP1	CHMP2A	CASP3	CYCS
							0.815728		1.33075	1.02933	1.18931	1.14535	0.793118	1	0.724324
							1.46775		6.45868	0.859903	1.89005	5.2196	0.942273	1.30749	0.469755
							1.67694		1.96958	0.815834	1.23215	1.79831	1.13499	1.71966	0.455913
							0.965589		2.23524	1.12406	0.865085	1.27911	0.75682	1.10683	0.791544
							0.811938		0.958032	0.974115	1.00529	0.96574	0.928651	1.1981	0.958555
							1.03916		1.79989	0.976001	4.31054	4.53596	1.06352	1.13021	0.443101
							1.27065		3.90997	0.920031	1.04581	1.96653	0.813355	1.15779	0.729319
							6.85175		1.15922	1.13931	1.5985	4.48626	0.62938	1.09021	0.428274
							0.823294		1.55053	1.12957	1.12304	1.55998	1.18142	1.64834	0.402865
							1.85901		1.31556	2.0009	1.19109	1.93194	0.756385	0.986241	0.715489
							1.29464		3.37566	1.16862	1.37192	5.07658	0.650681	0.969964	0.895424
							0.770704		2.18795	0.861835	1.29922	1.35041	1.09121	0.921682	0.973301
							1.75649		0.840488	0.981069	0.961281	1.14065	1.30786	1.01758	0.5928
							1.77501		2.91437	0.876798	1.04597	2.5887	0.832024	1.13331	0.574833
							0.827019		1.45866	0.948419	5.13176	1.23947	0.941738	0.790333	0.991865
							1.20937		4.39802	1.02827	1.10701	1.9482	0.758677	0.822351	0.571113
							4.07776		3.93147	1.42513	21.2385	3.54322	0.824817	1.62481	0.755872
							0.763307		1.53843	0.922811	0.640327	1.01546	1.00666	1.25992	0.535448
							1.94906		3.31682	0.930284	10.1048	6.30072	0.85096	1.19969	0.870859
							IRF1		IL18	IL1A	IL1B	CASP1	CHMP2A	CASP3	CYCS
							0.815728		1.33075	1.02933	1.18931	1.14535	0.793118	1	0.724324
							1.46775		6.45868	0.859903	1.89005	5.2196	0.942273	1.30749	0.469755
							1.67694		1.96958	0.815834	1.23215	1.79831	1.13499	1.71966	0.455913
							0.965589		2.23524	1.12406	0.865085	1.27911	0.75682	1.10683	0.791544
							0.811938		0.958032	0.974115	1.00529	0.96574	0.928651	1.1981	0.958555
							1.03916		1.79989	0.976001	4.31054	4.53596	1.06352	1.13021	0.443101
							1.27065		3.90997	0.920031	1.04581	1.96653	0.813355	1.15779	0.729319
							6.85175		1.15922	1.13931	1.5985	4.48626	0.62938	1.09021	0.428274
							0.823294		1.55053	1.12957	1.12304	1.55998	1.18142	1.64834	0.402865
							1.85901		1.31556	2.0009	1.19109	1.93194	0.756385	0.986241	0.715489
							1.29464		3.37566	1.16862	1.37192	5.07658	0.650681	0.969964	0.895424
							0.770704		2.18795	0.861835	1.29922	1.35041	1.09121	0.921682	0.973301
							1.75649		0.840488	0.981069	0.961281	1.14065	1.30786	1.01758	0.5928
							1.77501		2.91437	0.876798	1.04597	2.5887	0.832024	1.13331	0.574833
							0.827019		1.45866	0.948419	5.13176	1.23947	0.941738	0.790333	0.991865
							1.20937		4.39802	1.02827	1.10701	1.9482	0.758677	0.822351	0.571113
							4.07776		3.93147	1.42513	21.2385	3.54322	0.824817	1.62481	0.755872
							0.763307		1.53843	0.922811	0.640327	1.01546	1.00666	1.25992	0.535448
							1.94906		3.31682	0.930284	10.1048	6.30072	0.85096	1.19969	0.870859
							IRF1		IL18	IL1A	IL1B	CASP1	CHMP2A	CASP3	CYCS
							0.815728		1.33075	1.02933	1.18931	1.14535	0.793118	1	0.724324
							1.46775		6.45868	0.859903	1.89005	5.2196	0.942273	1.30749	0.469755
							1.67694		1.96958	0.815834	1.23215	1.79831	1.13499	1.71966	0.455913
							0.965589		2.23524	1.12406	0.865085	1.27911	0.75682	1.10683	0.791544
							0.811938		0.958032	0.974115	1.00529	0.96574	0.928651	1.1981	0.958555
							1.03916		1.79989	0.976001	4.31054	4.53596	1.06352	1.13021	0.443101
							1.27065		3.90997	0.920031	1.04581	1.96653	0.813355	1.15779	0.729319
							6.85175		1.15922	1.13931	1.5985	4.48626	0.62938	1.09021	0.428274
							0.823294		1.55053	1.12957	1.12304	1.55998	1.18142	1.64834	0.402865
							1.85901		1.31556	2.0009	1.19109	1.93194	0.756385	0.986241	0.715489
							1.29464		3.37566	1.16862	1.37192	5.07658	0.650681	0.969964	0.895424
							0.770704		2.18795	0.861835	1.29922	1.35041	1.09121	0.921682	0.973301
							1.75649		0.840488	0.981069	0.961281	1.14065	1.30786	1.01758	0.5928
							1.77501		2.91437	0.876798	1.04597	2.5887	0.832024	1.13331	0.574833
							0.827019		1.45866	0.948419	5.13176	1.23947	0.941738	0.790333	0.991865
							1.20937		4.39802	1.02827	1.10701	1.9482	0.758677	0.822351	0.571113
							4.07776		3.93147	1.42513	21.2385	3.54322	0.824817	1.62481	0.755872
							0.763307		1.53843	0.922811	0.640327	1.01546	1.00666	1.25992	0.535448
							1.94906		3.31682	0.930284	10.1048	6.30072	0.85096	1.19969	0.870859
							IRF1		IL18	IL1A	IL1B	CASP1	CHMP2A	CASP3	CYCS
							0.815728		1.33075	1.02933	1.18931	1.14535	0.793118	1	0.724324
							1.46775		6.45868	0.859903	1.89005	5.2196	0.942273	1.30749	0.469755
							1.67694		1.96958	0.815834	1.23215	1.79831	1.13499	1.71966	0.455913
							0.965589		2.23524	1.12406	0.865085	1.27911	0.75682	1.10683	0.791544
							0.811938		0.958032	0.974115	1.00529	0.96574	0.928651	1.1981	0.958555
							1.03916		1.79989	0.976001	4.31054	4.53596	1.06352	1.13021	0.443101
							1.27065		3.90997	0.920031	1.04581	1.96653	0.813355	1.15779	0.729319
							6.85175		1.15922	1.13931	1.5985	4.48626	0.62938	1.09021	0.428274
							0.823294		1.55053	1.12957	1.12304	1.55998	1.18142	1.64834	0.402865
							1.85901		1.31556	2.0009	1.19109	1.93194	0.756385	0.986241	0.715489
							1.29464		3.37566	1.16862	1.37192	5.07658	0.650681	0.969964	0.895424
							0.770704		2.18795	0.861835	1.29922	1.35041	1.09121	0.921682	0.973301
							1.75649		0.840488	0.981069	0.961281	1.14065	1.30786	1.01758	0.5928
							1.77501		2.91437	0.876798	1.04597	2.5887	0.832024	1.13331	0.574833
							0.827019		1.45866	0.948419	5.13176	1.23947	0.941738	0.790333	0.991865
							1.20937		4.39802	1.02827	1.10701	1.9482	0.758677	0.822351	0.571113
							4.07776		3.93147	1.42513	21.2385	3.54322	0.824817	1.62481	0.755872
							0.763307		1.53843	0.922811	0.640327	1.01546	1.00666	1.25992	0.535448
							1.94906		3.31682	0.930284	10.1048	6.30072	0.85096	1.19969	0.870859
							IRF1		IL18	IL1A	IL1B	CASP1	CHMP2A	CASP3	CYCS
							0.815728		1.33075	1.02933	1.18931	1.14535	0.793118	1	0.724324
							1.46775		6.45868	0.859903	1.89005	5.2196	0.942273	1.30749	0.469755
							1.67694		1.96958	0.815834	1.23215	1.79831	1.13499	1.71966	0.455913
							0.965589		2.23524	1.12406	0.865085	1.27911	0.75682	1.10683	0.791544
							0.811938		0.958032	0.974115	1.00529	0.96574	0.928651	1.1981	0.958555
							1.03916		1.79989	0.976001	4.31054	4.53596	1.06352	1.13021	0.443101
							1.27065		3.90997	0.920031	1.04581	1.96653	0.813355	1.15779	0.729319
							6.85175		1.15922	1.13931	1.5985	4.48626	0.62938	1.09021	0.428274
							0.823294		1.55053	1.12957	1.12304	1.55998	1.18142	1.64834	0.402865
							1.85901		1.31556	2.0009	1.19109	1.93194	0.756385	0.986241	0.715489
							1.29464		3.37566	1.16862	1.37192	5.07658	0.650681	0.969964	0.895424
							0.770704		2.18795	0.861835	1.29922	1.35041	1.09121	0.921682	0.973301
							1.75649		0.840488	0.981069	0.961281	1.14065	1.30786	1.01758	0.5928
							1.77501		2.91437	0.876798	1.04597	2.5887	0.832024	1.13331	0.574833
							0.827019		1.45866	0.948419	5.13176	1.23947	0.941738	0.790333	0.991865
							1.20937		4.39802	1.02827	1.10701	1.9482	0.758677	0.822351	0.571113
							4.07776		3.93147	1.42513	21.2385	3.54322	0.824817	1.62481	0.755872
							0.763307		1.53843	0.922811	0.640327	1.01546	1.00666	1.25992	0.535448
							1.94906		3.31682	0.930284	10.1048	6.30072	0.85096	1.19969	0.870859
							IRF1		IL18	IL1A	IL1B	CASP1	CHMP2A	CASP3	CYCS
							0.815728		1.33075	1.02933	1.18931	1.14535	0.793118	1	0.724324
							1.46775		6.45868	0.859903	1.89005	5.2196	0.942273	1.30749	0.469755
							1.67694		1.96958	0.815834	1.23215	1.79831	1.13499	1.71966	0.455913
							0.965589		2.23524	1.12406	0.865085	1.27911	0.75682	1.10683	0.791544
							0.811938		0.958032	0.974115	1.00529	0.96574	0.928651	1.1981	0.958555
							1.03916		1.79989	0.976001	4.31054	4.53596	1.06352	1.13021	0.443101
							1.27065		3.90997	0.920031	1.04581	1.96653	0.813355	1.15779	0.729319
							6.85175		1.15922	1.13931	1.5985	4.48626	0.62938	1.09021	0.428274
							0.823294		1.55053	1.12957	1.12304	1.55998	1.18142	1.64834	0.402865
							1.85901		1.31556	2.0009	1.19109	1.93194	0.756385	0.986241	0.715489
							1.29464		3.37566	1.16862	1.37192	5.07658	0.650681	0.969964	0.895424
							0.770704		2.18795	0.861835	1.29922	1.35041	1.09121	0.921682	0.973301
							1.75649		0.840488	0.981069	0.961281	1.14065	1.30786	1.01758	0.5928
							1.77501		2.91437	0.876798	1.04597	2.5887	0.832024	1.13331	0.574833
							0.827019		1.45866	0.948419	5.13176	1.23947	0.941738	0.790333	0.991865
							1.20937		4.39802	1.02827	1.10701	1.9482	0.758677	0.822351	0.571113
							4.07776		3.93147	1.42513	21.2385	3.54322	0.824817	1.62481	0.755872
							0.763307		1.53843	0.922811	0.640327	1.01546	1.00666	1.25992	0.535448
							1.94906		3.31682	0.930284	10.1048	6.30072	0.85096	1.19969	0.870859
							IRF1		IL18	IL1A	IL1B	CASP1	CHMP2A	CASP3	CYCS
							0.815728		1.33075	1.02933	1.18931	1.14535	0.793118	1	0.724324
							1.46775		6.45868	0.859903	1.89005	5.2196	0.942273	1.30749	0.469755
							1.67694		1.96958	0.815834	1.23215	1.79831	1.13499	1.71966	0.455913
							0.965589		2.23524	1.12406	0.865085	1.27911	0.75682	1.10683	0.791544
							0.811938		0.958032	0.974115	1.00529	0.96574	0.928651	1.1981	0.958555
							1.03916		1.79989	0.976001	4.31054	4.53596	1.06352	1.13021	0.443101
							1.27065		3.90997	0.920031	1.04581	1.96653	0.813355	1.15779	0.729319
							6.85175		1.15922	1.13931	1.5985	4.48626	0.62938	1.09021	0.428274
							0.823294		1.55053	1.12957	1.12304	1.55998	1.18142	1.64834	0.402865
							1.85901		1.31556	2.0009	1.19109	1.93194	0.756385	0.986241	0.715489
							1.29464		3.37566	1.16862	1.37192	5.07658	0.650681	0.969964	0.895424
							0.770704		2.18795	0.861835	1.29922	1.35041	1.09121	0.921682	0.973301
							1.75649		0.840488	0.981069	0.961281	1.14065	1.30786	1.01758	0.5928
							1.77501		2.91437	0.876798	1.04597	2.5887	0.832024	1.13331	0.574833
							0.827019		1.45866	0.948419	5.13176	1.23947	0.941738	0.790333	0.991865
							1.20937		4.39802	1.02827	1.10701	1.9482	0.758677	0.822351	0.571113
							4.07776		3.93147	1.42513	21.2385	3.54322	0.824817	1.62481	0.755872
							0.763307		1.53843	0.922811	0.640327	1.01546	1.00666	1.25992	0.535448
							1.94906		3.31682	0.930284	10.1048	6.30072	0.85096	1.19969	0.870859
							IRF1		IL18	IL1A	IL1B	CASP1	CHMP2A	CASP3	CYCS
							0.815728		1.33075	1.02933	1.18931	1.14535	0.793118	1	0.724324
							1.46775		6.45868	0.859903	1.89005	5.2196	0.942273	1.30749	0.469755
							1.67694		1.96958	0.815834	1.23215	1.79831	1.13499	1.71966	0.455913
							0.965589		2.23524	1.12406	0.865085	1.27911	0.75682	1.10683	0.791544
							0.811938		0.958032	0.974115	1.00529	0.96574	0.928651	1.1981	0.958555
							1.03916		1.79989	0.976001	4.31054	4.53596	1.06352	1.13021	0.443101
							1.27065		3.90997	0.920031	1.04581	1.96653	0.813355	1.15779	0.729319
							6.85175		1.15922	1.13931	1.5985	4.48626	0.62938	1.09021	0.428274
							0.823294		1.55053	1.12957	1.12304	1.55998	1.18142	1.64834	0.402865
							1.85901		1.31556	2.0009	1.19109	1.93194	0.756385	0.986241	0.715489
							1.29464		3.37566	1.16862	1.37192	5.07658	0.650681	0.969964	0.895424
							0.770704		2.18795	0.861835	1.29922	1.35041	1.09121	0.921682	0.973301
							1.75649		0.840488	0.981069	0.961281	1.14065	1.30786	1.01758	0.5928
							1.77501		2.91437	0.876798	1.04597	2.5887	0.832024	1.13331	0.574833
							0.827019		1.45866	0.948419	5.13176	1.23947	0.941738	0.790333	0.991865
							1.20937		4.39802	1.02827	1.10701	1.9482	0.758677	0.822351	0.571113
							4.07776		3.93147	1.42513	21.2385	3.54322	0.824817	1.62481	0.755872
							0.763307		1.53843	0.922811	0.640327	1.01546	1.00666	1.25992	0.535448
							1.94906		3.31682	0.930284	10.1048	6.30072	0.85096	1.19969	0.870859
							IRF1		IL18	IL1A	IL1B	CASP1	CHMP2A	CASP3	CYCS
							0.815728		1.33075	1.02933	1.18931	1.14535	0.793118	1	0.724324
							1.46775		6.45868	0.859903	1.89005	5.2196	0.942273	1.30749	0.469755
							1.67694		1.96958	0.815834	1.23215	1.79831	1.13499	1.71966	0.455913
							0.965589		2.23524	1.12406	0.865085	1.27911	0.75682	1.10683	0.791544
							0.811938		0.958032	0.974115	1.00529	0.96574	0.928651	1.1981	0.958555
							1.03916		1.79989	0.976001	4.31054	4.53596	1.06352	1.13021	0.443101
							1.27065		3.90997	0.920031	1.04581	1.96653	0.813355	1.15779	0.729319
							6.85175		1.15922	1.13931	1.5985	4.48626	0.62938	1.09021	0.428274
							0.823294		1.55053	1.12957	1.12304	1.55998	1.18142	1.64834	0.402865
							1.85901		1.31556	2.0009	1.19109	1.93194	0.756385	0.986241	0.715489
							1.29464		3.37566	1.16862	1.37192	5.07658	0.650681	0.969964	0.895424
							0.770704		2.18795	0.861835	1.29922	1.35041	1.09121	0.921682	0.973301
							1.75649		0.840488	0.981069	0.961281	1.14065	1.30786	1.01758	0.5928
							1.77501		2.91437	0.876798	1.04597	2.5887	0.832024	1.13331	0.574833
							0.827019		1.45866	0.948419	5.13176	1.23947	0.941738	0.790333	0.991865
							1.20937		4.39802	1.02827	1.10701	1.9482	0.758677	0.822351	0.571113
							4.07776		3.93147	1.42513	21.2385	3.54322	0.824817	1.62481	0.755872
							0.763307		1.53843	0.922811	0.640327	1.01546	1.00666	1.25992	0.535448
							1.94906		3.31682	0.930284	10.1048	6.30072	0.85096	1.19969	0.870859
							IRF1		IL18	IL1A	IL1B	CASP1	CHMP2A	CASP3	CYCS
							0.815728		1.33075	1.02933	1.18931	1.14535	0.793118	1	0.724324
							1.46775		6.45868	0.859903	1.89005	5.2196	0.942273	1.30749	0.469755
							1.67694		1.96958	0.815834	1.23215	1.79831	1.13499	1.71966	0.455913
							0.965589		2.23524	1.12406	0.865085	1.27911	0.75682	1.10683	0.791544
							0.811938		0.958032	0.974115	1.00529	0.96574	0.928651	1.1981	0.958555
							1.03916		1.79989	0.976001	4.31054	4.53596	1.06352	1.13021	0.443101
							1.27065		3.90997	0.920031	1.04581	1.96653	0.813355	1.15779	0.729319
							6.85175		1.15922	1.13931	1.5985	4.48626	0.62938	1.09021	0.428274
							0.823294		1.55053	1.12957	1.12304	1.55998	1.18142	1.64834	0.402865
							1.85901		1.31556	2.0009	1.19109	1.93194	0.756385	0.986241	0.715489
							1.29464		3.37566	1.16862	1.37192	5.07658	0.650681	0.969964	0.895424
							0.770704		2.18795	0.861835	1.29922	1.35041	1.09121	0.921682	0.973301
							1.75649		0.840488	0.981069	0.961281	1.14065	1.30786	1.01758	0.5928
							1.77501		2.91437	0.876798	1.04597	2.5887	0.832024	1.13331	0.574833
							0.827019		1.45866	0.948419	5.13176	1.23947	0.941738	0.790333	0.991865
							1.20937		4.39802	1.02827	1.10701	1.9482	0.758677	0.822351	0.571113
							4.07776		3.93147	1.42513	21.2385	3.54322	0.824817	1.62481	0.755872
							0.763307		1.53843	0.922811	0.640327	1.01546	1.00666	1.25992	0.535448
							1.94906		3.31682	0.930284	10.1048	6.30072	0.85096	1.19969	0.870859
							IRF1		IL18	IL1A	IL1B	CASP1	CHMP2A	CASP3	CYCS
							0.815728		1.33075	1.02933	1.18931	1.14535	0.793118	1	0.724324
							1.46775		6.45868	0.859903	1.89005	5.2196	0.942273	1.30749	0.469755
							1.67694		1.96958	0.815834	1.23215	1.79831	1.13499	1.71966	0.455913
							0.965589		2.23524	1.12406	0.865085	1.27911	0.75682	1.10683	0.791544
							0.811938		0.958032	0.974115	1.00529	0.96574	0.928651	1.1981	0.958555
							1.03916		1.79989	0.976001	4.31054	4.53596	1.06352	1.13021	0.443101
							1.27065		3.90997	0.920031	1.04581	1.96653	0.813355	1.15779	0.729319
							6.85175		1.15922	1.13931	1.5985	4.48626	0.62938	1.09021	0.428274
							0.823294		1.55053	1.12957	1.12304	1.55998	1.18142	1.64834	0.402865
							1.85901		1.31556	2.0009	1.19109	1.93194	0.756385	0.986241	0.715489
							1.29464		3.37566	1.16862	1.37192	5.07658	0.650681	0.969964	0.895424
							0.770704		2.18795	0.861835	1.29922	1.35041	1.09121	0.921682	0.973301
							1.75649		0.840488	0.981069	0.961281	1.14065	1.30786	1.01758	0.5928
							1.77501		2.91437	0.876798	1.04597	2.5887	0.832024	1.13331	0.574833
							0.827019		1.45866	0.948419	5.13176	1.23947	0.941738	0.790333	0.991865
							1.20937		4.39802	1.02827	1.10701	1.9482	0.758677	0.822351	0.571113
							4.07776		3.93147	1.42513	21.2385	3.54322	0.824817	1.62481	0.755872
							0.763307		1.53843	0.922811	0.640327	1.01546	1.00666	1.25992	0.535448
							1.94906		3.31682	0.930284	10.1048	6.30072	0.85096	1.19969	0.870859
							IRF1		IL18	IL1A	IL1B	CASP1	CHMP2A	CASP3	CYCS
							0.815728		1.33075	1.02933	1.18931	1.14535	0.793118	1	0.724324
							1.46775		6.45868	0.859903	1.89005	5.2196	0.942273	1.30749	0.469755
							1.67694		1.96958	0.815834	1.23215	1.79831	1.13499	1.71966	0.455913
							0.965589		2.23524	1.12406	0.865085	1.27911	0.75682	1.10683	0.791544
							0.811938		0.958032	0.974115	1.00529	0.96574	0.928651	1.1981	0.958555
							1.03916		1.79989	0.976001	4.31054	4.53596	1.06352	1.13021	0.443101
							1.27065		3.90997	0.920031	1.04581	1.96653	0.813355	1.15779	0.729319
							6.85175		1.15922	1.13931	1.5985	4.48626	0.62938	1.09021	0.428274
							0.823294		1.55053	1.12957	1.12304	1.55998	1.18142	1.64834	0.402865
							1.85901		1.31556	2.0009	1.19109	1.93194	0.756385	0.986241	0.715489
							1.29464		3.37566	1.16862	1.37192	5.07658	0.650681	0.969964	0.895424
							0.770704		2.18795	0.861835	1.29922	1.35041	1.09121	0.921682	0.973301
							1.75649		0.840488	0.981069	0.961281	1.14065	1.30786	1.01758	0.5928
							1.77501		2.91437	0.876798	1.04597	2.5887	0.832024	1.13331	0.574833
							0.827019		1.45866	0.948419	5.13176	1.23947	0.941738	0.790333	0.991865
							1.20937		4.39802	1.02827	1.10701	1.9482	0.758677	0.822351	0.571113
							4.07776		3.93147	1.42513	21.2385	3.54322	0.824817	1.62481	0.755872
							0.763307		1.53843	0.922811	0.640327	1.01546	1.00666	1.25992	0.535448
							1.94906		3.31682	0.930284	10.1048	6.30072	0.85096	1.19969	0.870859
							IRF1		IL18	IL1A	IL1B	CASP1	CHMP2A	CASP3	CYCS
							0.815728		1.33075	1.02933	1.18931	1.14535	0.793118	1	0.724324
							1.46775		6.45868	0.859903	1.89005	5.2196	0.942273	1.30749	0.469755
							1.67694		1.96958	0.815834	1.23215	1.79831	1.13499	1.71966	0.455913
							0.965589		2.23524	1.12406	0.865085	1.27911	0.75682	1.10683	0.791544
							0.811938		0.958032	0.974115	1.00529	0.96574	0.928651	1.1981	0.958555
							1.03916		1.79989	0.976001	4.31054	4.53596	1.06352	1.13021	0.443101
							1.27065		3.90997	0.920031	1.04581	1.96653	0.813355	1.15779	0.729319
							6.85175		1.15922	1.13931	1.5985	4.48626	0.62938	1.09021	0.428274
							0.823294		1.55053	1.12957	1.12304	1.55998	1.18142	1.64834	0.402865
							1.85901		1.31556	2.0009	1.19109	1.93194	0.756385	0.986241	0.715489
							1.29464		3.37566	1.16862	1.37192	5.07658	0.650681	0.969964	0.895424
							0.770704		2.18795	0.861835	1.29922	1.35041	1.09121	0.921682	0.973301
							1.75649		0.840488	0.981069	0.961281	1.14065	1.30786	1.01758	0.5928
							1.77501		2.91437	0.876798	1.04597	2.5887	0.832024	1.13331	0.574833
							0.827019		1.45866	0.948419	5.13176	1.23947	0.941738	0.790333	0.991865
							1.20937		4.39802	1.02827	1.10701	1.9482	0.758677	0.822351	0.571113
							4.07776		3.93147	1.42513	21.2385	3.54322	0.824817	1.62481	0.755872
							0.763307		1.53843	0.922811	0.640327	1.01546	1.00666	1.25992	0.535448
							1.94906		3.31682	0.930284	10.1048	6.30072	0.85096	1.19969	0.870859
							IRF1		IL18	IL1A	IL1B	CASP1	CHMP2A	CASP3	CYCS
							0.815728		1.33075	1.02933	1.18931	1.14535	0.793118	1	0.724324
							1.46775		6.45868	0.859903	1.89005	5.2196	0.942273	1.30749	0.469755
							1.67694		1.96958	0.815834	1.23215	1.79831	1.13499	1.71966	0.455913
							0.965589		2.23524	1.12406	0.865085	1.27911	0.75682	1.10683	0.791544
							0.811938		0.958032	0.974115	1.00529	0.96574	0.928651	1.1981	0.958555
							1.03916		1.79989	0.976001	4.31054	4.53596	1.06352	1.13021	0.443101
							1.27065		3.90997	0.920031	1.04581	1.96653	0.813355	1.15779	0.729319
							6.85175		1.15922	1.13931	1.5985	4.48626	0.62938	1.09021	0.428274
							0.823294		1.55053	1.12957	1.12304	1.55998	1.18142	1.64834	0.402865
							1.85901		1.31556	2.0009	1.19109	1.93194	0.756385	0.986241	0.715489
							1.29464		3.37566	1.16862	1.37192	5.07658	0.650681	0.969964	0.895424
							0.770704		2.18795	0.861835	1.29922	1.35041	1.09121	0.921682	0.973301
							1.75649		0.840488	0.981069	0.961281	1.14065	1.30786	1.01758	0.5928
							1.77501		2.91437	0.876798	1.04597	2.5887	0.832024	1.13331	0.574833
							0.827019		1.45866	0.948419	5.13176	1.23947	0.941738	0.790333	0.991865
							1.20937		4.39802	1.02827	1.10701	1.9482	0.758677	0.822351	0.571113
							4.07776		3.93147	1.42513	21.2385	3.54322	0.824817	1.62481	0.755872
							0.763307		1.53843	0.922811	0.640327	1.01546	1.00666	1.25992	0.535448
							1.94906		3.31682	0.930284	10.1048	6.30072	0.85096	1.19969	0.870859
							IRF1		IL18	IL1A	IL1B	CASP1	CHMP2A	CASP3	CYCS
							0.815728		1.33075	1.02933	1.18931	1.14535	0.793118	1	0.724324
							1.46775		6.45868	0.859903	1.89005	5.2196	0.942273	1.30749	0.469755
							1.67694		1.96958	0.815834	1.23215	1.79831	1.13499	1.71966	0.455913
							0.965589		2.23524	1.12406	0.865085	1.27911	0.75682	1.10683	0.791544
							0.811938		0.958032	0.974115	1.00529	0.96574	0.928651	1.1981	0.958555
							1.03916		1.79989	0.976001	4.31054	4.53596	1.06352	1.13021	0.443101
							1.27065		3.90997	0.920031	1.04581	1.96653	0.813355	1.15779	0.729319
							6.85175		1.15922	1.13931	1.5985	4.48626	0.62938	1.09021	0.428274
							0.823294		1.55053	1.12957	1.12304	1.55998	1.18142	1.64834	0.402865
							1.85901		1.31556	2.0009	1.19109	1.93194	0.756385	0.986241	0.715489
							1.29464		3.37566	1.16862	1.37192	5.07658	0.650681	0.969964	0.895424
							0.770704		2.18795	0.861835	1.29922	1.35041	1.09121	0.921682	0.973301
							1.75649		0.840488	0.981069	0.961281	1.14065	1.30786	1.01758	0.5928
							1.77501		2.91437	0.876798	1.04597	2.5887	0.832024	1.13331	0.574833
							0.827019		1.45866	0.948419	5.13176	1.23947	0.941738	0.790333	0.991865
							1.20937		4.39802	1.02827	1.10701	1.9482	0.758677	0.822351	0.571113
							4.07776		3.93147	1.42513	21.2385	3.54322	0.824817	1.62481	0.755872
							0.763307		1.53843	0.922811	0.640327	1.01546	1.00666	1.25992	0.535448
							1.94906		3.31682	0.930284	10.1048	6.30072	0.85096	1.19969	0.870859
							IRF1		IL18	IL1A	IL1B	CASP1	CHMP2A	CASP3	CYCS
							0.815728		1.33075	1.02933	1.18931	1.14535	0.793118	1	0.724324
							1.46775		6.45868	0.859903	1.89005	5.2196	0.942273	1.30749	0.469755
							1.67694		1.96958	0.815834	1.23215	1.79831	1.13499	1.71966	0.455913
							0.965589		2.23524	1.12406	0.865085	1.27911	0.75682	1.10683	0.791544
							0.811938		0.958032	0.974115	1.00529	0.96574	0.928651	1.1981	0.958555
							1.03916		1.79989	0.976001	4.31054	4.53596	1.06352	1.13021	0.443101
							1.27065		3.90997	0.920031	1.04581	1.96653	0.813355	1.15779	0.729319
							6.85175		1.15922	1.13931	1.5985	4.48626	0.62938	1.09021	0.428274
							0.823294		1.55053	1.12957	1.12304	1.55998	1.18142	1.64834	0.402865
							1.85901		1.31556	2.0009	1.19109	1.93194	0.756385	0.986241	0.715489
							1.29464		3.37566	1.16862	1.37192	5.07658	0.650681	0.969964	0.895424
							0.770704		2.18795	0.861835	1.29922	1.35041	1.09121	0.921682	0.973301
							1.75649		0.840488	0.981069	0.961281	1.14065	1.30786	1.01758	0.5928
							1.77501		2.91437	0.876798	1.04597	2.5887	0.832024	1.13331	0.574833
							0.827019		1.45866	0.948419	5.13176	1.23947	0.941738	0.790333	0.991865
							1.20937		4.39802	1.02827	1.10701	1.9482	0.758677	0.822351	0.571113
							4.07776		3.93147	1.42513	21.2385	3.54322	0.824817	1.62481	0.755872
							0.763307		1.53843	0.922811	0.640327	1.01546	1.00666	1.25992	0.535448
							1.94906		3.31682	0.930284	10.1048	6.30072	0.85096	1.19969	0.870859
							IRF1		IL18	IL1A	IL1B	CASP1	CHMP2A	CASP3	CYCS
							0.815728		1.33075	1.02933	1.18931	1.14535	0.793118	1	0.724324
							1.46775		6.45868	0.859903	1.89005	5.2196	0.942273	1.30749	0.469755
							1.67694		1.96958	0.815834	1.23215	1.79831	1.13499	1.71966	0.455913
							0.965589		2.23524	1.12406	0.865085	1.27911	0.75682	1.10683	0.791544
							0.811938		0.958032	0.974115	1.00529	0.96574	0.928651	1.1981	0.958555
							1.03916		1.79989	0.976001	4.31054	4.53596	1.06352	1.13021	0.443101
							1.27065		3.90997	0.920031	1.04581	1.96653	0.813355	1.15779	0.729319
							6.85175		1.15922	1.13931	1.5985	4.48626	0.62938	1.09021	0.428274
							0.823294		1.55053	1.12957	1.12304	1.55998	1.18142	1.64834	0.402865
							1.85901		1.31556	2.0009	1.19109	1.93194	0.756385	0.986241	0.715489
							1.29464		3.37566	1.16862	1.37192	5.07658	0.650681	0.969964	0.895424
							0.770704		2.18795	0.861835	1.29922	1.35041	1.09121	0.921682	0.973301
							1.75649		0.840488	0.981069	0.961281	1.14065	1.30786	1.01758	0.5928
							1.77501		2.91437	0.876798	1.04597	2.5887	0.832024	1.13331	0.574833
							0.827019		1.45866	0.948419	5.13176	1.23947	0.941738	0.790333	0.991865
							1.20937		4.39802	1.02827	1.10701	1.9482	0.758677	0.822351	0.571113
							4.07776		3.93147	1.42513	21.2385	3.54322	0.824817	1.62481	0.755872
							0.763307		1.53843	0.922811	0.640327	1.01546	1.00666	1.25992	0.535448
							1.94906		3.31682	0.930284	10.1048	6.30072	0.85096	1.19969	0.870859
							IRF1		IL18	IL1A	IL1B	CASP1	CHMP2A	CASP3	CYCS
							0.815728		1.33075	1.02933	1.18931	1.14535	0.793118	1	0.724324
							1.46775		6.45868	0.859903	1.89005	5.2196	0.942273	1.30749	0.469755
							1.67694		1.96958	0.815834	1.23215	1.79831	1.13499	1.71966	0.455913
							0.965589		2.23524	1.12406	0.865085	1.27911	0.75682	1.10683	0.791544
							0.811938		0.958032	0.974115	1.00529	0.96574	0.928651	1.1981	0.958555
							1.03916		1.79989	0.976001	4.31054	4.53596	1.06352	1.13021	0.443101
							1.27065		3.90997	0.920031	1.04581	1.96653	0.813355	1.15779	0.729319
							6.85175		1.15922	1.13931	1.5985	4.48626	0.62938	1.09021	0.428274
							0.823294		1.55053	1.12957	1.12304	1.55998	1.18142	1.64834	0.402865
							1.85901		1.31556	2.0009	1.19109	1.93194	0.756385	0.986241	0.715489
							1.29464		3.37566	1.16862	1.37192	5.07658	0.650681	0.969964	0.895424
							0.770704		2.18795	0.861835	1.29922	1.35041	1.09121	0.921682	0.973301
							1.75649		0.840488	0.981069	0.961281	1.14065	1.30786	1.01758	0.5928
							1.77501		2.91437	0.876798	1.04597	2.5887	0.832024	1.13331	0.574833
							0.827019		1.45866	0.948419	5.13176	1.23947	0.941738	0.790333	0.991865
							1.20937		4.39802	1.02827	1.10701	1.9482	0.758677	0.822351	0.571113
							4.07776		3.93147	1.42513	21.2385	3.54322	0.824817	1.62481	0.755872
							0.763307		1.53843	0.922811	0.640327	1.01546	1.00666	1.25992	0.535448
							1.94906		3.31682	0.930284	10.1048	6.30072	0.85096	1.19969	0.870859
							IRF1		IL18	IL1A	IL1B	CASP1	CHMP2A	CASP3	CYCS
							0.815728		1.33075	1.02933	1.18931	1.14535	0.793118	1	0.724324
							1.46775		6.45868	0.859903	1.89005	5.2196	0.942273	1.30749	0.469755
							1.67694		1.96958	0.815834	1.23215	1.79831	1.13499	1.71966	0.455913
							0.965589		2.23524	1.12406	0.865085	1.27911	0.75682	1.10683	0.791544
							0.811938		0.958032	0.974115	1.00529	0.96574	0.928651	1.1981	0.958555
							1.03916		1.79989	0.976001	4.31054	4.53596	1.06352	1.13021	0.443101
							1.27065		3.90997	0.920031	1.04581	1.96653	0.813355	1.15779	0.729319
							6.85175		1.15922	1.13931	1.5985	4.48626	0.62938	1.09021	0.428274
							0.823294		1.55053	1.12957	1.12304	1.55998	1.18142	1.64834	0.402865
							1.85901		1.31556	2.0009	1.19109	1.93194	0.756385	0.986241	0.715489
							1.29464		3.37566	1.16862	1.37192	5.07658	0.650681	0.969964	0.895424
							0.770704		2.18795	0.861835	1.29922	1.35041	1.09121	0.921682	0.973301
							1.75649		0.840488	0.981069	0.961281	1.14065	1.30786	1.01758	0.5928
							1.77501		2.91437	0.876798	1.04597	2.5887	0.832024	1.13331	0.574833
							0.827019		1.45866	0.948419	5.13176	1.23947	0.941738	0.790333	0.991865
							1.20937		4.39802	1.02827	1.10701	1.9482	0.758677	0.822351	0.571113
							4.07776		3.93147	1.42513	21.2385	3.54322	0.824817	1.62481	0.755872
							0.763307		1.53843	0.922811	0.640327	1.01546	1.00666	1.25992	0.535448
							1.94906		3.31682	0.930284	10.1048	6.30072	0.85096	1.19969	0.870859
							IRF1		IL18	IL1A	IL1B	CASP1	CHMP2A	CASP3	CYCS
							0.815728		1.33075	1.02933	1.18931	1.14535	0.793118	1	0.724324
							1.46775		6.45868	0.859903	1.89005	5.2196	0.942273	1.30749	0.469755
							1.67694		1.96958	0.815834	1.23215	1.79831	1.13499	1.71966	0.455913
							0.965589		2.23524	1.12406	0.865085	1.27911	0.75682	1.10683	0.791544
							0.811938		0.958032	0.974115	1.00529	0.96574	0.928651	1.1981	0.958555
							1.03916		1.79989	0.976001	4.31054	4.53596	1.06352	1.13021	0.443101
							1.27065		3.90997	0.920031	1.04581	1.96653	0.813355	1.15779	0.729319
							6.85175		1.15922	1.13931	1.5985	4.48626	0.62938	1.09021	0.428274
							0.823294		1.55053	1.12957	1.12304	1.55998	1.18142	1.64834	0.402865
							1.85901		1.31556	2.0009	1.19109	1.93194	0.756385	0.986241	0.715489
							1.29464		3.37566	1.16862	1.37192	5.07658	0.650681	0.969964	0.895424
							0.770704		2.18795	0.861835	1.29922	1.35041	1.09121	0.921682	0.973301
							1.75649		0.840488	0.981069	0.961281	1.14065	1.30786	1.01758	0.5928
							1.77501		2.91437	0.876798	1.04597	2.5887	0.832024	1.13331	0.574833
							0.827019		1.45866	0.948419	5.13176	1.23947	0.941738	0.790333	0.991865
							1.20937		4.39802	1.02827	1.10701	1.9482	0.758677	0.822351	0.571113
							4.07776		3.93147	1.42513	21.2385	3.54322	0.824817	1.62481	0.755872
							0.763307		1.53843	0.922811	0.640327	1.01546	1.00666	1.25992	0.535448
							1.94906		3.31682	0.930284	10.1048	6.30072	0.85096	1.19969	0.870859
							IRF1		IL18	IL1A	IL1B	CASP1	CHMP2A	CASP3	CYCS
							0.815728		1.33075	1.02933	1.18931	1.14535	0.793118	1	0.724324
							1.46775		6.45868	0.859903	1.89005	5.2196	0.942273	1.30749	0.469755
							1.67694		1.96958	0.815834	1.23215	1.79831	1.13499	1.71966	0.455913
							0.965589		2.23524	1.12406	0.865085	1.27911	0.75682	1.10683	0.791544
							0.811938		0.958032	0.974115	1.00529	0.96574	0.928651	1.1981	0.958555
							1.03916		1.79989	0.976001	4.31054	4.53596	1.06352	1.13021	0.443101
							1.27065		3.90997	0.920031	1.04581	1.96653	0.813355	1.15779	0.729319
							6.85175		1.15922	1.13931	1.5985	4.48626	0.62938	1.09021	0.428274
							0.823294		1.55053	1.12957	1.12304	1.55998	1.18142	1.64834	0.402865
							1.85901		1.31556	2.0009	1.19109	1.93194	0.756385	0.986241	0.715489
							1.29464		3.37566	1.16862	1.37192	5.07658	0.650681	0.969964	0.895424
							0.770704		2.18795	0.861835	1.29922	1.35041	1.09121	0.921682	0.973301
							1.75649		0.840488	0.981069	0.961281	1.14065	1.30786	1.01758	0.5928
							1.77501		2.91437	0.876798	1.04597	2.5887	0.832024	1.13331	0.574833
							0.827019		1.45866	0.948419	5.13176	1.23947	0.941738	0.790333	0.991865
							1.20937		4.39802	1.02827	1.10701	1.9482	0.758677	0.822351	0.571113
							4.07776		3.93147	1.42513	21.2385	3.54322	0.824817	1.62481	0.755872
							0.763307		1.53843	0.922811	0.640327	1.01546	1.00666	1.25992	0.535448
							1.94906		3.31682	0.930284	10.1048	6.30072	0.85096	1.19969	0.870859
							IRF1		IL18	IL1A	IL1B	CASP1	CHMP2A	CASP3	CYCS
							0.815728		1.33075	1.02933	1.18931	1.14535	0.793118	1	0.724324
							1.46775		6.45868	0.859903	1.89005	5.2196	0.942273	1.30749	0.469755
							1.67694		1.96958	0.815834	1.23215	1.79831	1.13499	1.71966	0.455913
							0.965589		2.23524	1.12406	0.865085	1.27911	0.75682	1.10683	0.791544
							0.811938		0.958032	0.974115	1.00529	0.96574	0.928651	1.1981	0.958555
							1.03916		1.79989	0.976001	4.31054	4.53596	1.06352	1.13021	0.443101
							1.27065		3.90997	0.920031	1.04581	1.96653	0.813355	1.15779	0.729319
							6.85175		1.15922	1.13931	1.5985	4.48626	0.62938	1.09021	0.428274
							0.823294		1.55053	1.12957	1.12304	1.55998	1.18142	1.64834	0.402865
							1.85901		1.31556	2.0009	1.19109	1.93194	0.756385	0.986241	0.715489
							1.29464		3.37566	1.16862	1.37192	5.07658	0.650681	0.969964	0.895424
							0.770704		2.18795	0.861835	1.29922	1.35041	1.09121	0.921682	0.973301
							1.75649		0.840488	0.981069	0.961281	1.14065	1.30786	1.01758	0.5928
							1.77501		2.91437	0.876798	1.04597	2.5887	0.832024	1.13331	0.574833
							0.827019		1.45866	0.948419	5.13176	1.23947	0.941738	0.790333	0.991865
							1.20937		4.39802	1.02827	1.10701	1.9482	0.758677	0.822351	0.571113
							4.07776		3.93147	1.42513	21.2385	3.54322	0.824817	1.62481	0.755872
							0.763307		1.53843	0.922811	0.640327	1.01546	1.00666	1.25992	0.535448
							1.94906		3.31682	0.930284	10.1048	6.30072	0.85096	1.19969	0.870859
							IRF1		IL18	IL1A	IL1B	CASP1	CHMP2A	CASP3	CYCS
							0.815728		1.33075	1.02933	1.18931	1.14535	0.793118	1	0.724324
							1.46775		6.45868	0.859903	1.89005	5.2196	0.942273	1.30749	0.469755
							1.67694		1.96958	0.815834	1.23215	1.79831	1.13499	1.71966	0.455913
							0.965589		2.23524	1.12406	0.865085	1.27911	0.75682	1.10683	0.791544
							0.811938		0.958032	0.974115	1.00529	0.96574	0.928651	1.1981	0.958555
							1.03916		1.79989	0.976001	4.31054	4.53596	1.06352	1.13021	0.443101
							1.27065		3.90997	0.920031	1.04581	1.96653	0.813355	1.15779	0.729319
							6.85175		1.15922	1.13931	1.5985	4.48626	0.62938	1.09021	0.428274
							0.823294		1.55053	1.12957	1.12304	1.55998	1.18142	1.64834	0.402865
							1.85901		1.31556	2.0009	1.19109	1.93194	0.756385	0.986241	0.715489
							1.29464		3.37566	1.16862	1.37192	5.07658	0.650681	0.969964	0.895424
							0.770704		2.18795	0.861835	1.29922	1.35041	1.09121	0.921682	0.973301
							1.75649		0.840488	0.981069	0.961281	1.14065	1.30786	1.01758	0.5928
							1.77501		2.91437	0.876798	1.04597	2.5887	0.832024	1.13331	0.574833
							0.827019		1.45866	0.948419	5.13176	1.23947	0.941738	0.790333	0.991865
							1.20937		4.39802	1.02827	1.10701	1.9482	0.758677	0.822351	0.571113
							4.07776		3.93147	1.42513	21.2385	3.54322	0.824817	1.62481	0.755872
							0.763307		1.53843	0.922811	0.640327	1.01546	1.00666	1.25992	0.535448
							1.94906		3.31682	0.930284	10.1048	6.30072	0.85096	1.19969	0.870859
							IRF1		IL18	IL1A	IL1B	CASP1	CHMP2A	CASP3	CYCS
							0.815728		1.33075	1.02933	1.18931	1.14535	0.793118	1	0.724324
							1.46775		6.45868	0.859903	1.89005	5.2196	0.942273	1.30749	0.469755
							1.67694		1.96958	0.815834	1.23215	1.79831	1.13499	1.71966	0.455913
							0.965589		2.23524	1.12406	0.865085	1.27911	0.75682	1.10683	0.791544
							0.811938		0.958032	0.974115	1.00529	0.96574	0.928651	1.1981	0.958555
							1.03916		1.79989	0.976001	4.31054	4.53596	1.06352	1.13021	0.443101
							1.27065		3.90997	0.920031	1.04581	1.96653	0.813355	1.15779	0.729319
							6.85175		1.15922	1.13931	1.5985	4.48626	0.62938	1.09021	0.428274
							0.823294		1.55053	1.12957	1.12304	1.55998	1.18142	1.64834	0.402865
							1.85901		1.31556	2.0009	1.19109	1.93194	0.756385	0.986241	0.715489
							1.29464		3.37566	1.16862	1.37192	5.07658	0.650681	0.969964	0.895424
							0.770704		2.18795	0.861835	1.29922	1.35041	1.09121	0.921682	0.973301
							1.75649		0.840488	0.981069	0.961281	1.14065	1.30786	1.01758	0.5928
							1.77501		2.91437	0.876798	1.04597	2.5887	0.832024	1.13331	0.574833
							0.827019		1.45866	0.948419	5.13176	1.23947	0.941738	0.790333	0.991865
							1.20937		4.39802	1.02827	1.10701	1.9482	0.758677	0.822351	0.571113
							4.07776		3.93147	1.42513	21.2385	3.54322	0.824817	1.62481	0.755872
							0.763307		1.53843	0.922811	0.640327	1.01546	1.00666	1.25992	0.535448
							1.94906		3.31682	0.930284	10.1048	6.30072	0.85096	1.19969	0.870859
							IRF1		IL18	IL1A	IL1B	CASP1	CHMP2A	CASP3	CYCS
							0.815728		1.33075	1.02933	1.18931	1.14535	0.793118	1	0.724324
							1.46775		6.45868	0.859903	1.89005	5.2196	0.942273	1.30749	0.469755
							1.67694		1.96958	0.815834	1.23215	1.79831	1.13499	1.71966	0.455913
							0.965589		2.23524	1.12406	0.865085	1.27911	0.75682	1.10683	0.791544
							0.811938		0.958032	0.974115	1.00529	0.96574	0.928651	1.1981	0.958555
							1.03916		1.79989	0.976001	4.31054	4.53596	1.06352	1.13021	0.443101
							1.27065		3.90997	0.920031	1.04581	1.96653	0.813355	1.15779	0.729319
							6.85175		1.15922	1.13931	1.5985	4.48626	0.62938	1.09021	0.428274
							0.823294		1.55053	1.12957	1.12304	1.55998	1.18142	1.64834	0.402865
							1.85901		1.31556	2.0009	1.19109	1.93194	0.756385	0.986241	0.715489
							1.29464		3.37566	1.16862	1.37192	5.07658	0.650681	0.969964	0.895424
							0.770704		2.18795	0.861835	1.29922	1.35041	1.09121	0.921682	0.973301
							1.75649		0.840488	0.981069	0.961281	1.14065	1.30786	1.01758	0.5928
							1.77501		2.91437	0.876798	1.04597	2.5887	0.832024	1.13331	0.574833
							0.827019		1.45866	0.948419	5.13176	1.23947	0.941738	0.790333	0.991865
							1.20937		4.39802	1.02827	1.10701	1.9482	0.758677	0.822351	0.571113
							4.07776		3.93147	1.42513	21.2385	3.54322	0.824817	1.62481	0.755872
							0.763307		1.53843	0.922811	0.640327	1.01546	1.00666	1.25992	0.535448
							1.94906		3.31682	0.930284	10.1048	6.30072	0.85096	1.19969	0.870859
							IRF1		IL18	IL1A	IL1B	CASP1	CHMP2A	CASP3	CYCS
							0.815728		1.33075	1.02933	1.18931	1.14535	0.793118	1	0.724324
							1.46775		6.45868	0.859903	1.89005	5.2196	0.942273	1.30749	0.469755
							1.67694		1.96958	0.815834	1.23215	1.79831	1.13499	1.71966	0.455913
							0.965589		2.23524	1.12406	0.865085	1.27911	0.75682	1.10683	0.791544
							0.811938		0.958032	0.974115	1.00529	0.96574	0.928651	1.1981	0.958555
							1.03916		1.79989	0.976001	4.31054	4.53596	1.06352	1.13021	0.443101
							1.27065		3.90997	0.920031	1.04581	1.96653	0.813355	1.15779	0.729319
							6.85175		1.15922	1.13931	1.5985	4.48626	0.62938	1.09021	0.428274
							0.823294		1.55053	1.12957	1.12304	1.55998	1.18142	1.64834	0.402865
							1.85901		1.31556	2.0009	1.19109	1.93194	0.756385	0.986241	0.715489
							1.29464		3.37566	1.16862	1.37192	5.07658	0.650681	0.969964	0.895424
							0.770704		2.18795	0.861835	1.29922	1.35041	1.09121	0.921682	0.973301
							1.75649		0.840488	0.981069	0.961281	1.14065	1.30786	1.01758	0.5928
							1.77501		2.91437	0.876798	1.04597	2.5887	0.832024	1.13331	0.574833
							0.827019		1.45866	0.948419	5.13176	1.23947	0.941738	0.790333	0.991865
							1.20937		4.39802	1.02827	1.10701	1.9482	0.758677	0.822351	0.571113
							4.07776		3.93147	1.42513	21.2385	3.54322	0.824817	1.62481	0.755872
							0.763307		1.53843	0.922811	0.640327	1.01546	1.00666	1.25992	0.535448
							1.94906		3.31682	0.930284	10.1048	6.30072	0.85096	1.19969	0.870859
							IRF1		IL18	IL1A	IL1B	CASP1	CHMP2A	CASP3	CYCS
							0.815728		1.33075	1.02933	1.18931	1.14535	0.793118	1	0.724324
							1.46775		6.45868	0.859903	1.89005	5.2196	0.942273	1.30749	0.469755
							1.67694		1.96958	0.815834	1.23215	1.79831	1.13499	1.71966	0.455913
							0.965589		2.23524	1.12406	0.865085	1.27911	0.75682	1.10683	0.791544
							0.811938		0.958032	0.974115	1.00529	0.96574	0.928651	1.1981	0.958555
							1.03916		1.79989	0.976001	4.31054	4.53596	1.06352	1.13021	0.443101
							1.27065		3.90997	0.920031	1.04581	1.96653	0.813355	1.15779	0.729319
							6.85175		1.15922	1.13931	1.5985	4.48626	0.62938	1.09021	0.428274
							0.823294		1.55053	1.12957	1.12304	1.55998	1.18142	1.64834	0.402865
							1.85901		1.31556	2.0009	1.19109	1.93194	0.756385	0.986241	0.715489
							1.29464		3.37566	1.16862	1.37192	5.07658	0.650681	0.969964	0.895424
							0.770704		2.18795	0.861835	1.29922	1.35041	1.09121	0.921682	0.973301
							1.75649		0.840488	0.981069	0.961281	1.14065	1.30786	1.01758	0.5928
							1.77501		2.91437	0.876798	1.04597	2.5887	0.832024	1.13331	0.574833
							0.827019		1.45866	0.948419	5.13176	1.23947	0.941738	0.790333	0.991865
							1.20937		4.39802	1.02827	1.10701	1.9482	0.758677	0.822351	0.571113
							4.07776		3.93147	1.42513	21.2385	3.54322	0.824817	1.62481	0.755872
							0.763307		1.53843	0.922811	0.640327	1.01546	1.00666	1.25992	0.535448
							1.94906		3.31682	0.930284	10.1048	6.30072	0.85096	1.19969	0.870859
							IRF1		IL18	IL1A	IL1B	CASP1	CHMP2A	CASP3	CYCS
							0.815728		1.33075	1.02933	1.18931	1.14535	0.793118	1	0.724324
							1.46775		6.45868	0.859903	1.89005	5.2196	0.942273	1.30749	0.469755
							1.67694		1.96958	0.815834	1.23215	1.79831	1.13499	1.71966	0.455913
							0.965589		2.23524	1.12406	0.865085	1.27911	0.75682	1.10683	0.791544
							0.811938		0.958032	0.974115	1.00529	0.96574	0.928651	1.1981	0.958555
							1.03916		1.79989	0.976001	4.31054	4.53596	1.06352	1.13021	0.443101
							1.27065		3.90997	0.920031	1.04581	1.96653	0.813355	1.15779	0.729319
							6.85175		1.15922	1.13931	1.5985	4.48626	0.62938	1.09021	0.428274
							0.823294		1.55053	1.12957	1.12304	1.55998	1.18142	1.64834	0.402865
							1.85901		1.31556	2.0009	1.19109	1.93194	0.756385	0.986241	0.715489
							1.29464		3.37566	1.16862	1.37192	5.07658	0.650681	0.969964	0.895424
							0.770704		2.18795	0.861835	1.29922	1.35041	1.09121	0.921682	0.973301
							1.75649		0.840488	0.981069	0.961281	1.14065	1.30786	1.01758	0.5928
							1.77501		2.91437	0.876798	1.04597	2.5887	0.832024	1.13331	0.574833
							0.827019		1.45866	0.948419	5.13176	1.23947	0.941738	0.790333	0.991865
							1.20937		4.39802	1.02827	1.10701	1.9482	0.758677	0.822351	0.571113
							4.07776		3.93147	1.42513	21.2385	3.54322	0.824817	1.62481	0.755872
							0.763307		1.53843	0.922811	0.640327	1.01546	1.00666	1.25992	0.535448
							1.94906		3.31682	0.930284	10.1048	6.30072	0.85096	1.19969	0.870859
							IRF1		IL18	IL1A	IL1B	CASP1	CHMP2A	CASP3	CYCS
							0.815728		1.33075	1.02933	1.18931	1.14535	0.793118	1	0.724324
							1.46775		6.45868	0.859903	1.89005	5.2196	0.942273	1.30749	0.469755
							1.67694		1.96958	0.815834	1.23215	1.79831	1.13499	1.71966	0.455913
							0.965589		2.23524	1.12406	0.865085	1.27911	0.75682	1.10683	0.791544
							0.811938		0.958032	0.974115	1.00529	0.96574	0.928651	1.1981	0.958555
							1.03916		1.79989	0.976001	4.31054	4.53596	1.06352	1.13021	0.443101
							1.27065		3.90997	0.920031	1.04581	1.96653	0.813355	1.15779	0.729319
							6.85175		1.15922	1.13931	1.5985	4.48626	0.62938	1.09021	0.428274
							0.823294		1.55053	1.12957	1.12304	1.55998	1.18142	1.64834	0.402865
							1.85901		1.31556	2.0009	1.19109	1.93194	0.756385	0.986241	0.715489
							1.29464		3.37566	1.16862	1.37192	5.07658	0.650681	0.969964	0.895424
							0.770704		2.18795	0.861835	1.29922	1.35041	1.09121	0.921682	0.973301
							1.75649		0.840488	0.981069	0.961281	1.14065	1.30786	1.01758	0.5928
							1.77501		2.91437	0.876798	1.04597	2.5887	0.832024	1.13331	0.574833
							0.827019		1.45866	0.948419	5.13176	1.23947	0.941738	0.790333	0.991865
							1.20937		4.39802	1.02827	1.10701	1.9482	0.758677	0.822351	0.571113
							4.07776		3.93147	1.42513	21.2385	3.54322	0.824817	1.62481	0.755872
							0.763307		1.53843	0.922811	0.640327	1.01546	1.00666	1.25992	0.535448
							1.94906		3.31682	0.930284	10.1048	6.30072	0.85096	1.19969	0.870859
							IRF1		IL18	IL1A	IL1B	CASP1	CHMP2A	CASP3	CYCS
							0.815728		1.33075	1.02933	1.18931	1.14535	0.793118	1	0.724324
							1.46775		6.45868	0.859903	1.89005	5.2196	0.942273	1.30749	0.469755
							1.67694		1.96958	0.815834	1.23215	1.79831	1.13499	1.71966	0.455913
							0.965589		2.23524	1.12406	0.865085	1.27911	0.75682	1.10683	0.791544
							0.811938		0.958032	0.974115	1.00529	0.96574	0.928651	1.1981	0.958555
							1.03916		1.79989	0.976001	4.31054	4.53596	1.06352	1.13021	0.443101
							1.27065		3.90997	0.920031	1.04581	1.96653	0.813355	1.15779	0.729319
							6.85175		1.15922	1.13931	1.5985	4.48626	0.62938	1.09021	0.428274
							0.823294		1.55053	1.12957	1.12304	1.55998	1.18142	1.64834	0.402865
							1.85901		1.31556	2.0009	1.19109	1.93194	0.756385	0.986241	0.715489
							1.29464		3.37566	1.16862	1.37192	5.07658	0.650681	0.969964	0.895424
							0.770704		2.18795	0.861835	1.29922	1.35041	1.09121	0.921682	0.973301
							1.75649		0.840488	0.981069	0.961281	1.14065	1.30786	1.01758	0.5928
							1.77501		2.91437	0.876798	1.04597	2.5887	0.832024	1.13331	0.574833
							0.827019		1.45866	0.948419	5.13176	1.23947	0.941738	0.790333	0.991865
							1.20937		4.39802	1.02827	1.10701	1.9482	0.758677	0.822351	0.571113
							4.07776		3.93147	1.42513	21.2385	3.54322	0.824817	1.62481	0.755872
							0.763307		1.53843	0.922811	0.640327	1.01546	1.00666	1.25992	0.535448
							1.94906		3.31682	0.930284	10.1048	6.30072	0.85096	1.19969	0.870859
							IRF1		IL18	IL1A	IL1B	CASP1	CHMP2A	CASP3	CYCS
							0.815728		1.33075	1.02933	1.18931	1.14535	0.793118	1	0.724324
							1.46775		6.45868	0.859903	1.89005	5.2196	0.942273	1.30749	0.469755
							1.67694		1.96958	0.815834	1.23215	1.79831	1.13499	1.71966	0.455913
							0.965589		2.23524	1.12406	0.865085	1.27911	0.75682	1.10683	0.791544
							0.811938		0.958032	0.974115	1.00529	0.96574	0.928651	1.1981	0.958555
							1.03916		1.79989	0.976001	4.31054	4.53596	1.06352	1.13021	0.443101
							1.27065		3.90997	0.920031	1.04581	1.96653	0.813355	1.15779	0.729319
							6.85175		1.15922	1.13931	1.5985	4.48626	0.62938	1.09021	0.428274
							0.823294		1.55053	1.12957	1.12304	1.55998	1.18142	1.64834	0.402865
							1.85901		1.31556	2.0009	1.19109	1.93194	0.756385	0.986241	0.715489
							1.29464		3.37566	1.16862	1.37192	5.07658	0.650681	0.969964	0.895424
							0.770704		2.18795	0.861835	1.29922	1.35041	1.09121	0.921682	0.973301
							1.75649		0.840488	0.981069	0.961281	1.14065	1.30786	1.01758	0.5928
							1.77501		2.91437	0.876798	1.04597	2.5887	0.832024	1.13331	0.574833
							0.827019		1.45866	0.948419	5.13176	1.23947	0.941738	0.790333	0.991865
							1.20937		4.39802	1.02827	1.10701	1.9482	0.758677	0.822351	0.571113
							4.07776		3.93147	1.42513	21.2385	3.54322	0.824817	1.62481	0.755872
							0.763307		1.53843	0.922811	0.640327	1.01546	1.00666	1.25992	0.535448
							1.94906		3.31682	0.930284	10.1048	6.30072	0.85096	1.19969	0.870859
							IRF1		IL18	IL1A	IL1B	CASP1	CHMP2A	CASP3	CYCS
							0.815728		1.33075	1.02933	1.18931	1.14535	0.793118	1	0.724324
							1.46775		6.45868	0.859903	1.89005	5.2196	0.942273	1.30749	0.469755
							1.67694		1.96958	0.815834	1.23215	1.79831	1.13499	1.71966	0.455913
							0.965589		2.23524	1.12406	0.865085	1.27911	0.75682	1.10683	0.791544
							0.811938		0.958032	0.974115	1.00529	0.96574	0.928651	1.1981	0.958555
							1.03916		1.79989	0.976001	4.31054	4.53596	1.06352	1.13021	0.443101
							1.27065		3.90997	0.920031	1.04581	1.96653	0.813355	1.15779	0.729319
							6.85175		1.15922	1.13931	1.5985	4.48626	0.62938	1.09021	0.428274
							0.823294		1.55053	1.12957	1.12304	1.55998	1.18142	1.64834	0.402865
							1.85901		1.31556	2.0009	1.19109	1.93194	0.756385	0.986241	0.715489
							1.29464		3.37566	1.16862	1.37192	5.07658	0.650681	0.969964	0.895424
							0.770704		2.18795	0.861835	1.29922	1.35041	1.09121	0.921682	0.973301
							1.75649		0.840488	0.981069	0.961281	1.14065	1.30786	1.01758	0.5928
							1.77501		2.91437	0.876798	1.04597	2.5887	0.832024	1.13331	0.574833
							0.827019		1.45866	0.948419	5.13176	1.23947	0.941738	0.790333	0.991865
							1.20937		4.39802	1.02827	1.10701	1.9482	0.758677	0.822351	0.571113
							4.07776		3.93147	1.42513	21.2385	3.54322	0.824817	1.62481	0.755872
							0.763307		1.53843	0.922811	0.640327	1.01546	1.00666	1.25992	0.535448
							1.94906		3.31682	0.930284	10.1048	6.30072	0.85096	1.19969	0.870859
							IRF1		IL18	IL1A	IL1B	CASP1	CHMP2A	CASP3	CYCS
							0.815728		1.33075	1.02933	1.18931	1.14535	0.793118	1	0.724324
							1.46775		6.45868	0.859903	1.89005	5.2196	0.942273	1.30749	0.469755
							1.67694		1.96958	0.815834	1.23215	1.79831	1.13499	1.71966	0.455913
							0.965589		2.23524	1.12406	0.865085	1.27911	0.75682	1.10683	0.791544
							0.811938		0.958032	0.974115	1.00529	0.96574	0.928651	1.1981	0.958555
							1.03916		1.79989	0.976001	4.31054	4.53596	1.06352	1.13021	0.443101
							1.27065		3.90997	0.920031	1.04581	1.96653	0.813355	1.15779	0.729319
							6.85175		1.15922	1.13931	1.5985	4.48626	0.62938	1.09021	0.428274
							0.823294		1.55053	1.12957	1.12304	1.55998	1.18142	1.64834	0.402865
							1.85901		1.31556	2.0009	1.19109	1.93194	0.756385	0.986241	0.715489
							1.29464		3.37566	1.16862	1.37192	5.07658	0.650681	0.969964	0.895424
							0.770704		2.18795	0.861835	1.29922	1.35041	1.09121	0.921682	0.973301
							1.75649		0.840488	0.981069	0.961281	1.14065	1.30786	1.01758	0.5928
							1.77501		2.91437	0.876798	1.04597	2.5887	0.832024	1.13331	0.574833
							0.827019		1.45866	0.948419	5.13176	1.23947	0.941738	0.790333	0.991865
							1.20937		4.39802	1.02827	1.10701	1.9482	0.758677	0.822351	0.571113
							4.07776		3.93147	1.42513	21.2385	3.54322	0.824817	1.62481	0.755872
							0.763307		1.53843	0.922811	0.640327	1.01546	1.00666	1.25992	0.535448
							1.94906		3.31682	0.930284	10.1048	6.30072	0.85096	1.19969	0.870859
							IRF1		IL18	IL1A	IL1B	CASP1	CHMP2A	CASP3	CYCS
							0.815728		1.33075	1.02933	1.18931	1.14535	0.793118	1	0.724324
							1.46775		6.45868	0.859903	1.89005	5.2196	0.942273	1.30749	0.469755
							1.67694		1.96958	0.815834	1.23215	1.79831	1.13499	1.71966	0.455913
							0.965589		2.23524	1.12406	0.865085	1.27911	0.75682	1.10683	0.791544
							0.811938		0.958032	0.974115	1.00529	0.96574	0.928651	1.1981	0.958555
							1.03916		1.79989	0.976001	4.31054	4.53596	1.06352	1.13021	0.443101
							1.27065		3.90997	0.920031	1.04581	1.96653	0.813355	1.15779	0.729319
							6.85175		1.15922	1.13931	1.5985	4.48626	0.62938	1.09021	0.428274
							0.823294		1.55053	1.12957	1.12304	1.55998	1.18142	1.64834	0.402865
							1.85901		1.31556	2.0009	1.19109	1.93194	0.756385	0.986241	0.715489
							1.29464		3.37566	1.16862	1.37192	5.07658	0.650681	0.969964	0.895424
							0.770704		2.18795	0.861835	1.29922	1.35041	1.09121	0.921682	0.973301
							1.75649		0.840488	0.981069	0.961281	1.14065	1.30786	1.01758	0.5928
							1.77501		2.91437	0.876798	1.04597	2.5887	0.832024	1.13331	0.574833
							0.827019		1.45866	0.948419	5.13176	1.23947	0.941738	0.790333	0.991865
							1.20937		4.39802	1.02827	1.10701	1.9482	0.758677	0.822351	0.571113
							4.07776		3.93147	1.42513	21.2385	3.54322	0.824817	1.62481	0.755872
							0.763307		1.53843	0.922811	0.640327	1.01546	1.00666	1.25992	0.535448
							1.94906		3.31682	0.930284	10.1048	6.30072	0.85096	1.19969	0.870859
							IRF1		IL18	IL1A	IL1B	CASP1	CHMP2A	CASP3	CYCS
							0.815728		1.33075	1.02933	1.18931	1.14535	0.793118	1	0.724324
							1.46775		6.45868	0.859903	1.89005	5.2196	0.942273	1.30749	0.469755
							1.67694		1.96958	0.815834	1.23215	1.79831	1.13499	1.71966	0.455913
							0.965589		2.23524	1.12406	0.865085	1.27911	0.75682	1.10683	0.791544
							0.811938		0.958032	0.974115	1.00529	0.96574	0.928651	1.1981	0.958555
							1.03916		1.79989	0.976001	4.31054	4.53596	1.06352	1.13021	0.443101
							1.27065		3.90997	0.920031	1.04581	1.96653	0.813355	1.15779	0.729319
							6.85175		1.15922	1.13931	1.5985	4.48626	0.62938	1.09021	0.428274
							0.823294		1.55053	1.12957	1.12304	1.55998	1.18142	1.64834	0.402865
							1.85901		1.31556	2.0009	1.19109	1.93194	0.756385	0.986241	0.715489
							1.29464		3.37566	1.16862	1.37192	5.07658	0.650681	0.969964	0.895424
							0.770704		2.18795	0.861835	1.29922	1.35041	1.09121	0.921682	0.973301
							1.75649		0.840488	0.981069	0.961281	1.14065	1.30786	1.01758	0.5928
							1.77501		2.91437	0.876798	1.04597	2.5887	0.832024	1.13331	0.574833
							0.827019		1.45866	0.948419	5.13176	1.23947	0.941738	0.790333	0.991865
							1.20937		4.39802	1.02827	1.10701	1.9482	0.758677	0.822351	0.571113
							4.07776		3.93147	1.42513	21.2385	3.54322	0.824817	1.62481	0.755872
							0.763307		1.53843	0.922811	0.640327	1.01546	1.00666	1.25992	0.535448
							1.94906		3.31682	0.930284	10.1048	6.30072	0.85096	1.19969	0.870859
							IRF1		IL18	IL1A	IL1B	CASP1	CHMP2A	CASP3	CYCS
							0.815728		1.33075	1.02933	1.18931	1.14535	0.793118	1	0.724324
							1.46775		6.45868	0.859903	1.89005	5.2196	0.942273	1.30749	0.469755
							1.67694		1.96958	0.815834	1.23215	1.79831	1.13499	1.71966	0.455913
							0.965589		2.23524	1.12406	0.865085	1.27911	0.75682	1.10683	0.791544
							0.811938		0.958032	0.974115	1.00529	0.96574	0.928651	1.1981	0.958555
							1.03916		1.79989	0.976001	4.31054	4.53596	1.06352	1.13021	0.443101
							1.27065		3.90997	0.920031	1.04581	1.96653	0.813355	1.15779	0.729319
							6.85175		1.15922	1.13931	1.5985	4.48626	0.62938	1.09021	0.428274
							0.823294		1.55053	1.12957	1.12304	1.55998	1.18142	1.64834	0.402865
							1.85901		1.31556	2.0009	1.19109	1.93194	0.756385	0.986241	0.715489
							1.29464		3.37566	1.16862	1.37192	5.07658	0.650681	0.969964	0.895424
							0.770704		2.18795	0.861835	1.29922	1.35041	1.09121	0.921682	0.973301
							1.75649		0.840488	0.981069	0.961281	1.14065	1.30786	1.01758	0.5928
							1.77501		2.91437	0.876798	1.04597	2.5887	0.832024	1.13331	0.574833
							0.827019		1.45866	0.948419	5.13176	1.23947	0.941738	0.790333	0.991865
							1.20937		4.39802	1.02827	1.10701	1.9482	0.758677	0.822351	0.571113
							4.07776		3.93147	1.42513	21.2385	3.54322	0.824817	1.62481	0.755872
							0.763307		1.53843	0.922811	0.640327	1.01546	1.00666	1.25992	0.535448
							1.94906		3.31682	0.930284	10.1048	6.30072	0.85096	1.19969	0.870859
							IRF1		IL18	IL1A	IL1B	CASP1	CHMP2A	CASP3	CYCS
							0.815728		1.33075	1.02933	1.18931	1.14535	0.793118	1	0.724324
							1.46775		6.45868	0.859903	1.89005	5.2196	0.942273	1.30749	0.469755
							1.67694		1.96958	0.815834	1.23215	1.79831	1.13499	1.71966	0.455913
							0.965589		2.23524	1.12406	0.865085	1.27911	0.75682	1.10683	0.791544
							0.811938		0.958032	0.974115	1.00529	0.96574	0.928651	1.1981	0.958555
							1.03916		1.79989	0.976001	4.31054	4.53596	1.06352	1.13021	0.443101
							1.27065		3.90997	0.920031	1.04581	1.96653	0.813355	1.15779	0.729319
							6.85175		1.15922	1.13931	1.5985	4.48626	0.62938	1.09021	0.428274
							0.823294		1.55053	1.12957	1.12304	1.55998	1.18142	1.64834	0.402865
							1.85901		1.31556	2.0009	1.19109	1.93194	0.756385	0.986241	0.715489
							1.29464		3.37566	1.16862	1.37192	5.07658	0.650681	0.969964	0.895424
							0.770704		2.18795	0.861835	1.29922	1.35041	1.09121	0.921682	0.973301
							1.75649		0.840488	0.981069	0.961281	1.14065	1.30786	1.01758	0.5928
							1.77501		2.91437	0.876798	1.04597	2.5887	0.832024	1.13331	0.574833
							0.827019		1.45866	0.948419	5.13176	1.23947	0.941738	0.790333	0.991865
							1.20937		4.39802	1.02827	1.10701	1.9482	0.758677	0.822351	0.571113
							4.07776		3.93147	1.42513	21.2385	3.54322	0.824817	1.62481	0.755872
							0.763307		1.53843	0.922811	0.640327	1.01546	1.00666	1.25992	0.535448
							1.94906		3.31682	0.930284	10.1048	6.30072	0.85096	1.19969	0.870859
							IRF1		IL18	IL1A	IL1B	CASP1	CHMP2A	CASP3	CYCS
							0.815728		1.33075	1.02933	1.18931	1.14535	0.793118	1	0.724324
							1.46775		6.45868	0.859903	1.89005	5.2196	0.942273	1.30749	0.469755
							1.67694		1.96958	0.815834	1.23215	1.79831	1.13499	1.71966	0.455913
							0.965589		2.23524	1.12406	0.865085	1.27911	0.75682	1.10683	0.791544
							0.811938		0.958032	0.974115	1.00529	0.96574	0.928651	1.1981	0.958555
							1.03916		1.79989	0.976001	4.31054	4.53596	1.06352	1.13021	0.443101
							1.27065		3.90997	0.920031	1.04581	1.96653	0.813355	1.15779	0.729319
							6.85175		1.15922	1.13931	1.5985	4.48626	0.62938	1.09021	0.428274
							0.823294		1.55053	1.12957	1.12304	1.55998	1.18142	1.64834	0.402865
							1.85901		1.31556	2.0009	1.19109	1.93194	0.756385	0.986241	0.715489
							1.29464		3.37566	1.16862	1.37192	5.07658	0.650681	0.969964	0.895424
							0.770704		2.18795	0.861835	1.29922	1.35041	1.09121	0.921682	0.973301
							1.75649		0.840488	0.981069	0.961281	1.14065	1.30786	1.01758	0.5928
							1.77501		2.91437	0.876798	1.04597	2.5887	0.832024	1.13331	0.574833
							0.827019		1.45866	0.948419	5.13176	1.23947	0.941738	0.790333	0.991865
							1.20937		4.39802	1.02827	1.10701	1.9482	0.758677	0.822351	0.571113
							4.07776		3.93147	1.42513	21.2385	3.54322	0.824817	1.62481	0.755872
							0.763307		1.53843	0.922811	0.640327	1.01546	1.00666	1.25992	0.535448
							1.94906		3.31682	0.930284	10.1048	6.30072	0.85096	1.19969	0.870859
							IRF1		IL18	IL1A	IL1B	CASP1	CHMP2A	CASP3	CYCS
							0.815728		1.33075	1.02933	1.18931	1.14535	0.793118	1	0.724324
							1.46775		6.45868	0.859903	1.89005	5.2196	0.942273	1.30749	0.469755
							1.67694		1.96958	0.815834	1.23215	1.79831	1.13499	1.71966	0.455913
							0.965589		2.23524	1.12406	0.865085	1.27911	0.75682	1.10683	0.791544
							0.811938		0.958032	0.974115	1.00529	0.96574	0.928651	1.1981	0.958555
							1.03916		1.79989	0.976001	4.31054	4.53596	1.06352	1.13021	0.443101
							1.27065		3.90997	0.920031	1.04581	1.96653	0.813355	1.15779	0.729319
							6.85175		1.15922	1.13931	1.5985	4.48626	0.62938	1.09021	0.428274
							0.823294		1.55053	1.12957	1.12304	1.55998	1.18142	1.64834	0.402865
							1.85901		1.31556	2.0009	1.19109	1.93194	0.756385	0.986241	0.715489
							1.29464		3.37566	1.16862	1.37192	5.07658	0.650681	0.969964	0.895424
							0.770704		2.18795	0.861835	1.29922	1.35041	1.09121	0.921682	0.973301
							1.75649		0.840488	0.981069	0.961281	1.14065	1.30786	1.01758	0.5928
							1.77501		2.91437	0.876798	1.04597	2.5887	0.832024	1.13331	0.574833
							0.827019		1.45866	0.948419	5.13176	1.23947	0.941738	0.790333	0.991865
							1.20937		4.39802	1.02827	1.10701	1.9482	0.758677	0.822351	0.571113
							4.07776		3.93147	1.42513	21.2385	3.54322	0.824817	1.62481	0.755872
							0.763307		1.53843	0.922811	0.640327	1.01546	1.00666	1.25992	0.535448
							1.94906		3.31682	0.930284	10.1048	6.30072	0.85096	1.19969	0.870859
							IRF1		IL18	IL1A	IL1B	CASP1	CHMP2A	CASP3	CYCS
							0.815728		1.33075	1.02933	1.18931	1.14535	0.793118	1	0.724324
							1.46775		6.45868	0.859903	1.89005	5.2196	0.942273	1.30749	0.469755
							1.67694		1.96958	0.815834	1.23215	1.79831	1.13499	1.71966	0.455913
							0.965589		2.23524	1.12406	0.865085	1.27911	0.75682	1.10683	0.791544
							0.811938		0.958032	0.974115	1.00529	0.96574	0.928651	1.1981	0.958555
							1.03916		1.79989	0.976001	4.31054	4.53596	1.06352	1.13021	0.443101
							1.27065		3.90997	0.920031	1.04581	1.96653	0.813355	1.15779	0.729319
							6.85175		1.15922	1.13931	1.5985	4.48626	0.62938	1.09021	0.428274
							0.823294		1.55053	1.12957	1.12304	1.55998	1.18142	1.64834	0.402865
							1.85901		1.31556	2.0009	1.19109	1.93194	0.756385	0.986241	0.715489
							1.29464		3.37566	1.16862	1.37192	5.07658	0.650681	0.969964	0.895424
							0.770704		2.18795	0.861835	1.29922	1.35041	1.09121	0.921682	0.973301
							1.75649		0.840488	0.981069	0.961281	1.14065	1.30786	1.01758	0.5928
							1.77501		2.91437	0.876798	1.04597	2.5887	0.832024	1.13331	0.574833
							0.827019		1.45866	0.948419	5.13176	1.23947	0.941738	0.790333	0.991865
							1.20937		4.39802	1.02827	1.10701	1.9482	0.758677	0.822351	0.571113
							4.07776		3.93147	1.42513	21.2385	3.54322	0.824817	1.62481	0.755872
							0.763307		1.53843	0.922811	0.640327	1.01546	1.00666	1.25992	0.535448
							1.94906		3.31682	0.930284	10.1048	6.30072	0.85096	1.19969	0.870859
							IRF1		IL18	IL1A	IL1B	CASP1	CHMP2A	CASP3	CYCS
							0.815728		1.33075	1.02933	1.18931	1.14535	0.793118	1	0.724324
							1.46775		6.45868	0.859903	1.89005	5.2196	0.942273	1.30749	0.469755
							1.67694		1.96958	0.815834	1.23215	1.79831	1.13499	1.71966	0.455913
							0.965589		2.23524	1.12406	0.865085	1.27911	0.75682	1.10683	0.791544
							0.811938		0.958032	0.974115	1.00529	0.96574	0.928651	1.1981	0.958555
							1.03916		1.79989	0.976001	4.31054	4.53596	1.06352	1.13021	0.443101
							1.27065		3.90997	0.920031	1.04581	1.96653	0.813355	1.15779	0.729319
							6.85175		1.15922	1.13931	1.5985	4.48626	0.62938	1.09021	0.428274
							0.823294		1.55053	1.12957	1.12304	1.55998	1.18142	1.64834	0.402865
							1.85901		1.31556	2.0009	1.19109	1.93194	0.756385	0.986241	0.715489
							1.29464		3.37566	1.16862	1.37192	5.07658	0.650681	0.969964	0.895424
							0.770704		2.18795	0.861835	1.29922	1.35041	1.09121	0.921682	0.973301
							1.75649		0.840488	0.981069	0.961281	1.14065	1.30786	1.01758	0.5928
							1.77501		2.91437	0.876798	1.04597	2.5887	0.832024	1.13331	0.574833
							0.827019		1.45866	0.948419	5.13176	1.23947	0.941738	0.790333	0.991865
							1.20937		4.39802	1.02827	1.10701	1.9482	0.758677	0.822351	0.571113
							4.07776		3.93147	1.42513	21.2385	3.54322	0.824817	1.62481	0.755872
							0.763307		1.53843	0.922811	0.640327	1.01546	1.00666	1.25992	0.535448
							1.94906		3.31682	0.930284	10.1048	6.30072	0.85096	1.19969	0.870859
							IRF1		IL18	IL1A	IL1B	CASP1	CHMP2A	CASP3	CYCS
							0.815728		1.33075	1.02933	1.18931	1.14535	0.793118	1	0.724324
							1.46775		6.45868	0.859903	1.89005	5.2196	0.942273	1.30749	0.469755
							1.67694		1.96958	0.815834	1.23215	1.79831	1.13499	1.71966	0.455913
							0.965589		2.23524	1.12406	0.865085	1.27911	0.75682	1.10683	0.791544
							0.811938		0.958032	0.974115	1.00529	0.96574	0.928651	1.1981	0.958555
							1.03916		1.79989	0.976001	4.31054	4.53596	1.06352	1.13021	0.443101
							1.27065		3.90997	0.920031	1.04581	1.96653	0.813355	1.15779	0.729319
							6.85175		1.15922	1.13931	1.5985	4.48626	0.62938	1.09021	0.428274
							0.823294		1.55053	1.12957	1.12304	1.55998	1.18142	1.64834	0.402865
							1.85901		1.31556	2.0009	1.19109	1.93194	0.756385	0.986241	0.715489
							1.29464		3.37566	1.16862	1.37192	5.07658	0.650681	0.969964	0.895424
							0.770704		2.18795	0.861835	1.29922	1.35041	1.09121	0.921682	0.973301
							1.75649		0.840488	0.981069	0.961281	1.14065	1.30786	1.01758	0.5928
							1.77501		2.91437	0.876798	1.04597	2.5887	0.832024	1.13331	0.574833
							0.827019		1.45866	0.948419	5.13176	1.23947	0.941738	0.790333	0.991865
							1.20937		4.39802	1.02827	1.10701	1.9482	0.758677	0.822351	0.571113
							4.07776		3.93147	1.42513	21.2385	3.54322	0.824817	1.62481	0.755872
							0.763307		1.53843	0.922811	0.640327	1.01546	1.00666	1.25992	0.535448
							1.94906		3.31682	0.930284	10.1048	6.30072	0.85096	1.19969	0.870859
							IRF1		IL18	IL1A	IL1B	CASP1	CHMP2A	CASP3	CYCS
							0.815728		1.33075	1.02933	1.18931	1.14535	0.793118	1	0.724324
							1.46775		6.45868	0.859903	1.89005	5.2196	0.942273	1.30749	0.469755
							1.67694		1.96958	0.815834	1.23215	1.79831	1.13499	1.71966	0.455913
							0.965589		2.23524	1.12406	0.865085	1.27911	0.75682	1.10683	0.791544
							0.811938		0.958032	0.974115	1.00529	0.96574	0.928651	1.1981	0.958555
							1.03916		1.79989	0.976001	4.31054	4.53596	1.06352	1.13021	0.443101
							1.27065		3.90997	0.920031	1.04581	1.96653	0.813355	1.15779	0.729319
							6.85175		1.15922	1.13931	1.5985	4.48626	0.62938	1.09021	0.428274
							0.823294		1.55053	1.12957	1.12304	1.55998	1.18142	1.64834	0.402865
							1.85901		1.31556	2.0009	1.19109	1.93194	0.756385	0.986241	0.715489
							1.29464		3.37566	1.16862	1.37192	5.07658	0.650681	0.969964	0.895424
							0.770704		2.18795	0.861835	1.29922	1.35041	1.09121	0.921682	0.973301
							1.75649		0.840488	0.981069	0.961281	1.14065	1.30786	1.01758	0.5928
							1.77501		2.91437	0.876798	1.04597	2.5887	0.832024	1.13331	0.574833
							0.827019		1.45866	0.948419	5.13176	1.23947	0.941738	0.790333	0.991865
							1.20937		4.39802	1.02827	1.10701	1.9482	0.758677	0.822351	0.571113
							4.07776		3.93147	1.42513	21.2385	3.54322	0.824817	1.62481	0.755872
							0.763307		1.53843	0.922811	0.640327	1.01546	1.00666	1.25992	0.535448
							1.94906		3.31682	0.930284	10.1048	6.30072	0.85096	1.19969	0.870859
							IRF1		IL18	IL1A	IL1B	CASP1	CHMP2A	CASP3	CYCS
							0.815728		1.33075	1.02933	1.18931	1.14535	0.793118	1	0.724324
							1.46775		6.45868	0.859903	1.89005	5.2196	0.942273	1.30749	0.469755
							1.67694		1.96958	0.815834	1.23215	1.79831	1.13499	1.71966	0.455913
							0.965589		2.23524	1.12406	0.865085	1.27911	0.75682	1.10683	0.791544
							0.811938		0.958032	0.974115	1.00529	0.96574	0.928651	1.1981	0.958555
							1.03916		1.79989	0.976001	4.31054	4.53596	1.06352	1.13021	0.443101
							1.27065		3.90997	0.920031	1.04581	1.96653	0.813355	1.15779	0.729319
							6.85175		1.15922	1.13931	1.5985	4.48626	0.62938	1.09021	0.428274
							0.823294		1.55053	1.12957	1.12304	1.55998	1.18142	1.64834	0.402865
							1.85901		1.31556	2.0009	1.19109	1.93194	0.756385	0.986241	0.715489
							1.29464		3.37566	1.16862	1.37192	5.07658	0.650681	0.969964	0.895424
							0.770704		2.18795	0.861835	1.29922	1.35041	1.09121	0.921682	0.973301
							1.75649		0.840488	0.981069	0.961281	1.14065	1.30786	1.01758	0.5928
							1.77501		2.91437	0.876798	1.04597	2.5887	0.832024	1.13331	0.574833
							0.827019		1.45866	0.948419	5.13176	1.23947	0.941738	0.790333	0.991865
							1.20937		4.39802	1.02827	1.10701	1.9482	0.758677	0.822351	0.571113
							4.07776		3.93147	1.42513	21.2385	3.54322	0.824817	1.62481	0.755872
							0.763307		1.53843	0.922811	0.640327	1.01546	1.00666	1.25992	0.535448
							1.94906		3.31682	0.930284	10.1048	6.30072	0.85096	1.19969	0.870859
							IRF1		IL18	IL1A	IL1B	CASP1	CHMP2A	CASP3	CYCS
							0.815728		1.33075	1.02933	1.18931	1.14535	0.793118	1	0.724324
							1.46775		6.45868	0.859903	1.89005	5.2196	0.942273	1.30749	0.469755
							1.67694		1.96958	0.815834	1.23215	1.79831	1.13499	1.71966	0.455913
							0.965589		2.23524	1.12406	0.865085	1.27911	0.75682	1.10683	0.791544
							0.811938		0.958032	0.974115	1.00529	0.96574	0.928651	1.1981	0.958555
							1.03916		1.79989	0.976001	4.31054	4.53596	1.06352	1.13021	0.443101
							1.27065		3.90997	0.920031	1.04581	1.96653	0.813355	1.15779	0.729319
							6.85175		1.15922	1.13931	1.5985	4.48626	0.62938	1.09021	0.428274
							0.823294		1.55053	1.12957	1.12304	1.55998	1.18142	1.64834	0.402865
							1.85901		1.31556	2.0009	1.19109	1.93194	0.756385	0.986241	0.715489
							1.29464		3.37566	1.16862	1.37192	5.07658	0.650681	0.969964	0.895424
							0.770704		2.18795	0.861835	1.29922	1.35041	1.09121	0.921682	0.973301
							1.75649		0.840488	0.981069	0.961281	1.14065	1.30786	1.01758	0.5928
							1.77501		2.91437	0.876798	1.04597	2.5887	0.832024	1.13331	0.574833
							0.827019		1.45866	0.948419	5.13176	1.23947	0.941738	0.790333	0.991865
							1.20937		4.39802	1.02827	1.10701	1.9482	0.758677	0.822351	0.571113
							4.07776		3.93147	1.42513	21.2385	3.54322	0.824817	1.62481	0.755872
							0.763307		1.53843	0.922811	0.640327	1.01546	1.00666	1.25992	0.535448
							1.94906		3.31682	0.930284	10.1048	6.30072	0.85096	1.19969	0.870859
							IRF1		IL18	IL1A	IL1B	CASP1	CHMP2A	CASP3	CYCS
							0.815728		1.33075	1.02933	1.18931	1.14535	0.793118	1	0.724324
							1.46775		6.45868	0.859903	1.89005	5.2196	0.942273	1.30749	0.469755
							1.67694		1.96958	0.815834	1.23215	1.79831	1.13499	1.71966	0.455913
							0.965589		2.23524	1.12406	0.865085	1.27911	0.75682	1.10683	0.791544
							0.811938		0.958032	0.974115	1.00529	0.96574	0.928651	1.1981	0.958555
							1.03916		1.79989	0.976001	4.31054	4.53596	1.06352	1.13021	0.443101
							1.27065		3.90997	0.920031	1.04581	1.96653	0.813355	1.15779	0.729319
							6.85175		1.15922	1.13931	1.5985	4.48626	0.62938	1.09021	0.428274
							0.823294		1.55053	1.12957	1.12304	1.55998	1.18142	1.64834	0.402865
							1.85901		1.31556	2.0009	1.19109	1.93194	0.756385	0.986241	0.715489
							1.29464		3.37566	1.16862	1.37192	5.07658	0.650681	0.969964	0.895424
							0.770704		2.18795	0.861835	1.29922	1.35041	1.09121	0.921682	0.973301
							1.75649		0.840488	0.981069	0.961281	1.14065	1.30786	1.01758	0.5928
							1.77501		2.91437	0.876798	1.04597	2.5887	0.832024	1.13331	0.574833
							0.827019		1.45866	0.948419	5.13176	1.23947	0.941738	0.790333	0.991865
							1.20937		4.39802	1.02827	1.10701	1.9482	0.758677	0.822351	0.571113
							4.07776		3.93147	1.42513	21.2385	3.54322	0.824817	1.62481	0.755872
							0.763307		1.53843	0.922811	0.640327	1.01546	1.00666	1.25992	0.535448
							1.94906		3.31682	0.930284	10.1048	6.30072	0.85096	1.19969	0.870859
							IRF1		IL18	IL1A	IL1B	CASP1	CHMP2A	CASP3	CYCS
							0.815728		1.33075	1.02933	1.18931	1.14535	0.793118	1	0.724324
							1.46775		6.45868	0.859903	1.89005	5.2196	0.942273	1.30749	0.469755
							1.67694		1.96958	0.815834	1.23215	1.79831	1.13499	1.71966	0.455913
							0.965589		2.23524	1.12406	0.865085	1.27911	0.75682	1.10683	0.791544
							0.811938		0.958032	0.974115	1.00529	0.96574	0.928651	1.1981	0.958555
							1.03916		1.79989	0.976001	4.31054	4.53596	1.06352	1.13021	0.443101
							1.27065		3.90997	0.920031	1.04581	1.96653	0.813355	1.15779	0.729319
							6.85175		1.15922	1.13931	1.5985	4.48626	0.62938	1.09021	0.428274
							0.823294		1.55053	1.12957	1.12304	1.55998	1.18142	1.64834	0.402865
							1.85901		1.31556	2.0009	1.19109	1.93194	0.756385	0.986241	0.715489
							1.29464		3.37566	1.16862	1.37192	5.07658	0.650681	0.969964	0.895424
							0.770704		2.18795	0.861835	1.29922	1.35041	1.09121	0.921682	0.973301
							1.75649		0.840488	0.981069	0.961281	1.14065	1.30786	1.01758	0.5928
							1.77501		2.91437	0.876798	1.04597	2.5887	0.832024	1.13331	0.574833
							0.827019		1.45866	0.948419	5.13176	1.23947	0.941738	0.790333	0.991865
							1.20937		4.39802	1.02827	1.10701	1.9482	0.758677	0.822351	0.571113
							4.07776		3.93147	1.42513	21.2385	3.54322	0.824817	1.62481	0.755872
							0.763307		1.53843	0.922811	0.640327	1.01546	1.00666	1.25992	0.535448
							1.94906		3.31682	0.930284	10.1048	6.30072	0.85096	1.19969	0.870859
							IRF1		IL18	IL1A	IL1B	CASP1	CHMP2A	CASP3	CYCS
							0.815728		1.33075	1.02933	1.18931	1.14535	0.793118	1	0.724324
							1.46775		6.45868	0.859903	1.89005	5.2196	0.942273	1.30749	0.469755
							1.67694		1.96958	0.815834	1.23215	1.79831	1.13499	1.71966	0.455913
							0.965589		2.23524	1.12406	0.865085	1.27911	0.75682	1.10683	0.791544
							0.811938		0.958032	0.974115	1.00529	0.96574	0.928651	1.1981	0.958555
							1.03916		1.79989	0.976001	4.31054	4.53596	1.06352	1.13021	0.443101
							1.27065		3.90997	0.920031	1.04581	1.96653	0.813355	1.15779	0.729319
							6.85175		1.15922	1.13931	1.5985	4.48626	0.62938	1.09021	0.428274
							0.823294		1.55053	1.12957	1.12304	1.55998	1.18142	1.64834	0.402865
							1.85901		1.31556	2.0009	1.19109	1.93194	0.756385	0.986241	0.715489
							1.29464		3.37566	1.16862	1.37192	5.07658	0.650681	0.969964	0.895424
							0.770704		2.18795	0.861835	1.29922	1.35041	1.09121	0.921682	0.973301
							1.75649		0.840488	0.981069	0.961281	1.14065	1.30786	1.01758	0.5928
							1.77501		2.91437	0.876798	1.04597	2.5887	0.832024	1.13331	0.574833
							0.827019		1.45866	0.948419	5.13176	1.23947	0.941738	0.790333	0.991865
							1.20937		4.39802	1.02827	1.10701	1.9482	0.758677	0.822351	0.571113
							4.07776		3.93147	1.42513	21.2385	3.54322	0.824817	1.62481	0.755872
							0.763307		1.53843	0.922811	0.640327	1.01546	1.00666	1.25992	0.535448
							1.94906		3.31682	0.930284	10.1048	6.30072	0.85096	1.19969	0.870859
							IRF1		IL18	IL1A	IL1B	CASP1	CHMP2A	CASP3	CYCS
							0.815728		1.33075	1.02933	1.18931	1.14535	0.793118	1	0.724324
							1.46775		6.45868	0.859903	1.89005	5.2196	0.942273	1.30749	0.469755
							1.67694		1.96958	0.815834	1.23215	1.79831	1.13499	1.71966	0.455913
							0.965589		2.23524	1.12406	0.865085	1.27911	0.75682	1.10683	0.791544
							0.811938		0.958032	0.974115	1.00529	0.96574	0.928651	1.1981	0.958555
							1.03916		1.79989	0.976001	4.31054	4.53596	1.06352	1.13021	0.443101
							1.27065		3.90997	0.920031	1.04581	1.96653	0.813355	1.15779	0.729319
							6.85175		1.15922	1.13931	1.5985	4.48626	0.62938	1.09021	0.428274
							0.823294		1.55053	1.12957	1.12304	1.55998	1.18142	1.64834	0.402865
							1.85901		1.31556	2.0009	1.19109	1.93194	0.756385	0.986241	0.715489
							1.29464		3.37566	1.16862	1.37192	5.07658	0.650681	0.969964	0.895424
							0.770704		2.18795	0.861835	1.29922	1.35041	1.09121	0.921682	0.973301
							1.75649		0.840488	0.981069	0.961281	1.14065	1.30786	1.01758	0.5928
							1.77501		2.91437	0.876798	1.04597	2.5887	0.832024	1.13331	0.574833
							0.827019		1.45866	0.948419	5.13176	1.23947	0.941738	0.790333	0.991865
							1.20937		4.39802	1.02827	1.10701	1.9482	0.758677	0.822351	0.571113
							4.07776		3.93147	1.42513	21.2385	3.54322	0.824817	1.62481	0.755872
							0.763307		1.53843	0.922811	0.640327	1.01546	1.00666	1.25992	0.535448
							1.94906		3.31682	0.930284	10.1048	6.30072	0.85096	1.19969	0.870859

## Sheet: heatmap
Genes	Gene1	Gene2	cor	p.value	pstar
cor.result.rho	CASP5	APP	-0.0368421	0.882528
cor.result.rho1	CASP5	ACE	0.280702	0.24348
cor.result.rho2	CASP5	APOE	0.0105263	0.968384
cor.result.rho3	CASP5	MAPT	-0.0701754	0.775723
cor.result.rho4	CASP5	PSEN1	-0.242105	0.316546
cor.result.rho5	CASP5	TREM2	-0.153576	0.530189
cor.result.rho6	CASP5	GSK3B	-0.163158	0.502994
cor.result.rho7	CASP5	ADAM10	-0.182456	0.453041
cor.result.rho8	CASP5	HFE	0.687719	0.00154617	**
cor.result.rho9	CASP5	PLAU	0.0947368	0.699383
cor.result.rho10	BAX	APP	-0.407018	0.0849016
cor.result.rho11	BAX	ACE	-0.0947368	0.699383
cor.result.rho21	BAX	APOE	0.257895	0.285185
cor.result.rho31	BAX	MAPT	0.0561404	0.820326
cor.result.rho41	BAX	PSEN1	-0.205263	0.397559
cor.result.rho51	BAX	TREM2	0.269416	0.264672
cor.result.rho61	BAX	GSK3B	0.250877	0.298872
cor.result.rho71	BAX	ADAM10	-0.192982	0.426943
cor.result.rho81	BAX	HFE	0.184211	0.448633
cor.result.rho91	BAX	PLAU	0.203509	0.401686
cor.result.rho12	CASP4	APP	-0.32807	0.170212
cor.result.rho13	CASP4	ACE	0.414035	0.0792844
cor.result.rho22	CASP4	APOE	-0.103509	0.672752
cor.result.rho32	CASP4	MAPT	-0.287719	0.231498
cor.result.rho42	CASP4	PSEN1	0.0368421	0.882528
cor.result.rho52	CASP4	TREM2	-0.127249	0.603672
cor.result.rho62	CASP4	GSK3B	-0.480702	0.0389093	*
cor.result.rho72	CASP4	ADAM10	0.105263	0.667471
cor.result.rho82	CASP4	HFE	0.354386	0.13696
cor.result.rho92	CASP4	PLAU	0.670175	0.00222081	**
cor.result.rho14	CHMP7	APP	0.0929825	0.704753
cor.result.rho15	CHMP7	ACE	-0.366667	0.123156
cor.result.rho23	CHMP7	APOE	0.0315789	0.899627
cor.result.rho33	CHMP7	MAPT	0.498246	0.0316174	*
cor.result.rho43	CHMP7	PSEN1	-0.533333	0.0202874	*
cor.result.rho53	CHMP7	TREM2	-0.249232	0.30349
cor.result.rho63	CHMP7	GSK3B	0.336842	0.158558
cor.result.rho73	CHMP7	ADAM10	-0.570175	0.0121607	*
cor.result.rho83	CHMP7	HFE	0.0298246	0.905336
cor.result.rho93	CHMP7	PLAU	-0.240351	0.320156
cor.result.rho16	IRF2	APP	-0.296491	0.217079
cor.result.rho17	IRF2	ACE	0.419298	0.0752592
cor.result.rho24	IRF2	APOE	0.133333	0.585196
cor.result.rho34	IRF2	MAPT	-0.710526	0.000927047	**
cor.result.rho44	IRF2	PSEN1	0.659649	0.00272906	**
cor.result.rho54	IRF2	TREM2	0.22115	0.362894
cor.result.rho64	IRF2	GSK3B	-0.508772	0.0277917	*
cor.result.rho74	IRF2	ADAM10	0.701754	0.00113548	**
cor.result.rho84	IRF2	HFE	-0.0210526	0.933947
cor.result.rho94	IRF2	PLAU	0.447368	0.0563498
cor.result.rho18	CHMP6	APP	-0.354386	0.13696
cor.result.rho19	CHMP6	ACE	0.110526	0.651719
cor.result.rho25	CHMP6	APOE	0.659649	0.00272906	**
cor.result.rho35	CHMP6	MAPT	-0.129825	0.595237
cor.result.rho45	CHMP6	PSEN1	-0.185965	0.444249
cor.result.rho55	CHMP6	TREM2	-0.505485	0.0272583	*
cor.result.rho65	CHMP6	GSK3B	0.142105	0.560424
cor.result.rho75	CHMP6	ADAM10	-0.329825	0.167835
cor.result.rho85	CHMP6	HFE	0.301754	0.208723
cor.result.rho95	CHMP6	PLAU	0.0508772	0.837202
cor.result.rho20	IRF1	APP	-0.387719	0.101889
cor.result.rho110	IRF1	ACE	0.37193	0.117561
cor.result.rho26	IRF1	APOE	0.0666667	0.786815
cor.result.rho36	IRF1	MAPT	-0.292982	0.222772
cor.result.rho46	IRF1	PSEN1	-0.140351	0.56534
cor.result.rho56	IRF1	TREM2	-0.154454	0.527813
cor.result.rho66	IRF1	GSK3B	-0.478947	0.0397056	*
cor.result.rho76	IRF1	ADAM10	-0.103509	0.672752
cor.result.rho86	IRF1	HFE	0.240351	0.320156
cor.result.rho96	IRF1	PLAU	0.575439	0.0112553	*
cor.result.rho27	HMGB1	APP	0.0421053	0.865481
cor.result.rho111	HMGB1	ACE	0.268421	0.265409
cor.result.rho28	HMGB1	APOE	0.0631579	0.797947
cor.result.rho37	HMGB1	MAPT	-0.235088	0.331136
cor.result.rho47	HMGB1	PSEN1	0.540351	0.0184736	*
cor.result.rho57	HMGB1	TREM2	-0.0500219	0.83885
cor.result.rho67	HMGB1	GSK3B	-0.470175	0.0438809	*
cor.result.rho77	HMGB1	ADAM10	0.377193	0.112153
cor.result.rho87	HMGB1	HFE	0.022807	0.928218
cor.result.rho97	HMGB1	PLAU	0.382456	0.106931
cor.result.rho29	IL18	APP	0.0877193	0.720942
cor.result.rho112	IL18	ACE	-0.331579	0.165481
cor.result.rho210	IL18	APOE	-0.142105	0.560424
cor.result.rho38	IL18	MAPT	0.00526316	0.985626
cor.result.rho48	IL18	PSEN1	0.0982456	0.688687
cor.result.rho58	IL18	TREM2	0.816148	2.03464e-05	**
cor.result.rho68	IL18	GSK3B	0.122807	0.615534
cor.result.rho78	IL18	ADAM10	0.350877	0.141101
cor.result.rho88	IL18	HFE	-0.226316	0.349934
cor.result.rho98	IL18	PLAU	-0.0263158	0.916769
cor.result.rho30	IL1A	APP	0	1
cor.result.rho113	IL1A	ACE	0.0210526	0.933947
cor.result.rho211	IL1A	APOE	-0.138596	0.570276
cor.result.rho39	IL1A	MAPT	0.101754	0.678049
cor.result.rho49	IL1A	PSEN1	-0.0298246	0.905336
cor.result.rho59	IL1A	TREM2	-0.0781044	0.75062
cor.result.rho69	IL1A	GSK3B	-0.117544	0.630941
cor.result.rho79	IL1A	ADAM10	-0.0157895	0.951155
cor.result.rho89	IL1A	HFE	0.278947	0.246537
cor.result.rho99	IL1A	PLAU	0.321053	0.179956
cor.result.rho40	IL1B	APP	0.112281	0.6465
cor.result.rho114	IL1B	ACE	-0.310526	0.195286
cor.result.rho212	IL1B	APOE	-0.221053	0.36151
cor.result.rho310	IL1B	MAPT	-0.0894737	0.715532
cor.result.rho410	IL1B	PSEN1	-0.378947	0.110392
cor.result.rho510	IL1B	TREM2	0.124616	0.611242
cor.result.rho610	IL1B	GSK3B	0.0789474	0.748184
cor.result.rho710	IL1B	ADAM10	0.0333333	0.893922
cor.result.rho810	IL1B	HFE	-0.342105	0.151842
cor.result.rho910	IL1B	PLAU	-0.0877193	0.720942
cor.result.rho50	CASP1	APP	0.0192982	0.93968
cor.result.rho115	CASP1	ACE	0.103509	0.672752
cor.result.rho213	CASP1	APOE	-0.261404	0.278493
cor.result.rho311	CASP1	MAPT	-0.252632	0.295413
cor.result.rho411	CASP1	PSEN1	-0.0929825	0.704753
cor.result.rho511	CASP1	TREM2	0.351909	0.13953
cor.result.rho611	CASP1	GSK3B	-0.324561	0.175037
cor.result.rho711	CASP1	ADAM10	0.266667	0.268642
cor.result.rho811	CASP1	HFE	-0.0263158	0.916769
cor.result.rho911	CASP1	PLAU	0.312281	0.192671
cor.result.rho60	CHMP2A	APP	-0.138596	0.570276
cor.result.rho116	CHMP2A	ACE	0.107018	0.662204
cor.result.rho214	CHMP2A	APOE	0.431579	0.0664706
cor.result.rho312	CHMP2A	MAPT	-0.380702	0.108651
cor.result.rho412	CHMP2A	PSEN1	0.112281	0.6465
cor.result.rho512	CHMP2A	TREM2	-0.197455	0.417779
cor.result.rho612	CHMP2A	GSK3B	0.124561	0.610433
cor.result.rho712	CHMP2A	ADAM10	0.045614	0.854148
cor.result.rho812	CHMP2A	HFE	-0.187719	0.439888
cor.result.rho912	CHMP2A	PLAU	-0.112281	0.6465
cor.result.rho70	CASP3	APP	-0.124561	0.610433
cor.result.rho117	CASP3	ACE	-0.0491228	0.842843
cor.result.rho215	CASP3	APOE	0.375439	0.113935
cor.result.rho313	CASP3	MAPT	-0.233333	0.334846
cor.result.rho413	CASP3	PSEN1	0.264912	0.271901
cor.result.rho513	CASP3	TREM2	-0.0131637	0.957345
cor.result.rho613	CASP3	GSK3B	-0.340351	0.154058
cor.result.rho713	CASP3	ADAM10	0.289474	0.228565
cor.result.rho813	CASP3	HFE	-0.0561404	0.820326
cor.result.rho913	CASP3	PLAU	0.507018	0.0284023	*
cor.result.rho80	CYCS	APP	0.315789	0.187513
cor.result.rho118	CYCS	ACE	-0.666667	0.00238082	**
cor.result.rho216	CYCS	APOE	-0.22807	0.346125
cor.result.rho314	CYCS	MAPT	0.577193	0.010966	*
cor.result.rho414	CYCS	PSEN1	-0.568421	0.0124753	*
cor.result.rho514	CYCS	TREM2	0.107942	0.660042
cor.result.rho614	CYCS	GSK3B	0.587719	0.00935427	**
cor.result.rho714	CYCS	ADAM10	-0.380702	0.108651
cor.result.rho814	CYCS	HFE	-0.363158	0.126993
cor.result.rho914	CYCS	PLAU	-0.496491	0.0322937	*
