# Supplementary material for: Differential expression of pyroptosis-related genes in the hippocampus of patients with Alzheimer’s disease
Source: BMC Med Genomics. 2023 Mar 14;16:56. doi: 10.1186/s12920-023-01479-x (PMC10012531; doi:10.1186/s12920-023-01479-x)
Supplement: Supplementary file 9 — Supplementary Material 9 [file 12920_2023_1479_MOESM9_ESM.xlsx]

## Sheet: Sheet1
group	BAX	CASP4	CHMP7	IRF2	CHMP6	IRF1	HMGB1	IL18	IL1A	IL1B	CASP1	CHMP2A	CASP3	CYCS
AD	1.07923	0.278838	1.52098	0.791412	1.1	0.99654	1.91521	0.835088	0.557676	0.41466	0.748721	1.15869	0.869043	1.18509
AD	1.19748	0.348082	2.06337	0.994815	1.2812	1.11342	1.75018	0.812252	0.411083	0.03983	0.718221	1.05154	1.05519	1.55294
AD	1.20581	0.340919	0.399149	1.01572	1.19541	1.15269	1.53421	0.732043	0.495687	0.517632	0.71326	1.00173	1.1	1.45902
AD	0.986233	0.26934	0.200963	0.723217	1.0924	0.91067	0.767107	0.895025	0.456125	1	0.728247	0.981119	0.735858	0.942785
AD	1.07923	0.278838	1.52098	0.791412	1.1	0.99654	1.91521	0.835088	0.557676	0.41466	0.748721	1.15869	0.869043	1.18509
AD	1.19748	0.348082	2.06337	0.994815	1.2812	1.11342	1.75018	0.812252	0.411083	0.03983	0.718221	1.05154	1.05519	1.55294
AD	1.20581	0.340919	0.399149	1.01572	1.19541	1.15269	1.53421	0.732043	0.495687	0.517632	0.71326	1.00173	1.1	1.45902
AD	0.986233	0.26934	0.200963	0.723217	1.0924	0.91067	0.767107	0.895025	0.456125	1	0.728247	0.981119	0.735858	0.942785
NC	1	1	1	1	1	1	1	1	1	1	1	1	1	1
NC	1	1	1	1	1	1	1	1	1	1	1	1	1	1
NC	1	1	1	1	1	1	1	1	1	1	1	1	1	1
NC	1	1	1	1	1	1	1	1	1	1	1	1	1	1
NC	1	1	1	1	1	1	1	1	1	1	1	1	1	1
NC	1	1	1	1	1	1	1	1	1	1	1	1	1	1
NC	1	1	1	1	1	1	1	1	1	1	1	1	1	1
NC	1	1	1	1	1	1	1	1	1	1	1	1	1	1
